# Supplementary material for: Integrative transcriptomics reveals genotypic impact on sugar beet storability
Source: Plant Mol Biol. 2020 Aug 4;104(4):359–78. doi: 10.1007/s11103-020-01041-8 (PMC7593311; doi:10.1007/s11103-020-01041-8)
Supplement: Supplementary file 1 — Supplementary file1 (XLSX 17 kb) Table S1 Sack-wise measurements including the average weight per sack and variety at T0, and at the sampling timepoints, and the calculated weight loss per sack [kg]. Further, sucrose content per sack and variety at T0, and at the sampling timepoints, and the calculated absolute sucrose loss as well as the relative sucrose loss, the latter normalized by the overall weight loss and depicted in percent. In addition, phenotyping results of root rot at T4 is given in percent [file 11103_2020_1041_MOESM1_ESM.xlsx]

## Sheet: Table1
Timepoint	Variety	Average weight per sack at T0 [kg]	Average weight per sack at sampling timepoint [kg]	Weight loss per sack [kg]	°Z at T0	°Z at sampling timepoint	Absolute sucrose loss [°Z]	Relative sucrose loss normalized by overall weight loss (%)		strong rot (%)	slight rot (%)	healthy beets (%)
T1	1	30.1	30.4	-0.3	14.47	14.76	-0.29	1.31619
	2	26	26.4	-0.4	14.705	15.28	-0.575	-0.52785
	3	31.5	31.8	-0.3	16.48	16.3	0.18	4.31178
	4	26.2	26.6	-0.4	14.29	14.54	-0.25	1.56257
	5	31.1	31.5	-0.4	14.14	13.94	0.2	4.62349
	6	30.6	30.9	-0.3	16.84	16.86	-0.02	3.1402
T2	1	22.6	22.4	0.2	14.47	14.72	-0.25	1.58363
	2	25.4	25.1	0.3	14.705	14.76	-0.055	2.89325
	3	25.7	25.3	0.4	16.48	16.6	-0.12	2.55065
	4	27.2	26.9	0.3	14.29	14.7	-0.41	0.479356
	5	27	26.5	0.5	14.14	14.08	0.06	3.66562
	6	30.9	30.4	0.5	16.84	17.26	-0.42	0.842225
T3	1	26.6	26.1	0.5	14.47	14.98	-0.51	-0.154704
	2	31.3	30.7	0.6	14.705	13.04	1.665	14.2092
	3	31.7	31.5	0.2	16.48	15.66	0.82	8.06887
	4	25.6	25.2	0.4	14.29	13.76	0.53	6.84326
	5	26.8	26.5	0.3	14.14	11.62	2.52	20.4968
	6	31.6	31.4	0.2	16.84	16.8	0.04	3.4849
T4	1	29.4333	28.6667	0.766667	14.47	14.01	0.46	6.33061		12.381	30.9524	56.6667
	2	29.5667	28.5333	1.03333	14.705	12.4133	2.29167	18.3321		25.7143	50.4762	23.8095
	3	29.45	28.6833	0.766667	16.48	15.3633	1.11667	9.81043		9.52381	28.0952	62.381
	4	30.6833	29.85	0.833333	14.29	13.3667	0.923333	9.50617		14.2857	40.9524	44.7619
	5	27.9667	26.45	1.51667	14.14	10.6967	3.44333	26.8141		38.5714	56.6667	4.7619
	6	30.0167	29.1833	0.833333	16.84	16.836	0.004	3.27808		4	14.8571	81.1429
			average weight loss rel.	3.2551
