# Supplementary material for: Integrative transcriptomics reveals genotypic impact on sugar beet storability
Source: Plant Mol Biol. 2020 Aug 4;104(4):359–78. doi: 10.1007/s11103-020-01041-8 (PMC7593311; doi:10.1007/s11103-020-01041-8)
Supplement: Supplementary file 2 — Supplementary file2 (XLSX 52 kb) Table S2 Metadata of each individual beet root of each variety and timepoint including storability information, sugar and standard analyte measurements, sucrose loss in percent, and marc content (percent) are given in sheet 1 (sugar analytics). Read statistics of each individual sample from raw reads to the overall alignment rate to percent of mapped reads is depicted in sheet 2 (preprocessing and mapping). [file 11103_2020_1041_MOESM2_ESM.xlsx]

## Sheet: sugar analytics
ID	Variety	Timepoint	Pol [°Z]	Sucrose loss [%]	Storability	Glucose [mg/kg]	Fructose [mg/kg]	Invert sugar [mg/kg]	Potassium [mmol/kg]	Sodium [mmol/kg]	K+Na [mmol/100g]	Alpha-amino N [mmol/kg]	Marc [%]
62194	V1	T0	16.08	0	good	704	478	1182	41.7	9.9	5.2	13.4	4.03
62195	V1	T0	14.7	0	good	472	182	654	32.2	18.2	5	15.2
62196	V1	T0	14.9	0	good	410	285	694	44.1	15.5	6	8.9	5.25
62197*	V1	T0	15.74	0	good	Poolsamples were not further analysed with regard to these parameters.
62198	V2	T0	14.5	0	bad	737	449	1186	42.5	13.7	5.6	5.5	4.12
62199	V2	T0	15.66	0	bad	756	642	1398	28.5	11.2	4	6.5	3.36
62200	V2	T0	15.02	0	bad	929	758	1687	29.2	13.5	4.3	9.4
62201*	V2	T0	14.8	0	bad	Poolsamples were not further analysed with regard to these parameters.
62202	V3	T0	18.14	0	moderate	2527	2340	4867	30	9.9	4	14.9	4.46
62203	V3	T0	18.32	0	moderate	1211	1050	2261	29.7	11.3	4.1	14.7	3.22
62204	V3	T0	17.66	0	moderate	663	414	1077	36.2	9.2	4.5	15	4.6
62205*	V3	T0	16.06	0	moderate	Poolsamples were not further analysed with regard to these parameters.
62206	V4	T0	15.36	0	moderate	580	475	1055	52.4	27.6	8	16.8
62207	V4	T0	17.36	0	moderate	509	321	830	33.4	14.2	4.8	9.3
62208	V4	T0	17.36	0	moderate	555	355	909	26.7	14.2	4.1	9
62209*	V4	T0	14.74	0	moderate	Poolsamples were not further analysed with regard to these parameters.
62210	V5	T0		0	bad
62211	V5	T0		0	bad
62212	V5	T0	13.64	0	bad	682	398	1080	36	29.2	6.5	7.8
62213*	V5	T0	14.04	0	bad	Poolsamples were not further analysed with regard to these parameters.
62214	V6	T0	18.82	0	good	439	335	775	32.1	11.2	4.3	23.2
62215	V6	T0	16.04	0	good	291	193	484	34.4	10.2	4.5	19.1
62216	V6	T0	17.92	0	good	861	710	1571	34.7	6.8	4.2	7.8	5.18
62217*	V6	T0	16.9	0	good	Poolsamples were not further analysed with regard to these parameters.
62218	V1	T1	12.74	1.32	good	458	2097	2555	36.2	27.3	6.4	10.2	4.09
62219	V1	T1	13.36	1.32	good	550	489	1039	30.5	11.6	4.2	8.8	4.32
62220	V1	T1	16.26	1.32	good	500	315	815	42.1	13.8	5.6	10.5	4.25
62221	V2	T1	11.12	-0.53	bad	1139	949	2088	32.7	27.4	6	16.5	3.53
62222	V2	T1	14.82	-0.53	bad	385	239	624	25.4	11.1	3.7	9.2
62223	V2	T1	16.06	-0.53	bad	623	332	954	48.5	9.4	5.8	9.6	4.82
62224	V3	T1	17.12	4.31	moderate	465	185	650	40.3	11.9	5.2	11.4	3.89
62225	V3	T1	17.62	4.31	moderate	528	374	902	27.9	15.6	4.4	7.2	3.49
62226	V3	T1	14.18	4.31	moderate	640	352	992	36.2	28.2	6.4	10	4.04
62227	V4	T1	15.88	1.56	moderate	538	364	902	49.1	8.8	5.8	14.5	4.29
62228	V4	T1	9.62	1.56	moderate	504	383	887	40	65.7	10.6	11	4.41
62229	V4	T1	18.2	1.56	moderate	428	355	784	26	13.7	4	8.9	3.25
62230	V5	T1	16.38	4.62	bad	901	412	1313	54.3	18	7.2	7.9	4.2
62231	V5	T1	14.38	4.62	bad	803	552	1355	26.1	22.1	4.8	9.5	4.59
62232	V5	T1		4.62	bad
62233	V6	T1	16.14	3.14	good	383	319	702	42.1	9.5	5.2	42.4	3.91
62235	V6	T1	17.16	3.14	good	513	320	833	26.6	7.2	3.4	8.4	3.62
62236	V6	T1	17.72	3.14	good	474	298	772	43	6.6	5	16.8	3.64
62237	V1	T2	16.14	1.58	good	534	342	876	37.6	9.3	4.7	8.9
62238	V1	T2	15.7	1.58	good	455	320	774	29.5	16.9	4.6	10.4	4.42
62239	V1	T2	14.56	1.58	good	380	316	696	44.7	25.1	7	16.3
62240	V2	T2	15.9	2.89	bad	699	541	1241	28.5	15.7	4.4	10.4
62241	V2	T2	15.64	2.89	bad	698	398	1096	34.3	15	4.9	7.3	4.19
62242	V2	T2	14.82	2.89	bad	783	411	1194	40.8	12.4	5.3	5.7
62243	V3	T2	19.08	2.55	moderate	892	513	1405	33.3	11.1	4.4	14.2
62244	V3	T2	14.02	2.55	moderate	570	495	1065	27.4	22.6	5	18.8	5.22
62245	V3	T2	18.44	2.55	moderate	655	471	1126	37.3	18	5.5	15.2	4.7
62246	V4	T2	15.62	0.48	moderate	425	270	695	38.1	16.7	5.5	14.8	3.06
62247	V4	T2	13.78	0.48	moderate	440	347	788	30.1	25.8	5.6	29.3
62248	V4	T2	12.64	0.48	moderate	667	496	1163	16.9	11	2.8	14.8	4.08
62249	V5	T2	10.48	3.67	bad	608	504	1113	33.2	43.6	7.7	8.3
62250	V5	T2	16.58	3.67	bad	457	315	771	34.6	15	5	10.9	3.61
62251	V5	T2	12.64	3.67	bad	679	506	1185	36.4	29.6	6.6	13.8
62252	V6	T2	18.3	0.84	good	553	375	928	38.5	10.6	4.9	9.5	3.44
62253	V6	T2	18.82	0.84	good	361	166	528	37.3	10	4.7	13.4
62254	V6	T2	19.08	0.84	good	444	227	671	33.5	10.6	4.4	13.6
62255	V1	T3	14.78	-0.15	good	459	353	811	47.8	20.8	6.9	11.8	1.61
62256	V1	T3	12.64	-0.15	good	468	484	953	35	39.2	7.4	17	4.17
62257	V1	T3	15.7	-0.15	good				35.9	17.5	5.3	19.2	4.49
62258	V2	T3	16.26	14.21	bad	438	369	806	42.6	15.3	5.8	12.3	4.65
62260	V2	T3	15.86	14.21	bad	1298	991	2289	29.2	17	4.6	13.5	4.31
62261	V2	T3	14.46	14.21	bad	1999	2081	4081	37.3	14.7	5.2	8.2	4.01
62262	V3	T3	15.82	8.07	moderate	331	195	526	33.3	15	4.8	13.6
62263	V3	T3	15.14	8.07	moderate	630	525	1156	39.7	21.3	6.1	12.7	4.61
62264	V3	T3	17.58	8.07	moderate	1504	1223	2727	29.6	14.9	4.4	10.4
62265	V4	T3	17.3	6.84	moderate	564	488	1052	30.8	20.8	5.2	16.5	4.83
62266	V4	T3	15.14	6.84	moderate	559	459	1018	38.4	19.8	5.8	8.3	2.52
62267	V4	T3	15.32	6.84	moderate	1466	1408	2874	40.1	21	6.1	12.8	4.26
62268	V5	T3	13.42	20.5	bad	1078	804	1881	7.5	6.7	1.4	7.2	4.4
62269	V5	T3	11.82	20.5	bad	1785	2024	3810	32.7	36.1	6.9	6.4	5.28
62270	V5	T3	15.58	20.5	bad	1256	1106	2363	49.8	22	7.2	13.7
62271	V6	T3	18.34	3.48	good	339	209	548	37.5	6.7	4.4	16.1	3.12
62272	V6	T3	16.28	3.48	good	413	314	727	38.4	18.6	5.7	14.8	5.36
62273	V6	T3	17.1	3.48	good	334	241	575	38.3	12	5	26.4	3.71
62274	V1	T4	13	6.33	good	2153.8	2063.54	4217	48	19.38	6.75043	17.6	4.31425
62275	V1	T4	16	6.33	good	1422	1614	3035	34.5	22.6	5.7	13.6	4.58
62276	V1	T4	15.26	6.33	good	951.767	963.416	1915	49.2676	20	6.92676	12.9098	4.69474
62277	V2	T4	15.94	18.33	bad	1068.12	1010.72	2079	43.8467	9.29123	5.31379	10.5738	4.67817
62278	V2	T4	14.95	18.33	bad	998.045	841.49	1840	44.4033	9.14845	5.35517	8.77408	4.04289
62279	V2	T4	9.49	18.33	bad	4308.08	5222.33	9530	43.5978	21.4122	6.50101	12.0492	4.55391
62280	V3	T4	17.54	9.81	moderate	1061	1206	2267	26	13.3	3.9	8.6
62281	V3	T4	18.57	9.81	moderate	1837	2217	4055	29.9	8	3.8	17.4	4.37
62282	V3	T4	17.8	9.81	moderate	1419	998	2417	35.1	10.3	4.5	15	4.13
62283	V4	T4	14.79	9.51	moderate	2326.65	2002.07	4329	39.1142	16.0275	5.51416	10.6023	4.60292
62284	V4	T4	12.34	9.51	moderate	1331	1390	2721	43.3	33.1	7.6	14.3	3.89
62285	V4	T4	13.14	9.51	moderate	824	1133	1957	51.5	32	8.3	22.2	4.87
62286	V5	T4	10.64	26.81	bad	6651.56	5340.04	11992	34.2308	19.115	5.33458	13.3613	4.82346
62287	V5	T4	15.81	26.81	bad	1066.96	918.69	1986	37.1451	16.0367	5.31818	12.7512	4.69724
62288	V5	T4	12.63	26.81	bad	6212.82	4420.47	10633	39.7573	28.2481	6.80054	11.3025	3.95225
62289	V6	T4	17.6	3.28	good	1114.32	909.395	2024	36.0106	4.89824	4.09089	18.9744	4.57399
62290	V6	T4	16.18	3.28	good	656	676	1332	44.5	8.3	5.3	18
62291	V6	T4	16.32	3.28	good	1736	765	2502	36	9.7	4.6	24	3.99
* Samples with an asterisk represent a pool of 10 individuals. Only Pol[Z°] was measured for these samples.

## Sheet: preprocessing and mapping
ID	raw reads	raw bases	reads after preprocessing	% reads after preprocessing	bases after preprocessing	%bases after preprocessing	reads aligned	overall alignment rate	PE mapped uniquely	%PE mapped uniquely of all preprocessed reads	PE multimapped	%PE multimapped of all preprocessed reads	% PE mapped uniquely at least once
average	2.84555e+07	7.11389e+09	2.62546e+07	92.2471	5.89923e+09	82.8581	2.48378e+07	94.5794	2.30253e+07	87.6396	706670	2.69464	90.3342
62194	28536779	7134194750	26305526	92.1811	5932889573	83.1613	2.45135e+07	93.1876	22565578	85.7827	771389	2.93242	88.7151
62195	31630948	7907737000	29156096	92.1759	6559284359	82.9477	27520735	94.391	25486971	87.4156	788898	2.70577	90.1214
62196	25749063	6437265750	23770977	92.3178	5361593940	83.2899	22330049	93.9383	20624476	86.7633	645698	2.71633	89.4796
62197	29756885	7439221250	27197569	91.3992	6113713571	82.1822	25662932	94.3574	23783585	87.4475	730920	2.68745	90.1349
62198	31880748	7970187000	29668984	93.0624	6623756118	83.1067	2.81408e+07	94.8493	26069222	87.8669	1071954	3.61305	91.48
62199	25763145	6440786250	23370801	90.7141	5242523940	81.3957	22090211	94.5206	20413855	87.3477	638874	2.73364	90.0813
62200	23946990	5986747500	21868262	91.3195	4878219941	81.4836	2.06333e+07	94.3526	19090772	87.299	605929	2.77081	90.0698
62201	31769251	7942312750	28784308	90.6043	6395008642	80.5182	2.71962e+07	94.4828	25125867	87.2902	879708	3.05621	90.3464
62202	25338543	6334635750	23079707	91.0854	5058920821	79.8613	21682374	93.9456	19608802	84.9612	762931	3.30564	88.2669
62203	34508637	8627159250	31565765	91.4721	6889483790	79.8581	29795782	94.3927	26847719	85.0533	932399	2.95383	88.0071
62204	25598351	6399587750	23430233	91.5302	5138001197	80.2864	2.20429e+07	94.0787	19965863	85.2141	779840	3.32835	88.5425
62205	21564790	5391197500	19621173	90.9871	4291657783	79.6049	1.83919e+07	93.7348	16600681	84.606	613154	3.12496	87.7309
62206	25640674	6410168500	23273924	90.7695	5076943797	79.2014	21824646	93.773	19624392	84.3192	715922	3.07607	87.3953
62207	24359490	6089872500	22223536	91.2315	4840553269	79.4853	20772247	93.4696	18578631	83.5989	677438	3.04829	86.6472
62208	22764617	5691154250	20257798	88.9881	4354415423	76.512	18805519	92.831	16589207	81.8905	568993	2.80876	84.6992
62209	29295749	7323937250	26574407	90.7108	5770683079	78.7921	24994248	94.0538	22479802	84.5919	774780	2.91551	87.5074
62210	21819506	5454876500	20101752	92.1274	4404644873	80.7469	18941798	94.2296	17503757	87.0758	547872	2.72549	89.8013
62211	26219019	6554754750	24132368	92.0415	5263185641	80.2957	22852837	94.6979	21104781	87.4542	671511	2.78262	90.2369
62212	16849167	4212291750	15516734	92.092	3398053345	80.6699	1.44454e+07	93.0959	13241715	85.3383	522409	3.36675	88.705
62213	23118536	5779634000	21120236	91.3563	4612023442	79.7978	1.9886e+07	94.1562	18391173	87.0784	555598	2.63064	89.7091
62214	26548287	6637071750	24458427	92.1281	5307451803	79.9668	23065750	94.3059	21054184	86.0815	803689	3.28594	89.3675
62215	26981144	6745286000	24858871	92.1342	5424850791	80.4243	23524906	94.6338	21689878	87.2521	687331	2.76493	90.017
62216	27279556	6819889000	25053985	91.8416	5439927277	79.7656	2.35312e+07	93.9222	21631751	86.3406	662805	2.64551	88.9861
62217	26035105	6508776250	23629264	90.7592	5088692813	78.182	22080091	93.4438	20192446	85.4552	674159	2.85307	88.3083
62218	28861550	7215387500	27098567	93.8916	6159225120	85.3624	2.56459e+07	94.6394	23972402	88.4637	634980	2.34322	90.8069
62219	31217353	7804338250	29368193	94.0765	6672495950	85.4973	27841686	94.8022	26041376	88.672	710200	2.41826	91.0903
62220	35218418	8804604500	32992253	93.679	7497129525	85.1501	3.11058e+07	94.2822	28975993	87.8267	829427	2.51401	90.3407
62221	27032108	6758027000	25174582	93.1284	5721744764	84.6659	2.3698e+07	94.1347	21943137	87.1639	725052	2.8801	90.044
62222	22968554	5742138500	21339216	92.9062	4830495858	84.1236	2.01694e+07	94.5179	18798164	88.0921	523535	2.45339	90.5455
62223	27131282	6782820500	25444494	93.7829	5771867089	85.0954	2.39969e+07	94.3107	22154411	87.0696	844943	3.32073	90.3903
62224	26665363	6666340750	24693421	92.6049	5546281714	83.1983	2.3122e+07	93.6363	21364692	86.5198	757028	3.06571	89.5855
62225	33264985	8316246250	30824416	92.6632	6945280400	83.5146	29184541	94.6799	26981967	87.5344	979062	3.17625	90.7107
62226	26866872	6716718000	24605761	91.584	5519265642	82.1721	23309437	94.7316	21613728	87.8401	652676	2.65253	90.4926
62227	28447352	7111838000	26251079	92.2795	5870339570	82.5432	2.48365e+07	94.6113	22963832	87.4777	725889	2.76518	90.2428
62228	22902234	5725558500	21096734	92.1165	4735293793	82.7045	2.00573e+07	95.0728	18630626	88.3105	544876	2.58275	90.8932
62229	28100504	7025126000	25845346	91.9747	5797327741	82.5228	24549244	94.9852	22827016	88.3216	679364	2.62857	90.9501
62230	28679204	7169801000	26423842	92.1359	5908908438	82.4138	25179893	95.2923	23455378	88.766	700192	2.64985	91.4158
62231	29914944	7478736000	27309198	91.2895	6108051272	81.6722	2.58619e+07	94.7005	23945199	87.6818	690143	2.52714	90.209
62232	29054140	7263535000	26350446	90.6943	5860361297	80.6819	2.50223e+07	94.9597	23104495	87.6816	791199	3.0026	90.6842
62233	39625837	9906459250	36743585	92.7263	8214194046	82.9176	3.4994e+07	95.2383	32309207	87.9316	1129841	3.07493	91.0065
62235	31507811	7876952750	29415369	93.359	6665763219	84.6236	27874954	94.7632	25932597	88.16	887066	3.01565	91.1757
62236	38433715	9608428750	35447717	92.2308	7989869827	83.1548	3.36007e+07	94.7893	31391449	88.557	836795	2.36065	90.9177
62237	24395832	6098958000	22724197	93.1479	5145507427	84.367	21464162	94.4551	20046078	88.2147	545972	2.4026	90.6173
62238	24745545	6186386250	22968804	92.82	5206310338	84.1575	21800208	94.9122	20370854	88.6892	511128	2.22531	90.9145
62239	19432928	4858232000	17882698	92.0227	4016715970	82.6786	1.69566e+07	94.8211	15818180	88.4552	420513	2.35151	90.8067
62240	34570801	8642700250	32105279	92.8682	7253675314	83.9283	3.05224e+07	95.0699	28470109	88.6773	877887	2.7344	91.4117
62241	30617574	7654393500	27840827	90.9309	6238926594	81.5078	2.63226e+07	94.5466	24426139	87.735	750793	2.69673	90.4317
62242	30590522	7647630500	28332290	92.6179	6376857110	83.3834	26903871	94.9583	25072103	88.493	757685	2.67428	91.1673
62243	21091183	5272795750	19523851	92.5688	4414768253	83.7273	1.85553e+07	95.0393	17336529	88.7967	496951	2.54535	91.342
62244	32803021	8200755250	30523736	93.0516	6878565339	83.8772	2.9118e+07	95.3945	27267853	89.3333	850606	2.7867	92.12
62245	25283459	6320864750	23331973	92.2816	5274062876	83.4389	22043207	94.4764	20517639	87.9379	609806	2.61361	90.5515
62246	31244722	7811180500	28786969	92.1339	6509450822	83.335	2.72449e+07	94.6431	25413684	88.2819	684887	2.37916	90.6611
62247	30041144	7510286000	27807366	92.5643	6281388745	83.6371	2.64322e+07	95.0548	24757526	89.0323	680663	2.44778	91.48
62248	29458321	7364580250	26641291	90.4372	5943432119	80.7029	25241950	94.7475	23549443	88.3945	634683	2.38233	90.7769
62249	31217825	7804456250	28806702	92.2765	6481679379	83.051	2.74656e+07	95.3443	25695868	89.201	782655	2.71692	91.9179
62250	36941750	9235437500	34216339	92.6224	7728656500	83.6848	3.24689e+07	94.8931	30326847	88.6326	885949	2.58926	91.2219
62251	34001819	8500454750	31476617	92.5733	7127433566	83.8477	2.99016e+07	94.9962	27958693	88.8237	805165	2.55798	91.3817
62252	32217841	8054460250	29907261	92.8283	6746292069	83.7585	28408524	94.9887	26294733	87.9209	963934	3.22308	91.144
62253	25208945	6302236250	23303097	92.4398	5274311257	83.6895	2.20554e+07	94.6457	20466674	87.8281	662853	2.84448	90.6726
62254	24604275	6151068750	22780330	92.5869	5157259288	83.8433	2.15257e+07	94.4925	20006535	87.8237	597370	2.62231	90.446
62255	38435730	9608932500	35435639	92.1945	7985783912	83.1079	3.34522e+07	94.4028	31145950	87.8944	847187	2.39078	90.2852
62256	23727059	5931764750	21832257	92.0142	4939982880	83.2802	2.06431e+07	94.553	19191283	87.9033	524612	2.40292	90.3063
62257	28429952	7107488000	26265491	92.3867	5913625430	83.2027	2.47735e+07	94.3196	23013923	87.6204	645724	2.45845	90.0788
62258	29815693	7453923250	27409333	91.9292	6187546525	83.0106	2.6052e+07	95.0478	24138652	88.0673	765542	2.793	90.8603
62260	22963387	5740846750	21294044	92.7304	4835162169	84.2239	2.02571e+07	95.1302	18905337	88.7823	504759	2.37042	91.1527
62261	26056767	6514191750	24050909	92.302	5403171050	82.9446	2.28588e+07	95.0433	21126281	87.8398	785896	3.26764	91.1075
62262	30330739	7582684750	28122593	92.7198	6390161736	84.2731	2.67663e+07	95.1773	24986332	88.8479	735804	2.61642	91.4643
62263	29341202	7335300500	27274362	92.9558	6192808016	84.4247	25969008	95.214	24163234	88.5932	769379	2.82089	91.4141
62264	25868943	6467235750	23892015	92.3579	5414451934	83.7213	2.26022e+07	94.6015	20978873	87.807	626320	2.62146	90.4285
62265	37434689	9358672250	34945513	93.3506	7939858636	84.8396	3.306e+07	94.6044	30812512	88.173	903080	2.58425	90.7573
62266	24944496	6236124000	23061955	92.4531	5230589695	83.8757	2.18432e+07	94.7154	20273706	87.9097	596007	2.58437	90.4941
62267	38276738	9569184500	35391119	92.4612	8040059820	84.0203	33420939	94.4331	31000034	87.5927	840420	2.37466	89.9674
62268	32462521	8115630250	30270188	93.2466	6887136978	84.8626	28620134	94.5489	26613309	87.9192	872764	2.88325	90.8025
62269	28855811	7213952750	26896878	93.2113	6125012047	84.9051	2.54029e+07	94.4455	23646013	87.9136	697150	2.59194	90.5055
62270	25738214	6434553500	24061120	93.484	5481290755	85.1853	2.28759e+07	95.0741	21437109	89.0944	606256	2.51965	91.614
62271	30328436	7582109000	28251145	93.1507	6442362033	84.9679	2.6833e+07	94.9802	24892784	88.1125	785238	2.77949	90.892
62272	23960147	5990036750	22341562	93.2447	5083697311	84.8692	21181746	94.8087	19626473	87.8474	599867	2.68498	90.5323
62273	24847768	6211942000	23083937	92.9015	5250731799	84.5264	21965478	95.1548	20432610	88.5144	575121	2.49143	91.0058
62274	24136811	6034202750	22508564	93.2541	5099156437	84.5042	2.12675e+07	94.4864	19734444	87.6753	541523	2.40585	90.0811
62275	27887049	6971762250	25796915	92.505	5860962640	84.0672	2.44047e+07	94.6032	22651811	87.8082	623777	2.41803	90.2262
62276	28894156	7223539000	26399624	91.3667	5972066496	82.6751	2.49384e+07	94.4648	23275254	88.1651	618341	2.34223	90.5073
62277	27525772	6881443000	25151928	91.3759	5664170444	82.3108	23752909	94.4377	22138681	88.0198	591887	2.35325	90.3731
62278	34263065	8565766250	31688179	92.485	7192690249	83.9702	3.0006e+07	94.6916	28008397	88.3875	814736	2.5711	90.9586
62279	28998883	7249720750	26591895	91.6997	6038052334	83.2867	2.52037e+07	94.7795	23679159	89.0465	534135	2.00864	91.0552
62280	30833835	7708458750	28280658	91.7196	6391380257	82.9139	2.66156e+07	94.1124	24800399	87.6939	691538	2.44527	90.1391
62281	28789577	7197394250	26548674	92.2163	6025224568	83.714	25138143	94.687	23461197	88.3705	726718	2.7373	91.1078
62282	32491132	8122783000	29658742	91.2826	6706654984	82.566	27959155	94.2695	25937838	87.4543	775984	2.61638	90.0707
62283	34741556	8685389000	32031341	92.1989	7258653174	83.5731	3.01773e+07	94.2119	27955069	87.2741	901192	2.81347	90.0876
62284	19157238	4789309500	17741527	92.61	4027951015	84.103	1.68587e+07	95.0242	15715797	88.582	408262	2.30117	90.8832
62285	24178981	6044745250	22483268	92.9868	5083734876	84.1017	2.12218e+07	94.3894	19738799	87.7933	596698	2.65396	90.4472
62286	24697714	6174428500	23062670	93.3798	5188077021	84.0252	21957029	95.2059	20599280	89.3187	577021	2.50197	91.8207
62287	28099372	7024843000	26307097	93.6217	5992616822	85.3061	2.50677e+07	95.2888	23440190	89.1022	652047	2.4786	91.5808
62288	28026465	7006616250	26127332	93.2238	5938199205	84.7513	24851232	95.1158	23270612	89.0662	649264	2.485	91.5512
62289	37111781	9277945250	34010858	91.6444	7699183417	82.9837	32269632	94.8804	30016993	88.2571	782278	2.30008	90.5572
62290	28921980	7230495000	26734434	92.4364	6063657855	83.8623	25425546	95.1041	23640615	88.4276	693129	2.59265	91.0202
62291	33843881	8460970250	31034598	91.6993	7044121865	83.2543	29527761	95.1447	27515574	88.661	734658	2.36722	91.0282
