# Supplementary material for: Integrative transcriptomics reveals genotypic impact on sugar beet storability
Source: Plant Mol Biol. 2020 Aug 4;104(4):359–78. doi: 10.1007/s11103-020-01041-8 (PMC7593311; doi:10.1007/s11103-020-01041-8)
Supplement: Supplementary file 3 — Supplementary file3 (XLSX 29 kb) Table S3 Anatomical parameters for each individual sample at T0 and T4, including periderm thickness [µm²], absolute number of cambial rings at the cross section, number of parenchyma cells in a defined section, and total root weight [g]. In addition, lignin quantification (in % of cell wall material) was done at T0, T2, and T4 [file 11103_2020_1041_MOESM3_ESM.xlsx]

## Sheet: All
ID	Timepoint	Variety	Lignin content [% of cell wall material]	Periderm thickness [μm]	Number of cambial rings	Number of parenchyms cells	Parenchym cell area [μm²]	Root weight [g]
62194	T0	V1	2.45	21.6899	6	500	2524.18	956
62195	T0	V1	4.44872	47.4975	7			1516
62196	T0	V1	1.80325	14.5928	6.5	348	3409.27	1159
62198	T0	V2	4.35241	14.5986	4			1088
62199	T0	V2	3.84538	36.1537	5	293	4321.59	1355
62200	T0	V2	3.38833	26.8487	6	351	3164.77	798
62202	T0	V3	2.48953	18.5589	5	494	2149.74	602
62203	T0	V3	3.14266	22.117	6	342	2373.89	881
62204	T0	V3	2.45143	19.1908	6	395	2543.14	991
62206	T0	V4	2.75769	27.617	6	703	1729.59	947
62207	T0	V4	2.65848	20.6887	7	309	2321.08	903
62208	T0	V4	3.11665	19.105	5	466	3021.11	898
62210	T0	V5	2.99389	39.6078	6	268	4429.42	822
62211	T0	V5	3.88845	30.8773	6	212	5952.65	1042
62212	T0	V5	3.33405	29.1962	5	154	8726.11	1153
62214	T0	V6	1.75259	19.5724	7	315	2940.03	1343
62215	T0	V6	3.05001	18.7164	6	358	2369.13	868
62216	T0	V6	5.335	15.8224	8	346	3008.9	973
62237	T2	V1	2.80193	Samples of T2 were not analysed anatomically.
62238	T2	V1	2.40708
62239	T2	V1	3.00989
62240	T2	V2	3.25861
62241	T2	V2	2.79092
62242	T2	V2	2.37173
62243	T2	V3	2.61257
62244	T2	V3	3.16176
62245	T2	V3
62246	T2	V4	3.80309
62247	T2	V4	4.67097
62248	T2	V4
62249	T2	V5	4.14592
62250	T2	V5	3.65938
62251	T2	V5	2.93211
62252	T2	V6	2.87385
62253	T2	V6	1.91135
62254	T2	V6	2.17482
62274	T4	V1	2.35999	137.401	5		3379.5	1419
62275	T4	V1	2.67	73.8451	6.5	614	1583.49	1055
62276	T4	V1	2.62965	184.629	6	577	1295.24	1174
62277	T4	V2	1.18	203.39	5	521	1779.03	1486
62278	T4	V2	1.33		5			1258
62279	T4	V2	2.04	157.178	5	733	1433.86	735
62280	T4	V3	1.75	160.881	6	521	1867.31	869
62281	T4	V3		178.755	6		3621.31	1431
62282	T4	V3	1.51922	135.25	6	565	1902.91	688
62283	T4	V4	1.67813	84.6058	6	241	4195.14	1890
62284	T4	V4	2.17235	94.1262	5.5	544	1937.11	1538
62285	T4	V4	2.22441	89.663	6	428	2674.7	891
62286	T4	V5	1.98861	58.7668	5	390	3900.04	926
62287	T4	V5	1.87	51.41	5	341	3641.45	1507
62288	T4	V5	2.11344	124.334	5		5256.46	1165
62289	T4	V6	1.49313	98.2115	8	431	2169.17	949
62290	T4	V6	1.67974	46.5014	5	496	2689.13	681
62291	T4	V6	1.44549	50.354	6.5		3756.03	648
