# Supplementary material for: Integrative transcriptomics reveals genotypic impact on sugar beet storability
Source: Plant Mol Biol. 2020 Aug 4;104(4):359–78. doi: 10.1007/s11103-020-01041-8 (PMC7593311; doi:10.1007/s11103-020-01041-8)
Supplement: Supplementary file 4 — Supplementary file4 (XLSX 114 kb) Table S4 Information of all downregulated (Sheet 1) and upregulated (Sheet 2) DEGs after 13 weeks of storage (T4) compared to prior to harvest (T0) [file 11103_2020_1041_MOESM4_ESM.xlsx]

## Sheet: downregulated
Gene ID	BaseMean	Description	NCBI.ID	AT.ID	AT.name	AT.description	GO.IDs	GO.annotation	Median logFC	Median padj
BVRB_1g016620	6014.25	synaptotagmin-2	104905143	AT1G20080	SYT2	Synaptotagmin-2 [Source:UniProtKB/Swiss-Prot;Acc:B6ETT4]	GO:0005794, GO:0009306, GO:0008289	Golgi apparatus, protein secretion, lipid binding	-1.97109	4.58018e-42
BVRB_8g191330	974.475	F-box protein SKIP1	104901713	AT4G30640	FBL19	Putative F-box/LRR-repeat protein 19 [Source:UniProtKB/Swiss-Prot;Acc:Q9M096]	GO:0005515	protein binding	-2.43438	1.16022e-32
BVRB_7g170200	612.381	PHD finger protein ALFIN-LIKE 4	104899772				GO:0005634, GO:0005829, GO:0035064, GO:0006355, GO:0042393	nucleus, cytosol, methylated histone binding, regulation of transcription, DNA-templated, histone binding	-2.30796	5.81541e-24
BVRB_4g089250	10734.7	protein GOS9	104891760						-5.93812	2.58757e-22
BVRB_7g169280	606.305	subtilisin-like protease SBT1.5	104899691	AT3G14240	SBT1.5	Subtilisin-like protease SBT1.5 [Source:UniProtKB/Swiss-Prot;Acc:Q9LUM3]	GO:0004252, GO:0006508	serine-type endopeptidase activity, proteolysis	-4.18986	4.09845e-22
BVRB_8g186240	4505.31	peroxidase 42	104900996	AT4G21960	PER42	Peroxidase 42 [Source:UniProtKB/Swiss-Prot;Acc:Q9SB81]	GO:0042744, GO:0055114, GO:0004601, GO:0020037, GO:0006979	hydrogen peroxide catabolic process, oxidation-reduction process, peroxidase activity, heme binding, response to oxidative stress	-5.87916	2.28465e-21
BVRB_6g137340	649.495	homeobox-leucine zipper protein HAT22	104895854				GO:0003677, GO:0006355, GO:0003700, GO:0043565	DNA binding, regulation of transcription, DNA-templated, DNA-binding transcription factor activity, sequence-specific DNA binding	-2.89673	8.28144e-21
BVRB_2g028870	601.852	methyltransferase-like protein 13	104907486	AT3G60910		S-adenosyl-L-methionine-dependent methyltransferases superfamily protein [Source:UniProtKB/TrEMBL;Acc:Q8RXT8]	GO:0008168	methyltransferase activity	-1.72004	1.06283e-20
BVRB_9g220550	269.498	probable calcium-binding protein CML22	104904651	AT3G24110		Calcium-binding EF-hand family protein [Source:TAIR;Acc:AT3G24110]	GO:0005509	calcium ion binding	-2.23521	2.98872e-19
BVRB_1g010320	703.994	probable methyltransferase PMT10	104894461	AT1G77260		Probable methyltransferase PMT10 [Source:UniProtKB/Swiss-Prot;Acc:Q94KE1]	GO:0008168	methyltransferase activity	-3.0666	3.0835e-19
BVRB_3g055900	1251.27	probable UMP-CMP kinase 2	104888677	AT4G25280	UMK2	P-loop containing nucleoside triphosphate hydrolases superfamily protein [Source:TAIR;Acc:AT4G25280]	GO:0006207, GO:0016310, GO:0016301, GO:0046939, GO:0006139, GO:0016740, GO:0005524, GO:0019205, GO:0006221, GO:0004127, GO:0009041, GO:0046940	'de novo' pyrimidine nucleobase biosynthetic process, phosphorylation, kinase activity, nucleotide phosphorylation, nucleobase-containing compound metabolic process, transferase activity, ATP binding, nucleobase-containing compound kinase activity, pyrimidine nucleotide biosynthetic process, cytidylate kinase activity, uridylate kinase activity, nucleoside monophosphate phosphorylation	-1.51163	3.94833e-19
BVRB_3g055770	3044.09	protein EXORDIUM-like 3	104888665	AT5G51550	EXL3	Protein EXORDIUM-like 3 [Source:UniProtKB/Swiss-Prot;Acc:Q9FHM9]	GO:0080167, GO:0009505, GO:0009506	response to karrikin, plant-type cell wall, plasmodesma	-5.65266	2.28267e-18
BVRB_7g159720	1182.9	purple acid phosphatase 22	104898385				GO:0016787, GO:0046872, GO:0003993	hydrolase activity, metal ion binding, acid phosphatase activity	-5.78331	3.54079e-18
BVRB_4g082260	1816.24	auxin-induced protein AUX28	104890934	AT3G04730	IAA16	Auxin-responsive protein IAA16 [Source:UniProtKB/Swiss-Prot;Acc:O24407]	GO:0009734, GO:0006355, GO:0005634, GO:0005515	auxin-activated signaling pathway, regulation of transcription, DNA-templated, nucleus, protein binding	-2.08331	5.28727e-18
BVRB_002070	570.917	GDSL esterase/lipase At1g28610	104883599	AT5G03980		GDSL esterase/lipase At5g03980 [Source:UniProtKB/Swiss-Prot;Acc:Q9LZB2]	GO:0016788, GO:0016021, GO:0016020	hydrolase activity, acting on ester bonds, integral component of membrane, membrane	-3.49459	7.22177e-18
BVRB_8g187290	248.551	probable pyruvate, phosphate dikinase regulatory protein, chloroplastic	104901122	AT3G01200	RP2	Pyruvate, phosphate dikinase regulatory protein 2 [Source:UniProtKB/Swiss-Prot;Acc:Q9MAC9]	GO:0005524, GO:0016772	ATP binding, transferase activity, transferring phosphorus-containing groups	-3.06212	1.11716e-16
BVRB_2g035500	940.027	tubulin-folding cofactor A	104886754	AT2G30410	TFCA	Tubulin-folding cofactor A [Source:UniProtKB/Swiss-Prot;Acc:O04350]	GO:0007023, GO:0007021, GO:0048487	post-chaperonin tubulin folding pathway, tubulin complex assembly, beta-tubulin binding	-1.35985	1.12919e-16
BVRB_1g008170	1597.72	transcription factor bHLH143	104891529	AT5G50010	BHLH145	Transcription factor bHLH145 [Source:UniProtKB/Swiss-Prot;Acc:Q9FGB0]	GO:0046983	protein dimerization activity	-1.19605	1.36494e-16
BVRB_4g089110	382.309	hypothetical protein	104891747						-2.76425	1.40859e-16
BVRB_1g008680	858.383	F-box protein FBW2	104891973						-2.67276	1.86821e-16
BVRB_2g034430	256.572	cytokinin riboside 5'-monophosphate phosphoribohydrolase LOG8	104886610	AT5G26140	LOG9	Putative lysine decarboxylase family protein [Source:TAIR;Acc:AT5G26140]	GO:0009691	cytokinin biosynthetic process	-3.40265	2.43981e-16
BVRB_3g050890	916.297	nascent polypeptide-associated complex subunit alpha-like protein 2	104888142	AT4G10480		Putative alpha NAC [Source:UniProtKB/TrEMBL;Acc:Q0WWN5]	GO:0005854	nascent polypeptide-associated complex	-1.75885	6.71511e-16
BVRB_2g032180	326.287	protein NRT1/ PTR FAMILY 1.2	104885248	AT5G11570	NPF1.3	Protein NRT1/ PTR FAMILY 1.3 [Source:UniProtKB/Swiss-Prot;Acc:Q9LYD5]	GO:0022857, GO:0055085, GO:0016020	transmembrane transporter activity, transmembrane transport, membrane	-2.17106	7.21239e-16
BVRB_6g138750	1455.47	ATP-dependent RNA helicase DEAH11, chloroplastic-like	104896038	AT4G01020		ATP-dependent RNA helicase DEAH11, chloroplastic [Source:UniProtKB/Swiss-Prot;Acc:P0CE10]	GO:0005524, GO:0003676, GO:0004386	ATP binding, nucleic acid binding, helicase activity	-1.53648	1.17345e-15
BVRB_7g169380	5744.28	GDSL esterase/lipase 2-like	104899699				GO:0016788	hydrolase activity, acting on ester bonds	-2.57292	1.45646e-15
BVRB_7g157500	12397	CBL-interacting protein kinase 18	104898198	AT5G01810	CIPK15	CBL-interacting serine/threonine-protein kinase 15 [Source:UniProtKB/Swiss-Prot;Acc:P92937]	GO:0009788, GO:0007165, GO:0005524, GO:0004672, GO:0006468	negative regulation of abscisic acid-activated signaling pathway, signal transduction, ATP binding, protein kinase activity, protein phosphorylation	-4.26384	1.72673e-15
BVRB_1g011060	127.569		870868679						-3.05598	2.56787e-15
BVRB_3g051980	163.613		870864954						-5.61624	3.53625e-15
BVRB_7g178850	1506.59	galacturonosyltransferase 8	104908805	AT3G25140	GAUT8	Hexosyltransferase (Fragment) [Source:UniProtKB/TrEMBL;Acc:W8PVC6]	GO:0071555, GO:0045489, GO:0016757, GO:0016740, GO:0047262, GO:0005794, GO:0000139, GO:0016021, GO:0016020, GO:0010289, GO:0005739, GO:0005768, GO:0005802	cell wall organization, pectin biosynthetic process, transferase activity, transferring glycosyl groups, transferase activity, polygalacturonate 4-alpha-galacturonosyltransferase activity, Golgi apparatus, Golgi membrane, integral component of membrane, membrane, homogalacturonan biosynthetic process, mitochondrion, endosome, trans-Golgi network	-1.27027	4.7646e-15
BVRB_6g139590	3013.99	2-oxoglutarate-dependent dioxygenase DAO	104896110	AT1G14120		2-oxoglutarate (2OG) and Fe(II)-dependent oxygenase superfamily protein [Source:UniProtKB/TrEMBL;Acc:Q9XI76]	GO:0016491, GO:0055114, GO:0009852	oxidoreductase activity, oxidation-reduction process, auxin catabolic process	-1.68264	5.15431e-15
BVRB_8g190310	367.951	non-specific lipid-transfer protein-like protein At2g13820	104901584	AT2G13820		Bifunctional inhibitor/lipid-transfer protein/seed storage 2S albumin superfamily protein [Source:TAIR;Acc:AT2G13820]	GO:0008289, GO:0006869	lipid binding, lipid transport	-3.3806	6.72824e-15
BVRB_9g211270	277.614	hypothetical protein	104903663	AT5G22580		Stress-response A/B barrel domain-containing protein At5g22580 [Source:UniProtKB/Swiss-Prot;Acc:Q9FK81]	GO:0009507	chloroplast	-5.11192	9.40326e-15
BVRB_4g078270	291.661	protein disulfide isomerase-like 1-1	104890536				GO:0016853, GO:0045454, GO:0003756	isomerase activity, cell redox homeostasis, protein disulfide isomerase activity	-3.37882	1.08529e-14
BVRB_2g026860	377.401	LOB domain-containing protein 41	104906092	AT1G67100	LBD40	LOB domain-containing protein 40 [Source:UniProtKB/Swiss-Prot;Acc:Q9ZW96]			-4.11351	1.11739e-14
BVRB_3g053090	845.618	4-hydroxy-tetrahydrodipicolinate synthase, chloroplastic	104888348	AT3G60880	DHDPS1	4-hydroxy-tetrahydrodipicolinate synthase 1, chloroplastic [Source:UniProtKB/Swiss-Prot;Acc:Q9LZX6]	GO:0003824, GO:0009089, GO:0016829, GO:0008840	catalytic activity, lysine biosynthetic process via diaminopimelate, lyase activity, 4-hydroxy-tetrahydrodipicolinate synthase	-1.35361	1.20362e-14
BVRB_7g173820	1466.19	triosephosphate isomerase, cytosolic	104900108				GO:0006096, GO:0003824, GO:0004807	glycolytic process, catalytic activity, triose-phosphate isomerase activity	-1.72094	1.89922e-14
BVRB_3g057470	562.356	uncharacterized LOC104888826	104888826	AT3G59490		unknown protein; Has 30 Blast hits to 30 proteins in 12 species: Archae - 0; Bacteria - 0; Metazoa - 0; Fungi - 0; Plants - 28; Viruses - 0; Other Eukaryotes - 2 (source: NCBI BLink). [Source:TAIR;Acc:AT3G59490]			-1.25287	2.00762e-14
BVRB_005750	1012.96	uncharacterized LOC104884070	104884070	AT4G13540		Golgin family A protein [Source:UniProtKB/TrEMBL;Acc:Q9T0H4]			-3.53298	2.23561e-14
BVRB_6g127970	191.499	hypothetical protein	104894933	AT5G67410		Transcriptional regulator of RNA polII, SAGA, subunit [Source:UniProtKB/TrEMBL;Acc:Q9FN12]	GO:0070461	SAGA-type complex	-1.42413	2.54483e-14
BVRB_3g051970	292.247	probable pectinesterase/pectinesterase inhibitor 61	104888246	AT5G53370	ATPMEPCRF	pectin methylesterase PCR fragment F [Source:TAIR;Acc:AT5G53370]	GO:0045330, GO:0045490, GO:0030599, GO:0042545, GO:0005618, GO:0004857	aspartyl esterase activity, pectin catabolic process, pectinesterase activity, cell wall modification, cell wall, enzyme inhibitor activity	-5.40766	3.18595e-14
BVRB_3g057230	256.76	putative disease resistance RPP13-like protein 1	104888806				GO:0043531	ADP binding	-1.87729	4.77411e-14
BVRB_4g078770	1177.18	farnesylcysteine lyase	104890578	AT5G63910	FLCY	Farnesylcysteine lyase [Source:UniProtKB/Swiss-Prot;Acc:P57681]	GO:0005773, GO:0005774, GO:0009738, GO:0055114, GO:0001735, GO:0030327, GO:0045338, GO:0016670, GO:0030328	vacuole, vacuolar membrane, abscisic acid-activated signaling pathway, oxidation-reduction process, prenylcysteine oxidase activity, prenylated protein catabolic process, farnesyl diphosphate metabolic process, oxidoreductase activity, acting on a sulfur group of donors, oxygen as acceptor, prenylcysteine catabolic process	-1.63876	5.78886e-14
BVRB_6g147500	1000.05	uncharacterized LOC104897233	104897233						-1.87918	6.02636e-14
BVRB_3g051950	669.238	phosphatidylinositol 4-kinase gamma 3	104888244	AT5G24240	PI4KG3	Phosphatidylinositol 4-kinase gamma 3 [Source:UniProtKB/Swiss-Prot;Acc:Q9FNF8]	GO:0005634, GO:0009737, GO:0005777, GO:0016301, GO:0035091, GO:0009909, GO:1902074, GO:0005515	nucleus, response to abscisic acid, peroxisome, kinase activity, phosphatidylinositol binding, regulation of flower development, response to salt, protein binding	-1.93738	1.88624e-13
BVRB_9g216970	643.488	chromatin remodeling protein EBS	104904307	AT4G39100	SHL	SHL1 [Source:UniProtKB/TrEMBL;Acc:A0A178UWF3]	GO:0006355, GO:0005634, GO:0010228, GO:0009791, GO:2000028, GO:0006325, GO:0003682, GO:0000976, GO:0035064, GO:0035067	regulation of transcription, DNA-templated, nucleus, vegetative to reproductive phase transition of meristem, post-embryonic development, regulation of photoperiodism, flowering, chromatin organization, chromatin binding, transcription regulatory region sequence-specific DNA binding, methylated histone binding, negative regulation of histone acetylation	-2.5304	1.99496e-13
BVRB_7g179540	758.142	zinc finger CCCH domain-containing protein 11	104908890	AT2G20280		Zinc finger CCCH domain-containing protein 21 [Source:UniProtKB/Swiss-Prot;Acc:Q9SK74]	GO:0046872	metal ion binding	-1.37515	2.08128e-13
BVRB_5g101900	323.46	methylsterol monooxygenase 1-1-like	104892421				GO:0016491, GO:0055114, GO:0005506, GO:0008610	oxidoreductase activity, oxidation-reduction process, iron ion binding, lipid biosynthetic process	-4.44399	2.27633e-13
BVRB_9g206780	390.768	G-type lectin S-receptor-like serine/threonine-protein kinase At2g19130	104903040				GO:0005524, GO:0004674, GO:0004672, GO:0006468, GO:0048544	ATP binding, protein serine/threonine kinase activity, protein kinase activity, protein phosphorylation, recognition of pollen	-1.82201	4.1125e-13
BVRB_4g072240	304.121	uncharacterized LOC104889952	104889952	AT5G12950		Proline-tRNA ligase (DUF1680) [Source:UniProtKB/TrEMBL;Acc:Q9LXU4]	GO:0003824	catalytic activity	-1.6471	5.89649e-13
BVRB_4g080640	3920.46	kunitz-type trypsin inhibitor alpha chain	104890774				GO:0004866	endopeptidase inhibitor activity	-4.72467	6.3339e-13
BVRB_1g018070	1757.46	hypothetical protein	104905297				GO:0004869	cysteine-type endopeptidase inhibitor activity	-5.73407	6.66836e-13
BVRB_1g014380	235.503	protein canopy-1	104901063	AT1G42480		TLR4 regulator/MIR-interacting MSAP protein [Source:UniProtKB/TrEMBL;Acc:Q680L3]			-2.41044	7.05009e-13
BVRB_7g161500	2151.11	ABC transporter B family member 1	104898642	AT2G36910	ABCB1	ABC transporter B family member 1 [Source:UniProtKB/Swiss-Prot;Acc:Q9ZR72]	GO:0009624, GO:0005886, GO:0009506, GO:0009733, GO:0009637, GO:0009640, GO:0009926, GO:0048443, GO:0009958, GO:0009639, GO:0010328, GO:0008361, GO:0055085, GO:0016021, GO:0005524, GO:0042626, GO:0016887, GO:0010329, GO:0010315, GO:0043481	response to nematode, plasma membrane, plasmodesma, response to auxin, response to blue light, photomorphogenesis, auxin polar transport, stamen development, positive gravitropism, response to red or far red light, auxin influx transmembrane transporter activity, regulation of cell size, transmembrane transport, integral component of membrane, ATP binding, ATPase activity, coupled to transmembran…	-1.90535	7.63718e-13
BVRB_5g117660	170.2	probable LRR receptor-like serine/threonine-protein kinase At4g26540	104894318				GO:0005524, GO:0004672, GO:0006468, GO:0005515	ATP binding, protein kinase activity, protein phosphorylation, protein binding	-5.85945	1.23043e-12
BVRB_7g168070	6930.78	hypothetical protein isoform A	104899578	AT5G48590		Gb [Source:UniProtKB/TrEMBL;Acc:Q9FJL1]			-2.44808	1.41035e-12
BVRB_004790	593.46	caffeoyl-CoA O-methyltransferase	104883953	AT4G26220		Probable caffeoyl-CoA O-methyltransferase At4g26220 [Source:UniProtKB/Swiss-Prot;Acc:Q9C5D7]	GO:0032259, GO:0008171, GO:0042409, GO:0005829	methylation, O-methyltransferase activity, caffeoyl-CoA O-methyltransferase activity, cytosol	-1.95585	1.98279e-12
BVRB_6g138970	367.445	cyclin-D4-1	104896059	AT5G65420	CYCD4;1	CYCLIN D41 [Source:UniProtKB/TrEMBL;Acc:F4KHY3]	GO:0005634	nucleus	-1.51938	2.21592e-12
BVRB_6g155780	226.804	hypothetical protein	104908432	AT1G68660	CPLS1	ATP-dependent Clp protease adapter protein CLPS1, chloroplastic [Source:UniProtKB/Swiss-Prot;Acc:Q9SX29]	GO:0030163, GO:1903052, GO:0030674	protein catabolic process, positive regulation of proteolysis involved in cellular protein catabolic process, protein binding, bridging	-1.71582	2.48143e-12
BVRB_007320	691.92	myb-like protein X	104884273	AT4G33740		Myb-like protein X [Source:UniProtKB/TrEMBL;Acc:Q67YL8]	GO:0016021, GO:0016020	integral component of membrane, membrane	-1.52484	2.69691e-12
BVRB_8g198060	2139.72	subtilisin-like protease SBT2.5	104902359	AT4G30020	SBT2.6	Subtilisin-like protease SBT2.6 [Source:UniProtKB/Swiss-Prot;Acc:Q9SZV5]	GO:0004252, GO:0006508	serine-type endopeptidase activity, proteolysis	-3.12418	2.89859e-12
BVRB_011910	262.911	hypothetical protein	104884768	AT3G07930	MBD4L	Methyl-CpG-binding domain protein 4-like protein [Source:UniProtKB/Swiss-Prot;Acc:Q0IGK1]	GO:0006281, GO:0003824	DNA repair, catalytic activity	-1.41886	3.02417e-12
BVRB_6g150390	85.0877	hypothetical protein	104897527	AT5G13100		AT5g13100/T19L5_60 [Source:UniProtKB/TrEMBL;Acc:Q9FYA0]			-2.54151	3.42778e-12
BVRB_2g028270	963.974	phosphatidylinositol 4-kinase gamma 6	104907095						-2.3289	4.79579e-12
BVRB_2g028900	105.825	serine carboxypeptidase-like 40	104907523	AT3G52000	SCPL36	Serine carboxypeptidase-like 36 [Source:UniProtKB/Swiss-Prot;Acc:Q9SV04]	GO:0006508, GO:0004185	proteolysis, serine-type carboxypeptidase activity	-5.09316	4.90456e-12
BVRB_7g170150	546.603	protein BIG GRAIN 1-like A	104899767	AT3G13980		Protein BIG GRAIN 1-like A [Source:UniProtKB/Swiss-Prot;Acc:Q9LVK2]	GO:0009734	auxin-activated signaling pathway	-2.8194	5.19645e-12
BVRB_1g009570	2473.56	major pollen allergen Lol p 11	104892686	AT4G08685	SAH7	SAH7 [Source:UniProtKB/TrEMBL;Acc:A0A178UVW6]			-2.67457	6.20204e-12
BVRB_6g150190	171.538	haloacid dehalogenase-like hydrolase domain-containing protein 3	104897509	AT5G44730		At5g44730 [Source:UniProtKB/TrEMBL;Acc:O48587]	GO:0016787	hydrolase activity	-2.19422	6.31001e-12
BVRB_4g089210	612.961	putative BPI/LBP family protein At1g04970	104891756				GO:0048046, GO:0001530, GO:0010468, GO:1903409, GO:0008289, GO:0005615	apoplast, lipopolysaccharide binding, regulation of gene expression, reactive oxygen species biosynthetic process, lipid binding, extracellular space	-1.32282	6.40416e-12
BVRB_7g158600	195.8	IAA-amino acid hydrolase ILR1	104898277				GO:0005783, GO:0010210, GO:0010211, GO:0009850, GO:0016787	endoplasmic reticulum, IAA-Phe conjugate hydrolase activity, IAA-Leu conjugate hydrolase activity, auxin metabolic process, hydrolase activity	-2.43846	6.64162e-12
BVRB_8g188330	2913.04	(R)-specific enoyl-CoA hydratase	104901314	AT5G60335		Hydroxyacyl-thioester dehydratase type-like protein [Source:UniProtKB/TrEMBL;Acc:Q9FJI2]	GO:0005739, GO:0010027, GO:0006633, GO:0009853, GO:0019171	mitochondrion, thylakoid membrane organization, fatty acid biosynthetic process, photorespiration, 3-hydroxyacyl-[acyl-carrier-protein] dehydratase activity	-1.64668	6.93298e-12
BVRB_9g215400	192.178	polyadenylate-binding protein 2-like	104904050				GO:0003676,	nucleic acid binding,	-1.70418	7.32162e-12
BVRB_9g223840	1020.47	transcription factor MYB44-like	104904946				GO:0003677	DNA binding	-2.18643	8.08333e-12
BVRB_1g015410	4610.22	subtilisin-like protease SBT1.7	104902335				GO:0004252, GO:0006508	serine-type endopeptidase activity, proteolysis	-2.52249	8.21098e-12
BVRB_9g216980	403.426	protein CHROMATIN REMODELING 35	104904306	AT3G32330		DNA repair protein-like protein [Source:UniProtKB/TrEMBL;Acc:F4JA85]	GO:0005524	ATP binding	-1.43249	1.0397e-11
BVRB_5g127120	895.736	calcium sensing receptor, chloroplastic	104908363	AT5G23060	CAS	Calcium sensing receptor, chloroplastic [Source:UniProtKB/Swiss-Prot;Acc:Q9FN48]	GO:0009535, GO:0005739, GO:0009704, GO:0071277, GO:0090333, GO:0009507, GO:0009534, GO:0009579	chloroplast thylakoid membrane, mitochondrion, de-etiolation, cellular response to calcium ion, regulation of stomatal closure, chloroplast, chloroplast thylakoid, thylakoid	-1.7353	1.22382e-11
BVRB_9g205580	217.127	alpha-L-fucosidase 1	104902889	AT2G28100	FUC1	Alpha-L-fucosidase 1 [Source:UniProtKB/Swiss-Prot;Acc:Q8GW72]	GO:0005773, GO:0004560, GO:0005975	vacuole, alpha-L-fucosidase activity, carbohydrate metabolic process	-1.52579	1.74429e-11
BVRB_6g141130	48.4367	protein MIZU-KUSSEI 1	104896348	AT3G25640		Protein of unknown function, DUF617 [Source:TAIR;Acc:AT3G25640]			-4.34225	1.89831e-11
BVRB_9g206640	406.105	N-alpha-acetyltransferase 11	104903031	AT1G03650		Acyl-CoA N-acyltransferases (NAT) superfamily protein [Source:UniProtKB/TrEMBL;Acc:Q8GWN1]			-1.33425	2.40343e-11
BVRB_001870	1696.89	gibberellin-regulated protein 14	104883565	AT5G14920	GASA14	Gibberellin-regulated protein 14 [Source:UniProtKB/Swiss-Prot;Acc:Q9LFR3]	GO:0009651, GO:0009737, GO:0009739, GO:2000377, GO:0005886	response to salt stress, response to abscisic acid, response to gibberellin, regulation of reactive oxygen species metabolic process, plasma membrane	-4.27766	2.50991e-11
BVRB_3g068590	893.751	serine/arginine-rich SC35-like splicing factor SCL33	104906730				GO:0003676	nucleic acid binding	-2.05947	2.66157e-11
BVRB_6g149680	125.165	hypothetical protein	104897459	AT2G33550	ASR3	Trihelix transcription factor ASR3 [Source:UniProtKB/Swiss-Prot;Acc:Q8VZ20]	GO:0003677, GO:0005634, GO:0042803, GO:0045892, GO:0050777, GO:0071219	DNA binding, nucleus, protein homodimerization activity, negative regulation of transcription, DNA-templated, negative regulation of immune response, cellular response to molecule of bacterial origin	-1.97626	3.33918e-11
BVRB_6g152700	535.903	hypothetical protein	104897791				GO:0071249	cellular response to nitrate	-2.01053	3.36275e-11
BVRB_3g059150	1408.61	hypothetical protein	104889058	AT1G21670		DPP6 amino-terminal domain protein [Source:UniProtKB/TrEMBL;Acc:Q9XI11]			-2.0998	3.41546e-11
BVRB_1g018080	505.22	hypothetical protein	104905298				GO:0004869	cysteine-type endopeptidase inhibitor activity	-4.87063	5.19813e-11
BVRB_9g219100	294.133	hypothetical protein	104904509	AT1G80530		Major facilitator superfamily protein [Source:UniProtKB/TrEMBL;Acc:Q9M8M1]			-3.26799	6.13539e-11
BVRB_8g202000	632.627	hypothetical protein	104883071	AT2G34510		Uncharacterized protein At2g34510 [Source:UniProtKB/TrEMBL;Acc:O64696]			-4.09885	6.34186e-11
BVRB_1g014820	779.979		870868232						-2.01508	8.60291e-11
BVRB_2g034450	266.912	uncharacterized LOC104886611	104886611	AT4G10300		At4g10300 [Source:UniProtKB/TrEMBL;Acc:Q9SV91]	GO:0009507	chloroplast	-1.9217	9.18298e-11
BVRB_1g002150	1048.9	putative SERF-like protein	104903013	AT3G24100		Putative uncharacterized protein AT3g24100 [Source:UniProtKB/TrEMBL;Acc:Q94K36]			-2.36062	1.13857e-10
BVRB_8g189440	86.0185	aspartyl protease family protein At5g10770	104901444	AT1G79720		At1g79720/F19K16_30 [Source:UniProtKB/TrEMBL;Acc:Q8RX60]	GO:0048046, GO:0006508, GO:0004190	apoplast, proteolysis, aspartic-type endopeptidase activity	-4.56416	1.3001e-10
BVRB_9g204710	22133.8	induced stolen tip protein TUB8	104902760						-3.89566	1.53415e-10
BVRB_000220	3995.7	hypothetical protein	104883340						-3.88823	1.75618e-10
BVRB_6g127680	141.203	upstream activation factor subunit UAF30	104894908	AT4G34290		SWIB/MDM2 domain superfamily protein [Source:UniProtKB/TrEMBL;Acc:Q9SYZ4]	GO:0005515	protein binding	-2.00051	1.85183e-10
BVRB_5g108460	150.138	probable xyloglucan endotransglucosylase/hydrolase protein 6	104893148	AT5G65730	XTH6	Xyloglucan endotransglucosylase/hydrolase [Source:UniProtKB/TrEMBL;Acc:Q0WUU2]	GO:0071555, GO:0009414, GO:0005975, GO:0005618, GO:0004553, GO:0042546, GO:0016762, GO:0048046, GO:0010411, GO:0006073	cell wall organization, response to water deprivation, carbohydrate metabolic process, cell wall, hydrolase activity, hydrolyzing O-glycosyl compounds, cell wall biogenesis, xyloglucan:xyloglucosyl transferase activity, apoplast, xyloglucan metabolic process, cellular glucan metabolic process	-4.12133	2.08511e-10
BVRB_8g200960	6690.6	subtilisin-like protease SBT5.6	104882926	AT5G45640		Subtilisin-like serine endopeptidase family protein [Source:TAIR;Acc:AT5G45640]	GO:0004252, GO:0016787, GO:0006508	serine-type endopeptidase activity, hydrolase activity, proteolysis	-3.43647	2.33227e-10
BVRB_4g079650	1144.88	E3 ubiquitin-protein ligase hel2-like	104890647						-1.45559	2.41421e-10
BVRB_1g019540	237.576	receptor-like serine/threonine-protein kinase At2g45590	104905440	AT2G45590		Receptor-like serine/threonine-protein kinase At2g45590 [Source:UniProtKB/Swiss-Prot;Acc:O64639]	GO:0005524, GO:0004672, GO:0006468	ATP binding, protein kinase activity, protein phosphorylation	-1.98063	3.04568e-10
BVRB_2g029740	388.078	hypothetical protein	104908228	AT3G56220		At3g56220 [Source:UniProtKB/TrEMBL;Acc:Q9LYM0]			-3.5869	3.2611e-10
BVRB_8g182810	119.927		870852713						-4.5561	3.31527e-10
BVRB_2g026490	38.893	hypothetical protein isoform A	104905726	AT5G16030		unknown protein; BEST Arabidopsis thaliana protein match is: unknown protein (TAIR:AT3G02500.1); Has 30201 Blast hits to 17322 proteins in 780 species: Archae - 12; Bacteria - 1396; Metazoa - 17338; Fungi - 3422; Plants - 5037; Viruses - 0; Other Eu /.../es - 2996 (source: NCBI BLink). [Source:TAIR;Acc:AT5G16030]			-4.40317	3.56082e-10
BVRB_7g161600	311.504	uncharacterized LOC104898648	104898648	AT5G03370		Acylphosphatase [Source:UniProtKB/TrEMBL;Acc:Q9LZF2]	GO:0003998	acylphosphatase activity	-1.57516	4.21926e-10
BVRB_8g185610	7518.77	calcium permeable stress-gated cation channel 1	104900948	AT4G04340	OSCA1	Protein OSCA1 [Source:UniProtKB/Swiss-Prot;Acc:Q9XEA1]	GO:0016020	membrane	-1.30897	5.22968e-10
BVRB_4g082270	200.511	auxin-responsive protein IAA4	104890935				GO:0009734, GO:0006355, GO:0005634, GO:0005515	auxin-activated signaling pathway, regulation of transcription, DNA-templated, nucleus, protein binding	-2.20097	5.50451e-10
BVRB_3g056150	129.102	hypothetical protein	104888707	AT5G14602		FUNCTIONS IN: molecular_function unknown; INVOLVED IN: biological_process unknown; LOCATED IN: endomembrane system; BEST Arabidopsis thaliana protein match is: Methyltransferase-related protein (TAIR:AT5G18150.1); Has 30201 Blast hits to 17322 prote /.../ 780 species: Archae - 12; Bacteria - 1396; Metazoa - 17338; Fungi - 3422; Plants - 5037; Viruses - 0; Other Eukaryotes - 2996 (source: NCBI BLi…			-1.79493	6.15505e-10
BVRB_9g209540	567.151		870849713						-1.83227	8.31629e-10
BVRB_6g148760	563.247	probable nucleoredoxin 1	104897380				GO:0005623, GO:0045454	cell, cell redox homeostasis	-2.50519	8.56417e-10
BVRB_5g120190	15979.5	hypothetical protein	104894580						-2.09208	8.89774e-10
BVRB_2g027240	2348.82		870867724	AT5G38170		Bifunctional inhibitor/lipid-transfer protein/seed storage 2S albumin superfamily protein [Source:UniProtKB/TrEMBL;Acc:Q9FF39]	GO:0006869	lipid transport	-4.2988	9.04594e-10
BVRB_3g065210	200.42	xyloglucan endotransglucosylase/hydrolase protein 24-like	104889734	AT3G23730	XTH16	Probable xyloglucan endotransglucosylase/hydrolase protein 16 [Source:UniProtKB/Swiss-Prot;Acc:Q8LG58]	GO:0071555, GO:0005975, GO:0005618, GO:0004553, GO:0042546, GO:0016762, GO:0048046, GO:0010411, GO:0006073	cell wall organization, carbohydrate metabolic process, cell wall, hydrolase activity, hydrolyzing O-glycosyl compounds, cell wall biogenesis, xyloglucan:xyloglucosyl transferase activity, apoplast, xyloglucan metabolic process, cellular glucan metabolic process	-4.30607	9.09202e-10
BVRB_9g205530	734.731	lactoylglutathione lyase	104902887	AT1G08110		Lactoylglutathione lyase [Source:UniProtKB/TrEMBL;Acc:B9DH52]	GO:0005829, GO:0009507, GO:0046686, GO:0046872, GO:0004462, GO:0019243	cytosol, chloroplast, response to cadmium ion, metal ion binding, lactoylglutathione lyase activity, methylglyoxal catabolic process to D-lactate via S-lactoyl-glutathione	-1.26343	1.07471e-09
BVRB_2g027840	368.658	probable fructokinase-6, chloroplastic	104906815	AT1G66430		Probable fructokinase-6, chloroplastic [Source:UniProtKB/Swiss-Prot;Acc:Q9C524]	GO:0016773, GO:0016301	phosphotransferase activity, alcohol group as acceptor, kinase activity	-1.62063	1.20673e-09
BVRB_6g134170	622.768	peroxidase 64	104895554				GO:0055114, GO:0004601, GO:0020037, GO:0006979	oxidation-reduction process, peroxidase activity, heme binding, response to oxidative stress	-4.54125	1.27779e-09
BVRB_8g192260	295.72		870851502	AT4G30370	ATL14	RING-H2 finger protein ATL14 [Source:UniProtKB/Swiss-Prot;Acc:Q9M0C3]			-2.16135	1.38008e-09
BVRB_4g091580	573.267	protein LHCP TRANSLOCATION DEFECT	104907041	AT1G50900	LTD	Protein LHCP TRANSLOCATION DEFECT [Source:UniProtKB/Swiss-Prot;Acc:Q8VY88]	GO:0009570	chloroplast stroma	-1.97821	1.4525e-09
BVRB_1g018480	69.5638	cyclin-U2-1	104905341	AT2G45080	CYCU2-1	Cyclin [Source:UniProtKB/TrEMBL;Acc:A0A178VTM7]	GO:0019901, GO:0000079	protein kinase binding, regulation of cyclin-dependent protein serine/threonine kinase activity	-3.61128	1.6861e-09
BVRB_4g070910	3697.36	hypothetical protein	104889836	AT1G55360		At1g55360 [Source:UniProtKB/TrEMBL;Acc:Q9C8A7]			-1.7729	1.75542e-09
BVRB_6g132970	1150.75	probable pectinesterase/pectinesterase inhibitor 51	104895441	AT5G64640	PME64	Probable pectinesterase/pectinesterase inhibitor 64 [Source:UniProtKB/Swiss-Prot;Acc:Q8L7Q7]	GO:0045330, GO:0045490, GO:0030599, GO:0042545, GO:0005618, GO:0004857	aspartyl esterase activity, pectin catabolic process, pectinesterase activity, cell wall modification, cell wall, enzyme inhibitor activity	-3.24235	1.81609e-09
BVRB_5g114840	1533.85	60S ribosomal protein L34	104894058	AT1G69620	RPL34B	60S ribosomal protein L34-2 [Source:UniProtKB/Swiss-Prot;Acc:Q9FE65]	GO:0003735, GO:0006412, GO:0005622, GO:0005840	structural constituent of ribosome, translation, intracellular, ribosome	-1.61363	1.88669e-09
BVRB_3g050080	118.178	DNA (cytosine-5)-methyltransferase CMT2	104888034				GO:0003886, GO:0008168, GO:0003682	DNA (cytosine-5-)-methyltransferase activity, methyltransferase activity, chromatin binding	-2.65654	2.07506e-09
BVRB_4g075350	109.752	mitochondrial inner membrane protease ATP23-like	104890241	AT3G03420		Mitochondrial inner membrane protease ATP23 [Source:UniProtKB/TrEMBL;Acc:Q9SRP6]	GO:0005739, GO:0004222	mitochondrion, metalloendopeptidase activity	-1.68843	2.4147e-09
BVRB_6g152930	3460.82	auxin-responsive protein IAA9	104897812	AT2G22670	IAA8	Auxin-responsive protein [Source:UniProtKB/TrEMBL;Acc:F4IKE6]	GO:0009734, GO:0005634, GO:0005737, GO:0010311, GO:0045892, GO:1901332, GO:0006355, GO:0005515	auxin-activated signaling pathway, nucleus, cytoplasm, lateral root formation, negative regulation of transcription, DNA-templated, negative regulation of lateral root development, regulation of transcription, DNA-templated, protein binding	-2.1843	2.89251e-09
BVRB_6g155140	134.658		870855458	AT1G10460	GLP7	Germin-like protein subfamily 1 member 1 [Source:UniProtKB/Swiss-Prot;Acc:P92998]	GO:0030145, GO:0045735	manganese ion binding, nutrient reservoir activity	-4.28093	2.89938e-09
BVRB_6g134180	107.115		870857775				GO:0055114, GO:0004601, GO:0020037, GO:0006979	oxidation-reduction process, peroxidase activity, heme binding, response to oxidative stress	-4.45063	3.59428e-09
BVRB_5g097860	247.131	hypothetical protein	104892048	AT3G60670		At3g60670 [Source:UniProtKB/TrEMBL;Acc:Q9LZZ6]			-2.39193	3.68527e-09
BVRB_2g023920	1036.07	cytochrome P450 90A1	104903459	AT5G05690	CYP90A1	DWF3 [Source:UniProtKB/TrEMBL;Acc:A0A178UQC4]	GO:0009911, GO:0010584, GO:0010268, GO:0010224, GO:0016132, GO:0048657, GO:0055114, GO:0020037, GO:0005506, GO:0016705	positive regulation of flower development, pollen exine formation, brassinosteroid homeostasis, response to UV-B, brassinosteroid biosynthetic process, anther wall tapetum cell differentiation, oxidation-reduction process, heme binding, iron ion binding, oxidoreductase activity, acting on paired donors, with incorporation or reduction of molecular oxygen	-1.59933	4.06703e-09
BVRB_4g083110	329.461	hypothetical protein isoform A	104891025	AT1G08845		Ribosomal L18p/L5e family protein [Source:UniProtKB/TrEMBL;Acc:F4HXR7]	GO:0003735, GO:0006412, GO:0005622, GO:0005840	structural constituent of ribosome, translation, intracellular, ribosome	-1.49515	5.36449e-09
BVRB_3g050410	91.6765		870865357						-2.79983	5.49827e-09
BVRB_6g135200	207.696		870857236						-2.56155	5.65508e-09
BVRB_6g133480	340.502	tetraspanin-8	104895488				GO:0016021	integral component of membrane	-3.84852	5.70642e-09
BVRB_2g038480	1924.38	serine/arginine repetitive matrix protein 1	104887128						-1.32139	5.94377e-09
BVRB_9g207720	160.999	glucan endo-1,3-beta-glucosidase 12	104903221	AT2G05790		O-Glycosyl hydrolases family 17 protein [Source:UniProtKB/TrEMBL;Acc:F4IHD3]	GO:0005975, GO:0004553	carbohydrate metabolic process, hydrolase activity, hydrolyzing O-glycosyl compounds	-3.61046	6.94825e-09
BVRB_3g065310	2563.79	probable UDP-N-acetylglucosamine--peptide N-acetylglucosaminyltransferase SEC	104889767				GO:0005515	protein binding	-1.18262	7.10627e-09
BVRB_1g018100	6939.3	hypothetical protein	104905301						-3.88743	7.82676e-09
BVRB_3g063070	346.31	dual specificity protein phosphatase 12	104889502				GO:0016791, GO:0004725, GO:0008138, GO:0016311, GO:0006470	phosphatase activity, protein tyrosine phosphatase activity, protein tyrosine/serine/threonine phosphatase activity, dephosphorylation, protein dephosphorylation	-1.40692	7.90472e-09
BVRB_2g028340	38.6381		870867841						-3.57465	7.97739e-09
BVRB_9g211060	1102.54	splicing factor U2af small subunit B	104903643	AT3G44785		Zinc finger C-x8-C-x5-C-x3-H type family protein [Source:UniProtKB/TrEMBL;Acc:Q3EAP8]	GO:0003723, GO:0046872, GO:0003676, GO:0000398, GO:0089701	RNA binding, metal ion binding, nucleic acid binding, mRNA splicing, via spliceosome, U2AF	-1.59816	8.21769e-09
BVRB_1g021710	277.163	inositol-tetrakisphosphate 1-kinase 3	104905734	AT4G08170	ITPK3	Inositol-tetrakisphosphate 1-kinase 3 [Source:UniProtKB/Swiss-Prot;Acc:Q9SUG3]	GO:0016310, GO:0016301, GO:0000287, GO:0016740, GO:0005524, GO:0005622, GO:0000166, GO:0046872, GO:0032957, GO:0052726, GO:0052725, GO:0047325, GO:0009611, GO:0005634, GO:0005737	phosphorylation, kinase activity, magnesium ion binding, transferase activity, ATP binding, intracellular, nucleotide binding, metal ion binding, inositol trisphosphate metabolic process, inositol-1,3,4-trisphosphate 5-kinase activity, inositol-1,3,4-trisphosphate 6-kinase activity, inositol tetrakisphosphate 1-kinase activity, response to wounding, nucleus, cytoplasm	-2.89904	1.04546e-08
BVRB_002860	56.7851		870842667				GO:0016021, GO:0016020	integral component of membrane, membrane	-2.76225	1.05236e-08
BVRB_7g162790	1445.47	guanine nucleotide exchange factor SPIKE 1	104898793	AT4G16340	SPK1	Guanine nucleotide exchange factor SPIKE 1 [Source:UniProtKB/Swiss-Prot;Acc:Q8SAB7]	GO:0005886, GO:0005634, GO:0005829, GO:0010928, GO:0016192, GO:0019898, GO:0008360, GO:0007264, GO:0005085, GO:0009958, GO:0070971, GO:0005089, GO:0008064, GO:0051493	plasma membrane, nucleus, cytosol, regulation of auxin mediated signaling pathway, vesicle-mediated transport, extrinsic component of membrane, regulation of cell shape, small GTPase mediated signal transduction, guanyl-nucleotide exchange factor activity, positive gravitropism, endoplasmic reticulum exit site, Rho guanyl-nucleotide exchange factor activity, regulation of actin polymerization or …	-1.48066	1.0869e-08
BVRB_9g215800	111.149	cysteine protease XCP2	104904084	AT4G35350	XCP1	Cysteine protease XCP1 [Source:UniProtKB/Swiss-Prot;Acc:O65493]	GO:0042742, GO:0005618, GO:0010623, GO:0006508, GO:0008234	defense response to bacterium, cell wall, programmed cell death involved in cell development, proteolysis, cysteine-type peptidase activity	-4.73505	1.11112e-08
BVRB_6g133370	2201.5	RNA-binding protein 39	104895615	AT5G09880		Splicing factor, CC1-like protein [Source:UniProtKB/TrEMBL;Acc:Q93Y25]	GO:0003723, GO:0005634, GO:0003676, GO:0006397	RNA binding, nucleus, nucleic acid binding, mRNA processing	-1.37271	1.1744e-08
BVRB_6g130460	937.982	alpha-mannosidase	104895178	AT5G66150		Probable alpha-mannosidase At5g66150 [Source:UniProtKB/Swiss-Prot;Acc:Q9FKW9]	GO:0005975, GO:0003824, GO:0004559, GO:0006013, GO:0030246	carbohydrate metabolic process, catalytic activity, alpha-mannosidase activity, mannose metabolic process, carbohydrate binding	-3.32079	1.23561e-08
BVRB_9g202660	956.812	hypothetical protein	104902547	AT3G18310		TATA box-binding protein associated factor RNA polymerase I subunit C [Source:UniProtKB/TrEMBL;Acc:Q9LS59]	GO:0016491, GO:0055114, GO:0006360, GO:0005515	oxidoreductase activity, oxidation-reduction process, transcription by RNA polymerase I, protein binding	-1.28809	1.36321e-08
BVRB_4g075880	516.512	serine/arginine-rich splicing factor SR30	104890321				GO:0003676, GO:0003723	nucleic acid binding, RNA binding	-1.55643	1.39549e-08
BVRB_2g027210	65.2405		870867721				GO:0006869	lipid transport	-4.95095	1.50494e-08
BVRB_5g100670	143.882	uncharacterized LOC104892683	104892683						-1.58655	1.55271e-08
BVRB_8g197690	502.459	glucan endo-1,3-beta-glucosidase 13	104902320	AT5G56590		Glucan endo-1,3-beta-glucosidase 13 [Source:UniProtKB/Swiss-Prot;Acc:Q9FJU9]	GO:0005975, GO:0004553	carbohydrate metabolic process, hydrolase activity, hydrolyzing O-glycosyl compounds	-1.78283	1.59361e-08
BVRB_9g215390	8090.06	protein EXORDIUM-like 2	104904049	AT5G09440	EXL4	EXL4 [Source:UniProtKB/TrEMBL;Acc:A0A178UJ96]			-2.39766	1.63959e-08
BVRB_3g066090	185.413	peroxidase 66-like	104906403				GO:0042744, GO:0055114, GO:0004601, GO:0020037, GO:0006979	hydrogen peroxide catabolic process, oxidation-reduction process, peroxidase activity, heme binding, response to oxidative stress	-3.93024	1.64486e-08
BVRB_005020	485.408	subtilisin-like protease SBT1.8	104883974	AT2G05920	SBT1.8	Subtilisin-like protease SBT1.8 [Source:UniProtKB/Swiss-Prot;Acc:Q9ZUF6]	GO:0004252, GO:0006508, GO:0016787, GO:0008233, GO:0008236, GO:0005618, GO:0005794, GO:0009505, GO:0009506	serine-type endopeptidase activity, proteolysis, hydrolase activity, peptidase activity, serine-type peptidase activity, cell wall, Golgi apparatus, plant-type cell wall, plasmodesma	-2.61309	1.81367e-08
BVRB_2g026590	2882.28	ultraviolet-B receptor UVR8	104905810	AT5G16040		At5g16040 [Source:UniProtKB/TrEMBL;Acc:Q9LFS0]			-1.1167	2.15584e-08
BVRB_4g093600	443.657	probable arabinose 5-phosphate isomerase	104907288	AT3G54690	SETH3	Probable arabinose 5-phosphate isomerase [Source:UniProtKB/Swiss-Prot;Acc:Q9M1T1]	GO:1901135, GO:0097367, GO:0005975, GO:0016853	carbohydrate derivative metabolic process, carbohydrate derivative binding, carbohydrate metabolic process, isomerase activity	-2.17605	2.29897e-08
BVRB_5g124000	281.299	serine/threonine-protein kinase HT1-like	104907953				GO:0006468, GO:0004672, GO:0005524, GO:0018108, GO:0004713, GO:0005886, GO:0009506	protein phosphorylation, protein kinase activity, ATP binding, peptidyl-tyrosine phosphorylation, protein tyrosine kinase activity, plasma membrane, plasmodesma	-1.31263	2.5123e-08
BVRB_6g138190	2382.23		870856962	AT5G66590		CAP (Cysteine-rich secretory proteins, Antigen 5, and Pathogenesis-related 1 protein) superfamily protein [Source:UniProtKB/TrEMBL;Acc:Q9FJY1]			-2.72218	2.68266e-08
BVRB_013300	464.373	xyloglucan endotransglucosylase/hydrolase protein 9	104884948	AT4G03210	XTH9	Xyloglucan endotransglucosylase/hydrolase (Fragment) [Source:UniProtKB/TrEMBL;Acc:C0SVH2]	GO:0071555, GO:0048046, GO:0005618, GO:0005576, GO:0042546, GO:0010411, GO:0006073, GO:0016762, GO:0004553, GO:0008152, GO:0016798, GO:0005975, GO:0016787, GO:0016740	cell wall organization, apoplast, cell wall, extracellular region, cell wall biogenesis, xyloglucan metabolic process, cellular glucan metabolic process, xyloglucan:xyloglucosyl transferase activity, hydrolase activity, hydrolyzing O-glycosyl compounds, metabolic process, hydrolase activity, acting on glycosyl bonds, carbohydrate metabolic process, hydrolase activity, transferase activity	-3.82513	2.77033e-08
BVRB_9g204360	522.763	protein disulfide isomerase-like 2-3	104902730	AT1G04980	PDIL2-2	Protein disulfide-isomerase like 2-2 [Source:UniProtKB/Swiss-Prot;Acc:Q9MAU6]	GO:0005623, GO:0005788, GO:0016853, GO:0045454	cell, endoplasmic reticulum lumen, isomerase activity, cell redox homeostasis	-1.23579	2.77975e-08
BVRB_4g078110	6532.59	hypothetical protein	104890522	AT1G57680		Plasminogen activator inhibitor [Source:UniProtKB/TrEMBL;Acc:Q9FVT5]			-1.42798	3.1408e-08
BVRB_5g101610	131.932	probable sugar phosphate/phosphate translocator At1g12500	104892396	AT1G12500		Probable sugar phosphate/phosphate translocator At1g12500 [Source:UniProtKB/Swiss-Prot;Acc:Q9LDH3]			-2.3122	3.23845e-08
BVRB_2g043600	288.302		870865847				GO:0006952	defense response	-4.14468	3.66366e-08
BVRB_4g075360	343.752		870863606	AT1G17910	WAKL13	Putative wall-associated receptor kinase-like 13 [Source:UniProtKB/Swiss-Prot;Acc:Q9LMT9]	GO:0005524, GO:0004672, GO:0006468, GO:0030247	ATP binding, protein kinase activity, protein phosphorylation, polysaccharide binding	-1.657	4.47833e-08
BVRB_9g226090	1306.25	pre-rRNA-processing protein TSR2	104883316						-1.32503	4.57462e-08
BVRB_6g154220	186.948	HVA22-like protein a	104897941	AT1G69700	HVA22C	HVA22-like protein c [Source:UniProtKB/Swiss-Prot;Acc:Q9S784]	GO:0009506, GO:0009737, GO:0009414, GO:0042538	plasmodesma, response to abscisic acid, response to water deprivation, hyperosmotic salinity response	-3.94714	5.42196e-08
BVRB_2g034550	37.0416	spermidine hydroxycinnamoyl transferase	104886619	AT2G19070	SHT	Spermidine hydroxycinnamoyl transferase [Source:UniProtKB/Swiss-Prot;Acc:O64470]	GO:0016747	transferase activity, transferring acyl groups other than amino-acyl groups	-2.7123	5.82355e-08
BVRB_6g143470	583.87	serine carboxypeptidase-like 50	104896697	AT1G15000	SCPL50	Serine carboxypeptidase-like 50 [Source:UniProtKB/Swiss-Prot;Acc:Q9M9Q6]	GO:0006508, GO:0004185	proteolysis, serine-type carboxypeptidase activity	-1.3637	5.84828e-08
BVRB_4g085630	239.446		870862058						-4.27462	6.5828e-08
BVRB_4g074220	8585.27	hypothetical protein	104890135						-3.51104	6.81077e-08
BVRB_5g114310	368.322	18.5 kDa class I heat shock protein	104894016						-2.5001	6.81957e-08
BVRB_1g010290	49.8573	NAD(P)H-quinone oxidoreductase subunit M, chloroplastic	104894420				GO:0009507, GO:0010258, GO:0055114, GO:0016655	chloroplast, NADH dehydrogenase complex (plastoquinone) assembly, oxidation-reduction process, oxidoreductase activity, acting on NAD(P)H, quinone or similar compound as acceptor	-3.11124	7.44383e-08
BVRB_7g172690	153.521	laccase-4	104900001	AT5G01190	LAC10	Laccase-10 [Source:UniProtKB/Swiss-Prot;Acc:Q6ID18]	GO:0016491, GO:0055114, GO:0005507, GO:0048046, GO:0052716, GO:0046274	oxidoreductase activity, oxidation-reduction process, copper ion binding, apoplast, hydroquinone:oxygen oxidoreductase activity, lignin catabolic process	-3.75195	7.52233e-08
BVRB_9g216890	2829.91	cysteine protease RD19A	104904299	AT4G39090	RD19A	RD19A [Source:UniProtKB/TrEMBL;Acc:A0A178V006]	GO:0006508, GO:0008234	proteolysis, cysteine-type peptidase activity	-1.73422	7.84809e-08
BVRB_7g178970	403.416	probable xyloglucan endotransglucosylase/hydrolase protein 32	104908825	AT2G36870	XTH32	Probable xyloglucan endotransglucosylase/hydrolase protein 32 [Source:UniProtKB/Swiss-Prot;Acc:Q9SJL9]	GO:0071555, GO:0048046, GO:0005618, GO:0005576, GO:0042546, GO:0010411, GO:0006073, GO:0016762, GO:0004553, GO:0008152, GO:0016798, GO:0005975, GO:0016787, GO:0016740, GO:0016998	cell wall organization, apoplast, cell wall, extracellular region, cell wall biogenesis, xyloglucan metabolic process, cellular glucan metabolic process, xyloglucan:xyloglucosyl transferase activity, hydrolase activity, hydrolyzing O-glycosyl compounds, metabolic process, hydrolase activity, acting on glycosyl bonds, carbohydrate metabolic process, hydrolase activity, transferase activity, cell w…	-3.0706	7.9865e-08
BVRB_1g011140	28.4326		870868686						-3.61366	8.64068e-08
BVRB_1g015610	468.639	protein DCL, chloroplastic	104902483	AT3G46630		DCL protein (DUF3223) [Source:UniProtKB/TrEMBL;Acc:Q9SNB5]			-1.43978	8.79668e-08
BVRB_8g187670	750.154	dihydroceramide fatty acyl 2-hydroxylase FAH1	104901225	AT2G34770	FAH1	FAH1 [Source:UniProtKB/TrEMBL;Acc:A0A178W0P1]	GO:0016491, GO:0005506, GO:0055114, GO:0016021, GO:0016020, GO:0008610, GO:0000038	oxidoreductase activity, iron ion binding, oxidation-reduction process, integral component of membrane, membrane, lipid biosynthetic process, very long-chain fatty acid metabolic process	-1.67147	1.06587e-07
BVRB_6g140120	104.364	protein ABHD17B	104896152	AT1G13610		Alpha/beta-Hydrolases superfamily protein [Source:UniProtKB/TrEMBL;Acc:Q9FZ68]			-3.14697	1.08165e-07
BVRB_5g120050	551.4	stem-specific protein TSJT1	104894566						-1.67631	1.14625e-07
BVRB_7g173520	130.549	laccase-17	104900077	AT2G29130	LAC2	Laccase-2 [Source:UniProtKB/Swiss-Prot;Acc:O81081]	GO:0016491, GO:0055114, GO:0005507, GO:0048046, GO:0052716, GO:0046274	oxidoreductase activity, oxidation-reduction process, copper ion binding, apoplast, hydroquinone:oxygen oxidoreductase activity, lignin catabolic process	-3.66184	1.17099e-07
BVRB_3g051890	827.975	hypothetical protein isoform B	104888238	AT4G00990		Transcription factor jumonji (JmjC) domain-containing protein [Source:UniProtKB/TrEMBL;Acc:Q8VYB9]	GO:0003677	DNA binding	-2.05568	1.17136e-07
BVRB_4g082900	218.612	50S ribosomal protein L20	104891010	AT1G16740		50S ribosomal protein L20 [Source:UniProtKB/TrEMBL;Acc:A0A178WF80]	GO:0003735, GO:0006412, GO:0005622, GO:0005840, GO:0019843	structural constituent of ribosome, translation, intracellular, ribosome, rRNA binding	-1.28583	1.19561e-07
BVRB_8g201870	148.371	hypothetical protein	104883046	AT1G11440		At1g11440 [Source:UniProtKB/TrEMBL;Acc:Q9LPZ0]	GO:0070300	phosphatidic acid binding	-1.98828	1.22022e-07
BVRB_7g158000	2040.29	F-box/LRR-repeat protein 3	104898419	AT5G01720	FBL3	F-box/LRR-repeat protein 3 [Source:UniProtKB/Swiss-Prot;Acc:Q8RWU5]	GO:0005515	protein binding	-2.14048	1.27272e-07
BVRB_2g029430	872.34		870867969						-1.98385	1.29e-07
BVRB_2g025130	55.2671	laccase-17	104904359				GO:0016491, GO:0055114, GO:0005507, GO:0048046, GO:0052716, GO:0046274	oxidoreductase activity, oxidation-reduction process, copper ion binding, apoplast, hydroquinone:oxygen oxidoreductase activity, lignin catabolic process	-4.58812	1.47637e-07
BVRB_3g069040	97.0921	metal tolerance protein 4	104906766	AT3G58060	MTPC3	Cation efflux family protein [Source:UniProtKB/TrEMBL;Acc:A0A178VEZ3]	GO:0005384, GO:0071421, GO:0009705, GO:0035618, GO:0048316, GO:0009845, GO:0055085, GO:0016021, GO:0008324, GO:0006812	manganese ion transmembrane transporter activity, manganese ion transmembrane transport, plant-type vacuole membrane, root hair, seed development, seed germination, transmembrane transport, integral component of membrane, cation transmembrane transporter activity, cation transport	-4.03569	1.5678e-07
BVRB_6g140110	5828.45	jasmonate-induced protein homolog	104896151						-3.70059	1.723e-07
BVRB_7g175380	276.985	pentatricopeptide repeat-containing protein At2g30100, chloroplastic	104900248	AT2G30100		Pentatricopeptide repeat-containing protein At2g30100, chloroplastic [Source:UniProtKB/Swiss-Prot;Acc:Q0WNN7]	GO:0005515	protein binding	-1.17741	1.76826e-07
BVRB_3g060480	667.142	squamosa promoter-binding-like protein 9	104889216				GO:0003677, GO:0005634	DNA binding, nucleus	-1.3889	1.80226e-07
BVRB_8g185780	354.586	hypothetical protein	104900963						-4.09731	1.81262e-07
BVRB_9g221230	82.6696	aquaporin TIP2-1	104904708	AT3G16240	TIP2-1	Aquaporin TIP2-1 [Source:UniProtKB/Swiss-Prot;Acc:Q41951]	GO:0005773, GO:0055085, GO:0016020, GO:0016021, GO:0015267, GO:0005886, GO:0009506, GO:0009941, GO:0009507, GO:0005774, GO:0005794, GO:0005618, GO:0009505, GO:0009705, GO:0042802, GO:0015250, GO:0006833, GO:0042807, GO:0000326, GO:0015200	vacuole, transmembrane transport, membrane, integral component of membrane, channel activity, plasma membrane, plasmodesma, chloroplast envelope, chloroplast, vacuolar membrane, Golgi apparatus, cell wall, plant-type cell wall, plant-type vacuole membrane, identical protein binding, water channel activity, water transport, central vacuole, protein storage vacuole, methylammonium transmembrane tra…	-4.16317	1.88802e-07
BVRB_9g206680	796.134	germin-like protein	104903034				GO:0030145, GO:0045735	manganese ion binding, nutrient reservoir activity	-3.77433	1.91062e-07
BVRB_003240	539.198	uncharacterized LOC104883756	104883756	AT3G50350		Membrane insertase, putative (DUF1685) [Source:UniProtKB/TrEMBL;Acc:Q9SND2]			-2.32165	1.96849e-07
BVRB_9g212240	293.191		870848942						-2.43234	2.14357e-07
BVRB_6g150270	566.07	hypothetical protein	104897515				GO:0016787, GO:0016810	hydrolase activity, hydrolase activity, acting on carbon-nitrogen (but not peptide) bonds	-1.55099	2.18491e-07
BVRB_5g118430	1664.43	hypothetical protein	104894423	AT5G48480		Uncharacterized protein At5g48480 [Source:UniProtKB/Swiss-Prot;Acc:Q9LV66]	GO:0005829	cytosol	-2.02337	2.28819e-07
BVRB_3g055030	216.995	short-chain dehydrogenase TIC 32, chloroplastic-like	104888525						-1.50563	2.42059e-07
BVRB_015600	160.708	cuticle collagen 1	104885287	AT1G62500		Bifunctional inhibitor/lipid-transfer protein/seed storage 2S albumin superfamily protein [Source:UniProtKB/TrEMBL;Acc:Q9SXE7]	GO:0016021, GO:0016020	integral component of membrane, membrane	-4.73305	2.46362e-07
BVRB_9g215530	71.7567		870849289				GO:0055085, GO:0016020, GO:0006814, GO:0005215	transmembrane transport, membrane, sodium ion transport, transporter activity	-2.63708	2.6698e-07
BVRB_2g039860	80.3559	probable LRR receptor-like serine/threonine-protein kinase At4g26540	104887285				GO:0005524, GO:0004672, GO:0006468, GO:0005515	ATP binding, protein kinase activity, protein phosphorylation, protein binding	-2.67012	2.96829e-07
BVRB_2g037090	603.638	beta-hexosaminidase 1	104886953	AT3G55260	HEXO1	Beta-hexosaminidase [Source:UniProtKB/TrEMBL;Acc:A0A178VFV1]	GO:0005773, GO:0005829, GO:0009505, GO:0004563, GO:0015929, GO:0005975, GO:0004553	vacuole, cytosol, plant-type cell wall, beta-N-acetylhexosaminidase activity, hexosaminidase activity, carbohydrate metabolic process, hydrolase activity, hydrolyzing O-glycosyl compounds	-1.84952	3.01275e-07
BVRB_7g177960	12515.6	beta-amyrin 28-oxidase	104908688	AT5G36140	CYP716A2		GO:0004497, GO:0016705, GO:0005506, GO:0020037, GO:0055114, GO:0046872, GO:0016491	monooxygenase activity, oxidoreductase activity, acting on paired donors, with incorporation or reduction of molecular oxygen, iron ion binding, heme binding, oxidation-reduction process, metal ion binding, oxidoreductase activity	-3.22895	3.31773e-07
BVRB_9g219090	3585.86	hypothetical protein	104904508	AT1G80530		Major facilitator superfamily protein [Source:UniProtKB/TrEMBL;Acc:Q9M8M1]			-1.99343	3.36267e-07
BVRB_7g157450	721.681	GDSL esterase/lipase At1g31550	104898193	AT5G03980		GDSL esterase/lipase At5g03980 [Source:UniProtKB/Swiss-Prot;Acc:Q9LZB2]	GO:0016788	hydrolase activity, acting on ester bonds	-2.37612	3.53402e-07
BVRB_4g096840	3068.63	hypothetical protein	104907727						-2.97548	3.57313e-07
BVRB_9g217780	92.5875	deSI-like protein At4g17486	104904390						-2.2391	3.90461e-07
BVRB_7g160700	41.5215	AF4/FMR2 family member 4	104898529	AT3G10040		Sequence-specific DNA binding transcription factor [Source:UniProtKB/TrEMBL;Acc:Q8RWY5]	GO:0005634, GO:0010629, GO:1900037	nucleus, negative regulation of gene expression, regulation of cellular response to hypoxia	-3.60198	3.93959e-07
BVRB_2g030390	3029.77	hypothetical protein	104908856						-3.27335	4.38958e-07
BVRB_6g127740	3616.27	subtilisin-like protease SBT1.7	104894916	AT5G67360	SBT1.7	Subtilisin-like protease SBT1.7 [Source:UniProtKB/Swiss-Prot;Acc:O65351]	GO:0005618, GO:0009505, GO:0048046, GO:0048359, GO:0010214, GO:0004252, GO:0006508, GO:0080001, GO:0005576	cell wall, plant-type cell wall, apoplast, mucilage metabolic process involved in seed coat development, seed coat development, serine-type endopeptidase activity, proteolysis, mucilage extrusion from seed coat, extracellular region	-1.47653	4.39565e-07
BVRB_1g002630	635.5	serine/arginine-rich splicing factor RS31	104906889	AT3G61860	RS31	RSP31 [Source:UniProtKB/TrEMBL;Acc:A0A178VG60]	GO:0003676, GO:0000398, GO:0005681	nucleic acid binding, mRNA splicing, via spliceosome, spliceosomal complex	-1.23118	4.55515e-07
BVRB_9g220260	70.5123	root phototropism protein 3	104904624	AT1G52770		At1g52770 [Source:UniProtKB/TrEMBL;Acc:Q9C941]			-3.69612	4.64347e-07
BVRB_9g211070	2015.57		870849398						-1.51364	4.68043e-07
BVRB_6g140860	65.8842	uncharacterized LOC104896325	104896325						-2.44566	4.73119e-07
BVRB_3g066390	63.3099	probable methyltransferase PMT15	104906435				GO:0008168	methyltransferase activity	-3.14747	4.7432e-07
BVRB_3g060000	59.7134	homeobox-leucine zipper protein HOX11	104889179	AT5G06710	HAT14	Homeobox-leucine zipper protein HAT14 [Source:UniProtKB/Swiss-Prot;Acc:P46665]	GO:0003677, GO:0006355, GO:0003700, GO:0043565	DNA binding, regulation of transcription, DNA-templated, DNA-binding transcription factor activity, sequence-specific DNA binding	-1.94842	5.05158e-07
BVRB_5g117270	340.684	uncharacterized LOC104894290	104894290	AT5G62960		At5g62960 [Source:UniProtKB/TrEMBL;Acc:Q6NPD1]			-2.68669	5.27241e-07
BVRB_7g168320	52.3594	germin-like protein subfamily 3 member 4	104899598	AT5G61750		Germin-like protein subfamily 3 member 4 [Source:UniProtKB/Swiss-Prot;Acc:Q9FLT3]	GO:0005576, GO:0045735, GO:0030145, GO:0046872	extracellular region, nutrient reservoir activity, manganese ion binding, metal ion binding	-4.05404	5.35821e-07
BVRB_4g085960	51.5124	probable 3-hydroxyisobutyrate dehydrogenase-like 2, mitochondrial	104891407	AT1G71170		Probable 3-hydroxyisobutyrate dehydrogenase-like 2, mitochondrial [Source:UniProtKB/Swiss-Prot;Acc:Q9C991]	GO:0016491, GO:0055114, GO:0050661, GO:0051287	oxidoreductase activity, oxidation-reduction process, NADP binding, NAD binding	-2.80269	5.66953e-07
BVRB_2g025750	163.86	18.3 kDa class I heat shock protein	104905072	AT5G59720	HSP18.1	18.1 kDa class I heat shock protein [Source:UniProtKB/Swiss-Prot;Acc:P19037]			-2.77668	5.72531e-07
BVRB_7g169310	1693.17	GDSL esterase/lipase 5	104899693	AT1G53920	GLIP5	GLIP5 [Source:UniProtKB/TrEMBL;Acc:A0A178WKF5]	GO:0016788	hydrolase activity, acting on ester bonds	-2.84633	5.89634e-07
BVRB_7g164450	142.54	BTB/POZ domain-containing protein At1g03010	104899057	AT2G47860		Phototropic-responsive NPH3 family protein [Source:UniProtKB/TrEMBL;Acc:F4IM54]	GO:0005515, GO:0009860	protein binding, pollen tube growth	-3.28729	6.19327e-07
BVRB_8g185790	197.715	uncharacterized LOC104900965	104900965				GO:0004869	cysteine-type endopeptidase inhibitor activity	-3.79106	6.20855e-07
BVRB_8g199620	647.466	heavy metal-associated isoprenylated plant protein 41-like	104909095				GO:0003676	nucleic acid binding	-1.78128	6.87229e-07
BVRB_3g066770	81.7305		870846516						-1.84765	7.80414e-07
BVRB_6g152150	701.823	hypothetical protein	104897746	AT5G14020		Endosomal targeting BRO1-like domain-containing protein [Source:UniProtKB/TrEMBL;Acc:Q0WSL5]	GO:0005773	vacuole	-2.34964	8.39827e-07
BVRB_5g123200	321.452	small heat shock protein, chloroplastic	104907853						-2.17494	8.84118e-07
BVRB_8g190490	3130.03	pollen-specific leucine-rich repeat extensin-like protein 1	104901617						-2.55049	8.84884e-07
BVRB_8g183720	743.555	hypothetical protein	104900752	AT1G61065		1,3-beta-glucan synthase component (DUF1218) [Source:UniProtKB/TrEMBL;Acc:Q8W576]			-1.33014	9.61607e-07
BVRB_6g139800	4732.59		870857131						-2.42157	9.86047e-07
BVRB_015800	5450.86		870839902						-3.3308	1.00726e-06
BVRB_4g074190	2124.29	hypothetical protein	104890133						-2.8414	1.03918e-06
BVRB_7g173980	515.309	hypothetical protein	104900123						-2.20615	1.08549e-06
BVRB_8g192890	59.3811	putative UPF0481 protein At3g02645	104901851						-3.47436	1.1144e-06
BVRB_4g085090	55.2282	protein trichome birefringence-like 41	104891308						-3.6377	1.19519e-06
BVRB_6g135290	165.122	TPR repeat-containing thioredoxin TTL4	104895694	AT5G65160	TPR14	At5g65160 [Source:UniProtKB/TrEMBL;Acc:Q9FJQ0]	GO:0005623, GO:0045454, GO:0005515	cell, cell redox homeostasis, protein binding	-1.66201	1.19591e-06
BVRB_9g218060	69.1641	hypothetical protein	104904411	AT3G18900		Ternary complex factor MIP1 leucine-zipper protein [Source:UniProtKB/TrEMBL;Acc:A0A1I9LMH3]			-3.26009	1.19798e-06
BVRB_9g217250	154.274	probable pinoresinol-lariciresinol reductase 3	104904333	AT4G34540	PLR3	Probable pinoresinol-lariciresinol reductase 3 [Source:UniProtKB/Swiss-Prot;Acc:O65679]			-1.58464	1.19824e-06
BVRB_6g134280	55.1094	protein MID1-COMPLEMENTING ACTIVITY 1	104895562	AT2G17780	MCA2	Protein MID1-COMPLEMENTING ACTIVITY 2 [Source:UniProtKB/Swiss-Prot;Acc:Q3EBY6]			-3.13252	1.27732e-06
BVRB_3g058490	26.302	protein IRX15-LIKE	104888991	AT5G67210	IRX15-L	IRX15-L [Source:UniProtKB/TrEMBL;Acc:A0A178UEM8]	GO:0045492	xylan biosynthetic process	-3.87568	1.31461e-06
BVRB_8g191530	2997.87	60S ribosomal protein L32-1	104901727				GO:0003735, GO:0006412, GO:0005622, GO:0005840	structural constituent of ribosome, translation, intracellular, ribosome	-1.42892	1.40902e-06
BVRB_3g058690	1041.34	stearoyl-[acyl-carrier-protein] 9-desaturase, chloroplastic	104889011	AT2G43710	FAB2	Stearoyl-[acyl-carrier-protein] 9-desaturase 7, chloroplastic [Source:UniProtKB/Swiss-Prot;Acc:O22832]	GO:0042742, GO:0009507, GO:0009570, GO:0006631, GO:0009534, GO:0051607, GO:0002213, GO:0004768, GO:0045300, GO:0008610, GO:0016491, GO:0055114, GO:0006633	defense response to bacterium, chloroplast, chloroplast stroma, fatty acid metabolic process, chloroplast thylakoid, defense response to virus, defense response to insect, stearoyl-CoA 9-desaturase activity, acyl-[acyl-carrier-protein] desaturase activity, lipid biosynthetic process, oxidoreductase activity, oxidation-reduction process, fatty acid biosynthetic process	-1.32029	1.44913e-06
BVRB_4g074800	991.489	phospholipase A(1) LCAT3	104890190	AT3G03310	LCAT3	Phospholipase A(1) LCAT3 [Source:UniProtKB/Swiss-Prot;Acc:Q93V61]	GO:0006629, GO:0008374	lipid metabolic process, O-acyltransferase activity	-1.59165	1.46249e-06
BVRB_4g078350	446.73	filament-like plant protein 3	104890544	AT3G05270	FPP3	Filament-like plant protein 3 [Source:UniProtKB/Swiss-Prot;Acc:Q9MA92]	GO:0030674, GO:0060178, GO:0031410	protein binding, bridging, regulation of exocyst localization, cytoplasmic vesicle	-1.56903	1.8145e-06
BVRB_5g122460	198.322	nitrogen regulatory protein P-II homolog	104894819	AT4G01900	GLB1	Nitrogen regulatory protein P-II homolog [Source:UniProtKB/Swiss-Prot;Acc:Q9ZST4]	GO:0006808, GO:0030234, GO:0000287, GO:0005524, GO:0009536, GO:0005829, GO:0009507, GO:0009534, GO:0009416, GO:0009718, GO:0009744, GO:0010307, GO:0042304	regulation of nitrogen utilization, enzyme regulator activity, magnesium ion binding, ATP binding, plastid, cytosol, chloroplast, chloroplast thylakoid, response to light stimulus, anthocyanin-containing compound biosynthetic process, response to sucrose, acetylglutamate kinase regulator activity, regulation of fatty acid biosynthetic process	-1.88154	1.97542e-06
BVRB_5g115460	369.808	hypothetical protein	104894132	AT2G34355		At2g34355 [Source:UniProtKB/TrEMBL;Acc:Q501E0]			-1.87489	2.00705e-06
BVRB_7g159290	152.718	rho GTPase-activating protein 5-like	104898345	AT3G11490	ROPGAP4	Rho GTPase-activating protein 4 [Source:UniProtKB/Swiss-Prot;Acc:Q9CAX8]	GO:0034059, GO:0007165	response to anoxia, signal transduction	-2.03854	2.07465e-06
BVRB_5g104000	69.2362	cytochrome P450 78A3	104892623				GO:0055114, GO:0020037, GO:0005506, GO:0016705	oxidation-reduction process, heme binding, iron ion binding, oxidoreductase activity, acting on paired donors, with incorporation or reduction of molecular oxygen	-4.22175	2.1845e-06
BVRB_2g031130	112.954	ethylene-responsive transcription factor ERF003	104883082	AT5G25190	ERF003	Ethylene-responsive transcription factor ERF003 [Source:UniProtKB/Swiss-Prot;Acc:Q94AW5]	GO:0003677, GO:0006355, GO:0003700	DNA binding, regulation of transcription, DNA-templated, DNA-binding transcription factor activity	-3.90432	2.22095e-06
BVRB_2g026680	239.686		870867661						-1.56328	2.33619e-06
BVRB_6g133250	182.216	trihelix transcription factor GT-2-like	104895464	AT1G76890	GT-2	Trihelix transcription factor GT-2 [Source:UniProtKB/Swiss-Prot;Acc:Q39117]			-1.38911	2.39886e-06
BVRB_7g162000	51.2347		870854506						-1.89491	2.47566e-06
BVRB_7g165720	21.8684		870854005						-2.5338	2.48372e-06
BVRB_9g215220	115.39	hypothetical protein	104904038				GO:0003677, GO:0005634, GO:0003676	DNA binding, nucleus, nucleic acid binding	-1.42169	2.92004e-06
BVRB_000210	11329.5	hypothetical protein	104883339						-3.24111	2.94761e-06
BVRB_2g034300	49.6317	scarecrow-like protein 23	104886598	AT5G41920	SCL23	Scarecrow-like protein 23 [Source:UniProtKB/Swiss-Prot;Acc:Q9FHZ1]	GO:0005634, GO:0048366, GO:0090610	nucleus, leaf development, bundle sheath cell fate specification	-2.89022	3.19871e-06
BVRB_7g175260	1123.51	cinnamoyl-CoA reductase 1	104900234	AT5G58490		Cinnamoyl-CoA reductase-like protein [Source:UniProtKB/TrEMBL;Acc:Q9FGH3]	GO:0003824, GO:0050662	catalytic activity, coenzyme binding	-1.85896	3.36105e-06
BVRB_6g149190	315.292	hypothetical protein	104897416	AT1G70280		NHL domain-containing protein [Source:UniProtKB/TrEMBL;Acc:F4I5D7]			-2.38749	3.40182e-06
BVRB_002360	28.633	hypothetical protein	104883632				GO:0016021, GO:0016020, GO:0005515	integral component of membrane, membrane, protein binding	-4.71712	3.62789e-06
BVRB_6g127470	690.251	putative oxidoreductase TDA3	104894887	AT5G67290		FAD-dependent oxidoreductase family protein [Source:UniProtKB/TrEMBL;Acc:Q9FN21]	GO:0016491, GO:0055114	oxidoreductase activity, oxidation-reduction process	-1.47104	3.82806e-06
BVRB_2g027390	1339.53	RNA polymerase-associated protein LEO1	104906487	AT1G60640		unknown protein; Has 42416 Blast hits to 22533 proteins in 1340 species: Archae - 32; Bacteria - 6461; Metazoa - 16431; Fungi - 3749; Plants - 1747; Viruses - 284; Other Eukaryotes - 13712 (source: NCBI BLink). [Source:TAIR;Acc:AT1G60640]			-1.13884	4.0886e-06
BVRB_9g207600	80.2001	BTB/POZ domain-containing protein At3g22104	104903186	AT3G22104		BTB/POZ domain-containing protein At3g22104 [Source:UniProtKB/Swiss-Prot;Acc:Q9C5J4]	GO:0005515	protein binding	-2.94755	4.09154e-06
BVRB_7g160420	120.355	hypothetical protein	104898501				GO:0006979, GO:0009061, GO:0045892	response to oxidative stress, anaerobic respiration, negative regulation of transcription, DNA-templated	-3.59801	4.13447e-06
BVRB_5g106660	813.528	alpha,alpha-trehalose-phosphate synthase [UDP-forming] 5	104893000	AT4G17770	TPS5	Alpha,alpha-trehalose-phosphate synthase [UDP-forming] 5 [Source:UniProtKB/Swiss-Prot;Acc:O23617]	GO:0003824, GO:0005992	catalytic activity, trehalose biosynthetic process	-1.61447	4.14362e-06
BVRB_8g193820	42.2265		870850732						-3.47927	4.5024e-06
BVRB_040350	103.131		870760943						-2.01445	4.55104e-06
BVRB_2g041470	122.212	reactive oxygen species modulator 1	104887517	AT3G07910		AT3g07910/F17A17_25 [Source:UniProtKB/TrEMBL;Acc:Q9SFC3]			-1.44374	4.65125e-06
BVRB_5g122560	159.488	hypothetical protein	104894828	AT4G01935		unknown protein; FUNCTIONS IN: molecular_function unknown; INVOLVED IN: biological_process unknown; LOCATED IN: chloroplast; Has 37 Blast hits to 37 proteins in 17 species: Archae - 0; Bacteria - 0; Metazoa - 0; Fungi - 0; Plants - 30; Viruses - 0; /.../Eukaryotes - 7 (source: NCBI BLink). [Source:TAIR;Acc:AT4G01935]			-3.07484	4.77336e-06
BVRB_7g170700	198.302	receptor-like serine/threonine-protein kinase ALE2	104899820				GO:0005524, GO:0004672, GO:0006468	ATP binding, protein kinase activity, protein phosphorylation	-2.29165	4.78609e-06
BVRB_5g103500	618.105	patellin-6	104892572	AT3G51670	PATL6	Patellin-6 [Source:UniProtKB/Swiss-Prot;Acc:Q9SCU1]	GO:0005886	plasma membrane	-2.91259	4.88058e-06
BVRB_2g026530	107.044	hypothetical protein	104905758	AT5G38510	RBL9	RHOMBOID-like protein 9, chloroplastic [Source:UniProtKB/Swiss-Prot;Acc:Q9FFX0]	GO:0016021, GO:0004252	integral component of membrane, serine-type endopeptidase activity	-3.03938	5.04813e-06
BVRB_4g072930	3298.33	cinnamoyl-CoA reductase 1	104890012	AT1G09500		At1g09500/F14J9_16 [Source:UniProtKB/TrEMBL;Acc:O80533]	GO:0003824, GO:0050662	catalytic activity, coenzyme binding	-1.35629	5.1855e-06
BVRB_9g213210	18.9943	L-ascorbate oxidase homolog	104903859	AT4G38420	sks9	Putative pectinesterase [Source:UniProtKB/TrEMBL;Acc:Q8VYB3]	GO:0016491, GO:0055114, GO:0005507	oxidoreductase activity, oxidation-reduction process, copper ion binding	-4.13997	5.6166e-06
BVRB_5g099490	39.2902	laccase-4-like	104892204	AT5G01190	LAC10	Laccase-10 [Source:UniProtKB/Swiss-Prot;Acc:Q6ID18]	GO:0016491, GO:0055114, GO:0005507, GO:0048046, GO:0052716, GO:0046274	oxidoreductase activity, oxidation-reduction process, copper ion binding, apoplast, hydroquinone:oxygen oxidoreductase activity, lignin catabolic process	-3.9464	5.7144e-06
BVRB_8g182850	126.293	hypothetical protein	104900651	AT1G73650		Protein of unknown function (DUF1295) [Source:TAIR;Acc:AT1G73650]	GO:0016021, GO:0005737, GO:0016627, GO:0006629	integral component of membrane, cytoplasm, oxidoreductase activity, acting on the CH-CH group of donors, lipid metabolic process	-1.57106	5.802e-06
BVRB_8g197150	57.5391	ethylene-responsive transcription factor ERF043	104902271	AT1G77200	ERF037	Ethylene-responsive transcription factor ERF037 [Source:UniProtKB/Swiss-Prot;Acc:O80654]	GO:0003677, GO:0006355, GO:0003700	DNA binding, regulation of transcription, DNA-templated, DNA-binding transcription factor activity	-3.23896	6.37869e-06
BVRB_6g137810	54.0605	UPF0496 protein 1	104895953	AT5G66675		UPF0496 protein At5g66675 [Source:UniProtKB/Swiss-Prot;Acc:Q8GW16]			-2.00903	6.40419e-06
BVRB_2g025060	41.9503	hypothetical protein	104904325	AT2G39705	RTFL8	RTFL8 [Source:UniProtKB/TrEMBL;Acc:A0A178VQG8]			-1.9115	6.86042e-06
BVRB_015160	37.3582		870840364						-2.32961	6.90428e-06
BVRB_1g005410	53.5601	probable inactive receptor kinase At1g48480	104888190	AT3G17840	RLK902	Probable inactive receptor kinase RLK902 [Source:UniProtKB/Swiss-Prot;Acc:Q9LVI6]	GO:0005524, GO:0004672, GO:0006468, GO:0005515	ATP binding, protein kinase activity, protein phosphorylation, protein binding	-2.07292	7.23199e-06
BVRB_6g138140	650.882	hypothetical protein isoform A	104895984	AT5G66600		Putative uncharacterized protein [Source:UniProtKB/TrEMBL;Acc:Q9FJY0]			-1.32121	7.89341e-06
BVRB_7g156760	94.758	mannan endo-1,4-beta-mannosidase 6	104898135	AT5G01930	MAN6	Mannan endo-1,4-beta-mannosidase 6 [Source:UniProtKB/Swiss-Prot;Acc:Q9LZV3]	GO:0009845, GO:0005975, GO:0004553	seed germination, carbohydrate metabolic process, hydrolase activity, hydrolyzing O-glycosyl compounds	-3.37054	7.99116e-06
BVRB_6g135300	416.119	PLAT domain-containing protein 3	104895695				GO:0005515	protein binding	-1.70428	8.30004e-06
BVRB_4g083500	2955.39	phosphoenolpyruvate carboxylase kinase 2	104891102	AT1G08650	PPCK1	Phosphoenolpyruvate carboxylase kinase 1 [Source:UniProtKB/Swiss-Prot;Acc:Q9SPK4]	GO:0016310, GO:0016301, GO:0004674, GO:0006468, GO:0004672, GO:0005524, GO:0000166	phosphorylation, kinase activity, protein serine/threonine kinase activity, protein phosphorylation, protein kinase activity, ATP binding, nucleotide binding	-1.71071	8.34325e-06
BVRB_4g075050	90.4088	mitochondrial inner membrane protease ATP23-like	104890212				GO:0004222	metalloendopeptidase activity	-1.56457	8.56655e-06
BVRB_5g118410	214.826	hypothetical protein	104894421	AT5G48500		Pathogenic type III effector avirulence factor Avr AvrRpt-cleavage: cleavage site protein [Source:UniProtKB/TrEMBL;Acc:Q8LEL0]	GO:0080167	response to karrikin	-2.08955	8.61497e-06
BVRB_3g061030	27.5403		870864279						-3.4815	9.21618e-06
BVRB_6g132080	53.8158	hypothetical protein	104895359	AT3G27050		AT3g27050/MOJ10_14 [Source:UniProtKB/TrEMBL;Acc:Q94JV2]			-1.71125	9.72262e-06
BVRB_9g219080	69.4749	zinc finger BED domain-containing protein RICESLEEPER 2	104904507				GO:0003677, GO:0046983	DNA binding, protein dimerization activity	-2.2623	9.89631e-06
BVRB_6g149800	49.7664	serine carboxypeptidase-like 45	104897470				GO:0006508, GO:0004185	proteolysis, serine-type carboxypeptidase activity	-2.50597	1.03114e-05
BVRB_4g083220	194.453	putative leucine-rich repeat-containing protein DDB_G0290503	104891037	AT5G27330		Prefoldin chaperone subunit family protein [Source:UniProtKB/TrEMBL;Acc:F4K498]			-1.53378	1.09221e-05
BVRB_1g016980	181.893	ent-kaurenoic acid oxidase 1-like	104905197	AT2G32440	KAO2	Ent-kaurenoic acid oxidase 2 [Source:UniProtKB/Swiss-Prot;Acc:Q9C5Y2]	GO:0055114, GO:0020037, GO:0005506, GO:0016705	oxidation-reduction process, heme binding, iron ion binding, oxidoreductase activity, acting on paired donors, with incorporation or reduction of molecular oxygen	-1.70639	1.11539e-05
BVRB_6g132600	117.283	photosystem I reaction center subunit N, chloroplastic	104895406	AT5G64040	PSAN	Photosystem I reaction center subunit PSI-N, chloroplast, putative / PSI-N, putative (PSAN) [Source:UniProtKB/TrEMBL;Acc:F4KC80]	GO:0009535, GO:0009507, GO:0009579, GO:0009534, GO:0015979, GO:0009522	chloroplast thylakoid membrane, chloroplast, thylakoid, chloroplast thylakoid, photosynthesis, photosystem I	-3.16082	1.12394e-05
BVRB_6g143980	42.0014	hypothetical protein	104896770	AT3G27520		Cryptic loci regulator [Source:UniProtKB/TrEMBL;Acc:Q8LF87]			-2.00455	1.19396e-05
BVRB_010550	25.2136	hypothetical protein	104884627	AT3G17350		Wall-associated receptor kinase carboxy-terminal protein [Source:UniProtKB/TrEMBL;Acc:F4J551]	GO:0030247	polysaccharide binding	-3.70477	1.22212e-05
BVRB_1g018090	1164.21		870847620						-3.8394	1.27684e-05
BVRB_3g054390	43.0598	DNA replication complex GINS protein SLD5	104888466	AT5G49010	SLD5	DNA replication complex GINS protein SLD5 [Source:UniProtKB/TrEMBL;Acc:A0A178UAX9]	GO:0006261	DNA-dependent DNA replication	-1.75903	1.27948e-05
BVRB_7g178770	381.322	putative ER lumen protein-retaining receptor C28H8.4	104908797	AT3G25160		At3g25160 [Source:UniProtKB/TrEMBL;Acc:Q5PNU5]	GO:0016021, GO:0005783, GO:0006621, GO:0046923, GO:0016020	integral component of membrane, endoplasmic reticulum, protein retention in ER lumen, ER retention sequence binding, membrane	-2.07201	1.341e-05
BVRB_6g131160	8.60877	squamosa promoter-binding-like protein 16	104895242	AT3G01980		F28J7.36 protein [Source:UniProtKB/TrEMBL;Acc:Q9SGI2]			-3.69048	1.34884e-05
BVRB_8g191230	82.6234	hypothetical protein	104901703						-3.53079	1.40127e-05
BVRB_1g006410	184.799	purple acid phosphatase	104888997	AT2G27190	PAP12	Fe(3+)-Zn(2+) purple acid phosphatase 12 [Source:UniProtKB/Swiss-Prot;Acc:Q38924]	GO:0005829, GO:0009505, GO:0016036, GO:0003993, GO:0016787, GO:0046872, GO:0005515	cytosol, plant-type cell wall, cellular response to phosphate starvation, acid phosphatase activity, hydrolase activity, metal ion binding, protein binding	-2.02855	1.4658e-05
BVRB_1g020390	332.375	hypothetical protein	104905527	AT2G34050		ATP synthase F1 complex assembly factor [Source:UniProtKB/TrEMBL;Acc:O22958]	GO:0005739, GO:0065003	mitochondrion, protein-containing complex assembly	-1.31624	1.56703e-05
BVRB_4g093340	28.9674	uncharacterized LOC104907249	104907249						-3.18083	1.79426e-05
BVRB_9g203610	259.81	hypothetical protein	104902634				GO:0030163	protein catabolic process	-1.19112	1.80692e-05
BVRB_7g174870	48.3516	hypothetical protein	104900198				GO:0005515	protein binding	-2.41205	1.83306e-05
BVRB_8g184240	349.778	glucan endo-1,3-beta-glucosidase 5	104900784	AT4G17180		O-Glycosyl hydrolases family 17 protein [Source:UniProtKB/TrEMBL;Acc:Q8GYS2]	GO:0005975, GO:0004553	carbohydrate metabolic process, hydrolase activity, hydrolyzing O-glycosyl compounds	-1.69919	1.99832e-05
BVRB_8g196550	208.399	MLP-like protein 43	104902219	AT4G14060		AT4g14060/dl3070w [Source:UniProtKB/TrEMBL;Acc:O23267]	GO:0006952	defense response	-3.09652	2.00613e-05
BVRB_8g196860	955.262	auxin-responsive protein IAA27-like	109135822	AT4G29080	IAA27	Auxin-responsive protein IAA27 [Source:UniProtKB/Swiss-Prot;Acc:Q9ZSY8]	GO:0009734, GO:0006355, GO:0005634, GO:0005515	auxin-activated signaling pathway, regulation of transcription, DNA-templated, nucleus, protein binding	-1.67482	2.06551e-05
BVRB_5g112580	789.941	hypothetical protein	104893813	AT5G01030		Enolase, putative (DUF3527) [Source:UniProtKB/TrEMBL;Acc:Q9LFD3]			-1.58883	2.10511e-05
BVRB_002350	19.0858	ankyrin repeat-containing protein ITN1-like	104883631				GO:0016021, GO:0016020, GO:0005515	integral component of membrane, membrane, protein binding	-3.68414	2.18556e-05
BVRB_4g086440	24.1109		870861843						-3.16693	2.29479e-05
BVRB_4g096830	2102.12	hypothetical protein	104907726						-2.64855	2.44754e-05
BVRB_2g043220	55.3536	potassium channel AKT1	104887695	AT2G25600	AKT6	Potassium channel AKT6 [Source:UniProtKB/Swiss-Prot;Acc:Q8GXE6]	GO:0055085, GO:0016020, GO:0006813, GO:0005249, GO:0005216, GO:0006811, GO:0005515	transmembrane transport, membrane, potassium ion transport, voltage-gated potassium channel activity, ion channel activity, ion transport, protein binding	-2.56554	2.51904e-05
BVRB_6g153030	302.739	transcription factor bHLH25-like	104897821				GO:0046983	protein dimerization activity	-2.64222	2.62783e-05
BVRB_7g157470	659.075	CBL-interacting serine/threonine-protein kinase 14	104898195	AT5G01820	CIPK14	CBL-interacting serine/threonine-protein kinase 14 [Source:UniProtKB/Swiss-Prot;Acc:Q9LZW4]	GO:0009506, GO:0005773, GO:0007165, GO:0005524, GO:0004672, GO:0006468	plasmodesma, vacuole, signal transduction, ATP binding, protein kinase activity, protein phosphorylation	-2.19235	2.62812e-05
BVRB_7g169390	4032.74		870852879				GO:0003676, GO:0004523	nucleic acid binding, RNA-DNA hybrid ribonuclease activity	-2.63149	2.69303e-05
BVRB_7g162190	15.0023	short-chain dehydrogenase TIC 32, chloroplastic	104898697	AT2G37540		NAD(P)-binding Rossmann-fold superfamily protein [Source:UniProtKB/TrEMBL;Acc:O80924]			-3.52476	2.79239e-05
BVRB_8g195510	263.077	probable inactive receptor kinase At2g26730	104902126	AT2G26730		Probable inactive receptor kinase At2g26730 [Source:UniProtKB/Swiss-Prot;Acc:O48788]	GO:0005886, GO:0005524, GO:0004672, GO:0006468	plasma membrane, ATP binding, protein kinase activity, protein phosphorylation	-1.3172	2.88489e-05
BVRB_4g077770	56.095	4,5-DOPA dioxygenase extradiol-like	104890485	AT4G15093	LIGB	Extradiol ring-cleavage dioxygenase [Source:UniProtKB/Swiss-Prot;Acc:Q949R4]	GO:0008270, GO:0016491, GO:0055114, GO:0016701, GO:0006725, GO:0008198	zinc ion binding, oxidoreductase activity, oxidation-reduction process, oxidoreductase activity, acting on single donors with incorporation of molecular oxygen, cellular aromatic compound metabolic process, ferrous iron binding	-2.20827	3.00613e-05
BVRB_012150	35.7632		870841323						-2.03443	3.14091e-05
BVRB_3g053940	11804.6	jasmonate-induced protein homolog	104888423						-3.19428	3.27452e-05
BVRB_4g093280	18.3969	hypothetical protein	104907245						-4.14846	3.4398e-05
BVRB_000250	80.7365	growth-regulating factor 7	104883343	AT5G53660	GRF7	Growth-regulating factor 7 [Source:UniProtKB/Swiss-Prot;Acc:Q9FJB8]	GO:0006355, GO:0006351, GO:0005524, GO:0005634, GO:0032502	regulation of transcription, DNA-templated, transcription, DNA-templated, ATP binding, nucleus, developmental process	-2.89984	3.48533e-05
BVRB_9g209610	271.643	dnaJ homolog subfamily B member 4	104903450				GO:0006457, GO:0051082	protein folding, unfolded protein binding	-1.60685	3.71595e-05
BVRB_1g021850	732.82	transcription factor bHLH93	104905759	AT5G65640	BHLH93	Transcription factor bHLH93 [Source:UniProtKB/Swiss-Prot;Acc:Q9LSL1]	GO:0046983	protein dimerization activity	-2.25179	3.74808e-05
BVRB_4g077420	71.8179	MDIS1-interacting receptor like kinase 1	104890456	AT1G08590	PXL1	Leucine-rich repeat receptor-like protein kinase PXL1 [Source:UniProtKB/Swiss-Prot;Acc:Q9FRS6]	GO:0005524, GO:0004672, GO:0006468, GO:0005515	ATP binding, protein kinase activity, protein phosphorylation, protein binding	-2.0704	3.77475e-05
BVRB_6g148870	611.856	polygalacturonase 1 beta-like protein 3	104897390	AT1G70370	PGL3	Polygalacturonase 1 beta-like protein 3 [Source:UniProtKB/Swiss-Prot;Acc:P92990]			-1.84418	3.93024e-05
BVRB_7g162300	40.2317	fasciclin-like arabinogalactan protein 11	104898707	AT5G03170	FLA11	Fasciclin-like arabinogalactan protein 11 [Source:UniProtKB/Swiss-Prot;Acc:Q8LEJ6]	GO:0005886, GO:0009834	plasma membrane, plant-type secondary cell wall biogenesis	-3.28396	4.15526e-05
BVRB_4g089140	742.251	65-kDa microtubule-associated protein 1	104891750	AT5G55230	ATMAP65-1	Microtubule-associated proteins 65-1 [Source:UniProtKB/TrEMBL;Acc:F4K3E4]	GO:0008017, GO:0000226	microtubule binding, microtubule cytoskeleton organization	-1.43252	4.17007e-05
BVRB_6g127820	479.556	hypothetical protein isoform C	104894922	AT2G23090		Uncharacterized protein At2g23090 [Source:UniProtKB/Swiss-Prot;Acc:O64818]			-2.50537	4.57887e-05
BVRB_1g023180	119.441	basic blue protein	104905908	AT2G02850	ARPN	Basic blue protein [Source:UniProtKB/Swiss-Prot;Acc:Q8LG89]	GO:0009055, GO:0022900	electron transfer activity, electron transport chain	-3.31722	4.58765e-05
BVRB_7g180680	70.9856	cellulose synthase A catalytic subunit 4 [UDP-forming]	104909008	AT5G44030	CESA4	cellulose synthase A4 [Source:TAIR;Acc:AT5G44030]	GO:0071555, GO:0016757, GO:0016740, GO:0005886, GO:0016020, GO:0030244, GO:0016760, GO:0046872, GO:0016021, GO:0009834	cell wall organization, transferase activity, transferring glycosyl groups, transferase activity, plasma membrane, membrane, cellulose biosynthetic process, cellulose synthase (UDP-forming) activity, metal ion binding, integral component of membrane, plant-type secondary cell wall biogenesis	-2.85878	4.68098e-05
BVRB_2g032310	91.7191	dehydration-responsive element-binding protein 3	104885368				GO:0043565, GO:0045893, GO:0003677, GO:0006355, GO:0003700	sequence-specific DNA binding, positive regulation of transcription, DNA-templated, DNA binding, regulation of transcription, DNA-templated, DNA-binding transcription factor activity	-2.5543	4.78364e-05
BVRB_3g069170	141.816	heavy metal-associated isoprenylated plant protein 33	104906789	AT3G06130	HIPP32	Heavy metal-associated isoprenylated plant protein 32 [Source:UniProtKB/Swiss-Prot;Acc:Q9M8K5]	GO:0046872, GO:0030001	metal ion binding, metal ion transport	-2.24231	4.78802e-05
BVRB_7g160510	226.761	hypothetical protein	104898507						-3.14711	5.23526e-05
BVRB_5g108930	2283.96	protein WVD2-like 4	104893189	AT2G35880	WDL4	Protein WVD2-like 4 [Source:UniProtKB/Swiss-Prot;Acc:Q9SJ62]			-1.43368	5.83528e-05
BVRB_9g205330	28.2986	hypothetical protein	104902873	AT5G60720		Protein of unknown function, DUF547 [Source:TAIR;Acc:AT5G60720]	GO:0009507	chloroplast	-3.23363	5.98419e-05
BVRB_8g190790	5818.52	hypothetical protein	104901657	AT1G19200	FLZ12	Protein of unknown function (DUF581) [Source:TAIR;Acc:AT1G19200]			-1.43299	6.05786e-05
BVRB_3g060950	159.393	hypothetical protein	104889256	AT3G57780		Nucleolar-like protein [Source:UniProtKB/TrEMBL;Acc:F4J3H8]			-2.78715	6.51017e-05
BVRB_6g128970	22.3487	laccase-11	104895043	AT5G03260	LAC11	Laccase-11 [Source:UniProtKB/Swiss-Prot;Acc:Q8VZA1]	GO:0016491, GO:0055114, GO:0005507, GO:0048046, GO:0052716, GO:0046274	oxidoreductase activity, oxidation-reduction process, copper ion binding, apoplast, hydroquinone:oxygen oxidoreductase activity, lignin catabolic process	-3.43552	7.31008e-05
BVRB_9g205660	165.598	probable xyloglucan endotransglucosylase/hydrolase protein 32	104902897	AT3G44990	XTH31	Xyloglucan endotransglucosylase/hydrolase protein 31 [Source:UniProtKB/Swiss-Prot;Acc:P93046]	GO:0071555, GO:0005975, GO:0005618, GO:0004553, GO:0042546, GO:0016762, GO:0048046, GO:0010411, GO:0033946, GO:0016998, GO:0006073	cell wall organization, carbohydrate metabolic process, cell wall, hydrolase activity, hydrolyzing O-glycosyl compounds, cell wall biogenesis, xyloglucan:xyloglucosyl transferase activity, apoplast, xyloglucan metabolic process, xyloglucan-specific endo-beta-1,4-glucanase activity, cell wall macromolecule catabolic process, cellular glucan metabolic process	-3.17933	7.42497e-05
BVRB_6g132920	72.8787	proline-rich receptor-like protein kinase PERK2	104895433	AT5G48920	TED7	At5g48920 [Source:UniProtKB/TrEMBL;Acc:Q9FI79]			-3.19805	7.48687e-05
BVRB_9g205900	618.03	E3 ubiquitin-protein ligase MIEL1	104902917	AT5G22920	RZPF34	E3 ubiquitin-protein ligase RZFP34 [Source:UniProtKB/Swiss-Prot;Acc:Q9FFB6]	GO:1902456	regulation of stomatal opening	-1.50626	7.58546e-05
BVRB_5g103780	340.28	hypothetical protein	104892604	AT4G10750		Phosphoenolpyruvate carboxylase family protein [Source:UniProtKB/TrEMBL;Acc:O82487]	GO:0003824	catalytic activity	-1.86844	7.85698e-05
BVRB_3g053440	43.338		870865118						-2.05087	8.3596e-05
BVRB_6g131810	14.0705	uncharacterized LOC104895329	104895329	AT2G37870		Bifunctional inhibitor/lipid-transfer protein/seed storage 2S albumin superfamily protein [Source:UniProtKB/TrEMBL;Acc:Q9SHA0]	GO:0009506, GO:0009627, GO:0005504	plasmodesma, systemic acquired resistance, fatty acid binding	-3.50535	8.93746e-05
BVRB_2g024280	14.7158	laccase-4	104903698	AT5G01190	LAC10	Laccase-10 [Source:UniProtKB/Swiss-Prot;Acc:Q6ID18]	GO:0016491, GO:0055114, GO:0005507, GO:0048046, GO:0052716, GO:0046274	oxidoreductase activity, oxidation-reduction process, copper ion binding, apoplast, hydroquinone:oxygen oxidoreductase activity, lignin catabolic process	-3.54908	9.58723e-05
BVRB_6g131210	46.5378	hypothetical protein	104895246	AT4G24110		NADP-specific glutamate dehydrogenase [Source:UniProtKB/TrEMBL;Acc:O22980]	GO:0080167	response to karrikin	-3.19475	0.000100938
BVRB_9g221550	63.0697	MADS-box protein JOINTLESS	104904737	AT4G24540	AGL24	MADS-box protein AGL24 [Source:UniProtKB/Swiss-Prot;Acc:O82794]	GO:0006355, GO:0006351, GO:0003700, GO:0003677, GO:0046983, GO:0005634, GO:0000977, GO:0045944	regulation of transcription, DNA-templated, transcription, DNA-templated, DNA-binding transcription factor activity, DNA binding, protein dimerization activity, nucleus, RNA polymerase II regulatory region sequence-specific DNA binding, positive regulation of transcription by RNA polymerase II	-3.4147	0.000101586
BVRB_9g223940	87.4084	probable carbohydrate esterase At4g34215	104904955	AT4G34215		Probable carbohydrate esterase At4g34215 [Source:UniProtKB/Swiss-Prot;Acc:Q8L9J9]			-1.73461	0.000106197
BVRB_4g090180	82.0823	two pore potassium channel a	104891841	AT5G55630	TPK1	Two-pore potassium channel 1 [Source:UniProtKB/Swiss-Prot;Acc:Q8LBL1]	GO:0010029, GO:0005774, GO:0030007, GO:0010119, GO:0005216, GO:0051260, GO:0016020, GO:0005509, GO:0005267, GO:0071805	regulation of seed germination, vacuolar membrane, cellular potassium ion homeostasis, regulation of stomatal movement, ion channel activity, protein homooligomerization, membrane, calcium ion binding, potassium channel activity, potassium ion transmembrane transport	-1.46221	0.000106596
BVRB_3g065250	234.537	xyloglucan endotransglucosylase/hydrolase 2	104889761	AT3G23730	XTH16	Probable xyloglucan endotransglucosylase/hydrolase protein 16 [Source:UniProtKB/Swiss-Prot;Acc:Q8LG58]	GO:0071555, GO:0048046, GO:0005618, GO:0005576, GO:0042546, GO:0010411, GO:0006073, GO:0016762, GO:0004553, GO:0008152, GO:0016798, GO:0005975, GO:0016787, GO:0016740	cell wall organization, apoplast, cell wall, extracellular region, cell wall biogenesis, xyloglucan metabolic process, cellular glucan metabolic process, xyloglucan:xyloglucosyl transferase activity, hydrolase activity, hydrolyzing O-glycosyl compounds, metabolic process, hydrolase activity, acting on glycosyl bonds, carbohydrate metabolic process, hydrolase activity, transferase activity	-3.48528	0.00011365
BVRB_1g011770	2962.08	hypothetical protein	104895943						-2.4042	0.000117786
BVRB_7g173530	14.9781	laccase-17	104900080	AT2G29130	LAC2	Laccase-2 [Source:UniProtKB/Swiss-Prot;Acc:O81081]	GO:0016491, GO:0055114, GO:0005507, GO:0048046, GO:0052716, GO:0046274	oxidoreductase activity, oxidation-reduction process, copper ion binding, apoplast, hydroquinone:oxygen oxidoreductase activity, lignin catabolic process	-3.49536	0.000120839
BVRB_2g028650	57.7665		870867874						-2.25206	0.000123643
BVRB_5g117220	2422.59	GDSL esterase/lipase At5g62930	104894285	AT5G62930		SGNH hydrolase-type esterase superfamily protein [Source:TAIR;Acc:AT5G62930]	GO:0016788	hydrolase activity, acting on ester bonds	-1.23332	0.000133372
BVRB_2g024940	25.7158		870867468						-2.20713	0.000145098
BVRB_012190	212.854	ABC transporter B family member 9	104884804	AT5G46540	ABCB7	ABC transporter B family member 7 [Source:UniProtKB/Swiss-Prot;Acc:Q9FHF1]	GO:0042626, GO:0055085, GO:0016887, GO:0005524, GO:0000166, GO:0016021, GO:0016020	ATPase activity, coupled to transmembrane movement of substances, transmembrane transport, ATPase activity, ATP binding, nucleotide binding, integral component of membrane, membrane	-1.81163	0.000152975
BVRB_2g031240	66.4489		870868160						-2.1417	0.000158417
BVRB_8g191660	10.1739	hypothetical protein	104901738	AT3G21550	DMP2	DMP2 [Source:UniProtKB/TrEMBL;Acc:A0A178VDX9]			-3.39413	0.000168342
BVRB_8g195190	61.6663		870850883						-1.39004	0.000168798
BVRB_7g178570	517.57	quinone-oxidoreductase homolog, chloroplastic	104908776				GO:0016491, GO:0055114	oxidoreductase activity, oxidation-reduction process	-1.37029	0.000176078
BVRB_3g054350	9.2363	putative ubiquitin-conjugating enzyme E2 38	104888462						-3.33434	0.000178323
BVRB_9g203500	286.999	BTB/POZ domain-containing protein At3g19850-like	104902623	AT3G19850		BTB/POZ domain-containing protein At3g19850 [Source:UniProtKB/Swiss-Prot;Acc:Q9LT24]			-2.37958	0.000193532
BVRB_1g015340	8.25908	peamaclein	104902279						-3.49978	0.00019541
BVRB_4g087490	11.9398	heat stress transcription factor B-4	104891606	AT1G46264	HSFB4	Heat stress transcription factor B-4 [Source:UniProtKB/Swiss-Prot;Acc:Q9C635]	GO:0008356, GO:0006355, GO:0005634, GO:0003700, GO:0043565	asymmetric cell division, regulation of transcription, DNA-templated, nucleus, DNA-binding transcription factor activity, sequence-specific DNA binding	-4.04224	0.000201603
BVRB_5g104540	557.643	hypothetical protein	104892768	AT4G17370		At4g17370 [Source:UniProtKB/TrEMBL;Acc:Q66GR2]	GO:0008152, GO:0016491, GO:0055114	metabolic process, oxidoreductase activity, oxidation-reduction process	-1.99007	0.000215455
BVRB_5g119740	395.885	methylcrotonoyl-CoA carboxylase subunit alpha, mitochondrial	104894538	AT1G03090	MCCA	Methylcrotonoyl-CoA carboxylase subunit alpha, mitochondrial [Source:UniProtKB/Swiss-Prot;Acc:Q42523]	GO:0005524, GO:0046872	ATP binding, metal ion binding	-1.21035	0.000217077
BVRB_5g124530	1258.79	non-specific phospholipase C6	104908025	AT3G48610	NPC6	Non-specific phospholipase C6 [Source:UniProtKB/Swiss-Prot;Acc:Q8H965]	GO:0003824, GO:0016788	catalytic activity, hydrolase activity, acting on ester bonds	-1.87956	0.000219514
BVRB_9g206520	197.039	fasciclin-like arabinogalactan protein 2	104903012	AT4G12730	FLA2	Fasciclin-like arabinogalactan protein 2 [Source:UniProtKB/Swiss-Prot;Acc:Q9SU13]	GO:0005774, GO:0005886, GO:0016020, GO:0046658	vacuolar membrane, plasma membrane, membrane, anchored component of plasma membrane	-2.88806	0.000224128
BVRB_4g074210	1386.64	hypothetical protein	104890134						-3.04655	0.000228747
BVRB_4g083540	81.7084	hypothetical protein	104891109				GO:0008270	zinc ion binding	-1.12001	0.00022997
BVRB_7g164150	39.856	uncharacterized LOC104898974	104898974						-1.6293	0.000282484
BVRB_6g129720	21.0964	MDIS1-interacting receptor like kinase 2	104895109	AT5G66330		Leucine-rich repeat (LRR) family protein [Source:UniProtKB/TrEMBL;Acc:Q9FH56]	GO:0005515	protein binding	-2.57296	0.000302049
BVRB_3g054020	1677.99	jasmonate-induced protein homolog	104888432						-2.05946	0.000310607
BVRB_6g152920	5135.96	hypothetical protein	104897811	AT5G65660		Uncharacterized protein At5g65660 [Source:UniProtKB/Swiss-Prot;Acc:Q9LSK9]	GO:0005886	plasma membrane	-1.68283	0.000321586
BVRB_012750	708.475	non-specific lipid-transfer protein 2	104884856				GO:0006869	lipid transport	-2.604	0.000339647
BVRB_5g100340	69.0655	hypothetical protein	104892275	AT4G17010		AT4g17010/dl4535w [Source:UniProtKB/TrEMBL;Acc:Q94AX0]			-1.2449	0.000339681
BVRB_6g128040	112.347	probable N-acetyltransferase HLS1	104894939	AT4G37580	HLS1	Probable N-acetyltransferase HLS1 [Source:UniProtKB/Swiss-Prot;Acc:Q42381]			-2.70274	0.000368631
BVRB_6g139310	160.943	4-alpha-glucanotransferase, chloroplastic/amyloplastic	104896086	AT5G64860	DPE1	4-alpha-glucanotransferase DPE1, chloroplastic/amyloplastic [Source:UniProtKB/Swiss-Prot;Acc:Q9LV91]	GO:0004134, GO:0009507, GO:0005983, GO:0000025, GO:0006006, GO:0005975	4-alpha-glucanotransferase activity, chloroplast, starch catabolic process, maltose catabolic process, glucose metabolic process, carbohydrate metabolic process	-1.28903	0.000370464
BVRB_2g040530	239.363	probable xyloglucan endotransglucosylase/hydrolase protein 23	104887413				GO:0071555, GO:0005975, GO:0005618, GO:0004553, GO:0042546, GO:0016762, GO:0048046, GO:0010411, GO:0006073	cell wall organization, carbohydrate metabolic process, cell wall, hydrolase activity, hydrolyzing O-glycosyl compounds, cell wall biogenesis, xyloglucan:xyloglucosyl transferase activity, apoplast, xyloglucan metabolic process, cellular glucan metabolic process	-2.92959	0.000393106
BVRB_4g086670	32.038	ethylene-responsive transcription factor 8	104891540	AT1G53170	ERF8	Ethylene-responsive transcription factor 8 [Source:UniProtKB/Swiss-Prot;Acc:Q9MAI5]	GO:0003677, GO:0006355, GO:0003700	DNA binding, regulation of transcription, DNA-templated, DNA-binding transcription factor activity	-2.1312	0.000404315
BVRB_5g102480	25.3446	outer envelope pore protein 16, chloroplastic	104892472	AT2G28900	OEP161	Outer envelope pore protein 16-1, chloroplastic [Source:UniProtKB/Swiss-Prot;Acc:Q9ZV24]	GO:0005773, GO:0019904, GO:0009536, GO:0009409, GO:0009749, GO:0009941, GO:0009507, GO:0009611, GO:0045037, GO:0009707, GO:0009527, GO:0009753, GO:0009744, GO:0015171	vacuole, protein domain specific binding, plastid, response to cold, response to glucose, chloroplast envelope, chloroplast, response to wounding, protein import into chloroplast stroma, chloroplast outer membrane, plastid outer membrane, response to jasmonic acid, response to sucrose, amino acid transmembrane transporter activity	-2.52018	0.000405138
BVRB_8g198450	2791.21	hypothetical protein	104902397	AT2G18910		Expressed protein [Source:UniProtKB/TrEMBL;Acc:O64621]			-1.19077	0.000441571
BVRB_5g099590	1705.45	F-box/kelch-repeat protein At3g61590	104892212				GO:0099402, GO:0005515	plant organ development, protein binding	-1.31026	0.000472404
BVRB_4g072990	298.532	dihydroflavonol 4-reductase	104890014	AT1G09500		At1g09500/F14J9_16 [Source:UniProtKB/TrEMBL;Acc:O80533]	GO:0003824, GO:0050662	catalytic activity, coenzyme binding	-1.35145	0.000495773
BVRB_3g056470	47.8655	probable pectate lyase 1	104888738	AT4G13710		Probable pectate lyase 15 [Source:UniProtKB/Swiss-Prot;Acc:Q944R1]	GO:0045490	pectin catabolic process	-2.77744	0.000528386
BVRB_8g193360	61.829	acidic leucine-rich nuclear phosphoprotein 32 family member B	104901940						-1.80786	0.000571467
BVRB_4g078130	8.91226	aspartic proteinase nepenthesin-1	104890524	AT2G03200		At2g03200 [Source:UniProtKB/TrEMBL;Acc:Q84M99]	GO:0006508, GO:0004190	proteolysis, aspartic-type endopeptidase activity	-2.8882	0.000572124
BVRB_1g011780	1483.9	glycine-rich cell wall structural protein 1.8	104895948						-1.14712	0.000584276
BVRB_4g092220	149.759	kinesin-like protein KIN-14N	104907091	AT4G27180	KIN14M	Kinesin-like protein KIN-14M [Source:UniProtKB/Swiss-Prot;Acc:P46864]	GO:0005524, GO:0003777, GO:0008017, GO:0007018	ATP binding, microtubule motor activity, microtubule binding, microtubule-based movement	-1.40544	0.000595858
BVRB_4g095830	2584.73	probable glutathione S-transferase	104907580				GO:0005515	protein binding	-1.69749	0.000681087
BVRB_5g117000	106.7	serine/threonine-protein kinase HT1	104894268				GO:0005524, GO:0004672, GO:0006468	ATP binding, protein kinase activity, protein phosphorylation	-2.85278	0.000847125
BVRB_9g214480	97.4516	putative amidase C869.01	104903964						-1.3851	0.000915595
BVRB_2g028030	17.1461	COBRA-like protein 4	104906917	AT5G15630	COBL4	COBRA-like protein 4 [Source:UniProtKB/Swiss-Prot;Acc:Q9LFW3]	GO:0005886, GO:0005774, GO:0009834, GO:0010215, GO:0031225, GO:0016049	plasma membrane, vacuolar membrane, plant-type secondary cell wall biogenesis, cellulose microfibril organization, anchored component of membrane, cell growth	-3.08494	0.000916297
BVRB_5g123900	8.84737	COBRA-like protein 4	104907928				GO:0010215, GO:0031225, GO:0016049	cellulose microfibril organization, anchored component of membrane, cell growth	-2.86756	0.00102807
BVRB_015590	242.815		870840040						-2.8449	0.00105075
BVRB_4g074170	9754.1	jasmonate-induced protein homolog	104890131						-1.85061	0.00117414
BVRB_6g135620	6.95709		870857279						-2.91069	0.00118254
BVRB_6g127670	1201.54	skin secretory protein xP2	104894907						-2.06247	0.00119843
BVRB_1g015710	76.8217	probable inactive receptor kinase At5g67200	104902524	AT5G43020		Leucine-rich repeat protein kinase family protein [Source:UniProtKB/TrEMBL;Acc:Q9FMI2]	GO:0005524, GO:0004672, GO:0006468	ATP binding, protein kinase activity, protein phosphorylation	-1.54617	0.00121329
BVRB_7g169780	326.021	hypothetical protein	104899734	AT1G72500		LOCATED IN: plasma membrane; EXPRESSED IN: 23 plant structures; EXPRESSED DURING: 13 growth stages; CONTAINS InterPro DOMAIN/s: von Willebrand factor, type A (InterPro:IPR002035); BEST Arabidopsis thaliana protein match is: inter-alpha-trypsin inhib /.../eavy chain-related (TAIR:AT1G19110.1); Has 1407 Blast hits to 1406 proteins in 307 species: Archae - 6; Bacteria - 522; Metazoa - 484; Fungi - 5…	GO:0005886	plasma membrane	-1.89337	0.00141802
BVRB_4g072330	14.0346	serine/threonine-protein kinase Nek6	104889959	AT3G20860	NEK6	Serine/threonine-protein kinase Nek6 [Source:UniProtKB/Swiss-Prot;Acc:Q9LT35]	GO:0005524, GO:0004672, GO:0006468, GO:0010311, GO:0010366, GO:0043622	ATP binding, protein kinase activity, protein phosphorylation, lateral root formation, negative regulation of ethylene biosynthetic process, cortical microtubule organization	-2.7305	0.00228579
BVRB_6g152560	330.171	serine/threonine-protein kinase STY17	104897778	AT2G17700	STY8	Serine/threonine-protein kinase STY8 [Source:UniProtKB/Swiss-Prot;Acc:O22558]	GO:0005524, GO:0004672, GO:0006468	ATP binding, protein kinase activity, protein phosphorylation	-1.82952	0.00240899
BVRB_010900	239.67	mechanosensitive ion channel protein 6	104884687				GO:0055085, GO:0005886, GO:0016020, GO:0016021	transmembrane transport, plasma membrane, membrane, integral component of membrane	-1.18663	0.00268488
BVRB_5g117590	411.893	hypothetical protein	104894312	AT5G50150		AT5g50150/MPF21_17 [Source:UniProtKB/TrEMBL;Acc:Q9FG96]			-1.45224	0.0042729

## Sheet: upregulated
Gene ID	BaseMean	Description	NCBI.ID	AT.ID	AT.name	AT.description	GO.IDs	GO.annotation	Median logFC	Median padj
BVRB_3g051050	3474.96	two-component response regulator-like APRR5	104888159	AT5G24470	APRR5	Two-component response regulator-like APRR5 [Source:UniProtKB/Swiss-Prot;Acc:Q6LA42]	GO:0000160, GO:0005634, GO:0005515	phosphorelay signal transduction system, nucleus, protein binding	3.51846	1.2947e-31
BVRB_5g101960	10765	SNARE-interacting protein KEULE	104892427	AT1G12360	KEU	SNARE-interacting protein KEULE [Source:UniProtKB/Swiss-Prot;Acc:Q9C5X3]	GO:0016192, GO:0006904	vesicle-mediated transport, vesicle docking involved in exocytosis	2.08891	7.74236e-31
BVRB_5g122550	638.221	SWR1-complex protein 4	104894829	AT2G47210	SWC4	SWR1-complex protein 4 [Source:UniProtKB/Swiss-Prot;Acc:Q8VZL6]	GO:0005634, GO:0003677, GO:0035267, GO:0043968, GO:0006281, GO:0006338, GO:0045892, GO:0043967, GO:0000812	nucleus, DNA binding, NuA4 histone acetyltransferase complex, histone H2A acetylation, DNA repair, chromatin remodeling, negative regulation of transcription, DNA-templated, histone H4 acetylation, Swr1 complex	1.76695	5.44585e-29
BVRB_002200	2655.71	vacuolar protein sorting-associated protein 2 homolog 1	104883612	AT2G06530	VPS2.1	VPS2.1 [Source:UniProtKB/TrEMBL;Acc:A0A178VT12]	GO:0007034, GO:0005622	vacuolar transport, intracellular	2.06454	9.35513e-29
BVRB_7g173320	1523.15	transcription initiation factor IIA large subunit	104900058	AT1G07480		Transcription factor IIA, alpha/beta subunit [Source:TAIR;Acc:AT1G07480]	GO:0006367, GO:0005672	transcription initiation from RNA polymerase II promoter, transcription factor TFIIA complex	1.30028	1.24597e-28
BVRB_2g040920	2728.18	hypothetical protein	104887444	AT5G13470		At5g13470 [Source:UniProtKB/TrEMBL;Acc:Q9LYQ9]			1.52325	5.27292e-26
BVRB_9g211630	263.029	IAA-amino acid hydrolase ILR1-like 4	104903695	AT1G51760	ILL4	JR3 [Source:UniProtKB/TrEMBL;Acc:A0A178W8I8]	GO:0016787	hydrolase activity	2.08354	1.62888e-25
BVRB_6g141200	1879.59	oligoribonuclease	104896353	AT2G26970		Oligoribonuclease [Source:UniProtKB/Swiss-Prot;Acc:Q9ZVE0]	GO:0003676, GO:0000175	nucleic acid binding, 3'-5'-exoribonuclease activity	1.70486	3.36571e-25
BVRB_1g007600	50.192	hypothetical protein	104891131	AT2G42900		At2g42900 [Source:UniProtKB/TrEMBL;Acc:Q9SJG7]			4.18494	4.39781e-25
BVRB_009570	1040.54	hypothetical protein isoform A	104884574				GO:0005515	protein binding	4.33911	4.54978e-25
BVRB_5g114270	3235.88	two-component response regulator-like APRR1	104894013	AT5G61380	APRR1	Two-component response regulator-like APRR1 [Source:UniProtKB/Swiss-Prot;Acc:Q9LKL2]	GO:0005634, GO:0003677, GO:0003700, GO:0010468, GO:0007623, GO:0010031, GO:0010629, GO:0000160, GO:0005515	nucleus, DNA binding, DNA-binding transcription factor activity, regulation of gene expression, circadian rhythm, circumnutation, negative regulation of gene expression, phosphorelay signal transduction system, protein binding	2.02368	5.43595e-25
BVRB_5g121090	862.506	actin-depolymerizing factor	104894658	AT2G31200	ADF6	Actin-depolymerizing factor 6 [Source:UniProtKB/Swiss-Prot;Acc:Q9ZSK2]	GO:0030042, GO:0005622, GO:0003779, GO:0015629	actin filament depolymerization, intracellular, actin binding, actin cytoskeleton	1.6673	3.09353e-24
BVRB_1g003860	1036.48	delta(8)-fatty-acid desaturase	104886867	AT3G61580	SLD1	Delta(8)-fatty-acid desaturase 1 [Source:UniProtKB/Swiss-Prot;Acc:Q9ZRP7]	GO:0016491, GO:0016021, GO:0006629	oxidoreductase activity, integral component of membrane, lipid metabolic process	2.50324	3.00593e-23
BVRB_5g103350	246.436	protein DETOXIFICATION 44, chloroplastic	104892558	AT2G38330	DTX44	Protein DETOXIFICATION [Source:UniProtKB/TrEMBL;Acc:A0A178VTF1]	GO:0055085, GO:0016020, GO:0015238, GO:0015297, GO:0006855	transmembrane transport, membrane, drug transmembrane transporter activity, antiporter activity, drug transmembrane transport	2.66723	3.43495e-23
BVRB_6g127620	1152.89	FRIGIDA-like protein 3	104894901						1.25105	5.40112e-23
BVRB_006460	3674.7	probable galactinol--sucrose galactosyltransferase 2	104884158	AT3G57520	RFS2	Probable galactinol--sucrose galactosyltransferase 2 [Source:UniProtKB/Swiss-Prot;Acc:Q94A08]	GO:0052692, GO:0003824, GO:0006979, GO:0034484, GO:0080167, GO:0009506	raffinose alpha-galactosidase activity, catalytic activity, response to oxidative stress, raffinose catabolic process, response to karrikin, plasmodesma	3.83411	8.36847e-23
BVRB_003210	1270.77	zeaxanthin epoxidase, chloroplastic	104883753	AT5G67030	ZEP	Zeaxanthin epoxidase, chloroplastic [Source:UniProtKB/Swiss-Prot;Acc:Q9FGC7]	GO:0009507, GO:0052663, GO:0052662, GO:0055114, GO:0016020, GO:0009688, GO:0071949, GO:0009540, GO:0016491, GO:0009536, GO:0009408, GO:0009414, GO:0010114, GO:0016123, GO:0009941, GO:0005515	chloroplast, antheraxanthin epoxidase activity, zeaxanthin epoxidase activity, oxidation-reduction process, membrane, abscisic acid biosynthetic process, FAD binding, zeaxanthin epoxidase [overall] activity, oxidoreductase activity, plastid, response to heat, response to water deprivation, response to red light, xanthophyll biosynthetic process, chloroplast envelope, protein binding	2.42622	9.10486e-23
BVRB_9g218010	1061.61	histone deacetylase 19	104904408	AT4G38130	HDA19	Histone deacetylase 19 [Source:UniProtKB/Swiss-Prot;Acc:O22446]	GO:0032041, GO:0005634, GO:0009294, GO:0045892, GO:0009861, GO:0004407, GO:0016575, GO:0009405, GO:0016573, GO:1902459, GO:2000026, GO:0000118	NAD-dependent histone deacetylase activity (H3-K14 specific), nucleus, DNA mediated transformation, negative regulation of transcription, DNA-templated, jasmonic acid and ethylene-dependent systemic resistance, histone deacetylase activity, histone deacetylation, pathogenesis, histone acetylation, positive regulation of stem cell population maintenance, regulation of multicellular organismal deve…	1.85036	1.27957e-22
BVRB_7g163200	4794.03	allantoate deiminase	104898858	AT4G20070	AAH	Allantoate deiminase [Source:UniProtKB/Swiss-Prot;Acc:O49434]	GO:0005783, GO:0006145, GO:0010136, GO:0047652, GO:0016787, GO:0006508, GO:0008237, GO:0016813	endoplasmic reticulum, purine nucleobase catabolic process, ureide catabolic process, allantoate deiminase activity, hydrolase activity, proteolysis, metallopeptidase activity, hydrolase activity, acting on carbon-nitrogen (but not peptide) bonds, in linear amidines	2.07948	2.01395e-22
BVRB_2g028430	899.582	DNA-directed RNA polymerase 2, chloroplastic/mitochondrial	104907223	AT1G68990	MGP3	DNA-directed RNA polymerase [Source:UniProtKB/TrEMBL;Acc:F4I0I3]	GO:0003677, GO:0003899, GO:0006351	DNA binding, DNA-directed 5'-3' RNA polymerase activity, transcription, DNA-templated	1.83923	4.59301e-22
BVRB_4g071660	938.834	zinc finger CCCH domain-containing protein 31	104889898				GO:0003723, GO:0046872, GO:0003676	RNA binding, metal ion binding, nucleic acid binding	1.38769	1.08028e-21
BVRB_1g018050	284.27	hypothetical protein	104905295	AT3G60400	MTERF18	Transcription termination factor MTEF18, mitochondrial [Source:UniProtKB/Swiss-Prot;Acc:Q9M219]	GO:0007005, GO:0009536, GO:0005739, GO:0006355, GO:0003690	mitochondrion organization, plastid, mitochondrion, regulation of transcription, DNA-templated, double-stranded DNA binding	1.65275	3.53854e-21
BVRB_6g152140	773.787	zinc finger protein CONSTANS-LIKE 14	104897745				GO:0005622, GO:0008270, GO:0005634, GO:0005515	intracellular, zinc ion binding, nucleus, protein binding	4.81902	4.9015e-21
BVRB_7g165780	1539.43	gibberellin receptor GID1B	104899258	AT3G63010	GID1B	Gibberellin receptor GID1B [Source:UniProtKB/Swiss-Prot;Acc:Q9LYC1]	GO:0048444, GO:0009739, GO:0009939, GO:0010476, GO:0010629, GO:0048530, GO:1905516, GO:0016787	floral organ morphogenesis, response to gibberellin, positive regulation of gibberellic acid mediated signaling pathway, gibberellin mediated signaling pathway, negative regulation of gene expression, fruit morphogenesis, positive regulation of fertilization, hydrolase activity	2.60155	8.42606e-21
BVRB_6g133820	616.254	artemisinic aldehyde Delta(11(13)) reductase	104895517	AT2G06050	OPR3	12-oxophytodienoate reductase 3 [Source:UniProtKB/Swiss-Prot;Acc:Q9FUP0]	GO:0016491, GO:0055114, GO:0003824, GO:0010181	oxidoreductase activity, oxidation-reduction process, catalytic activity, FMN binding	6.01769	1.7023e-20
BVRB_9g206920	3819.88	hypothetical protein	104903056	AT4G03260		At4g03260 [Source:UniProtKB/TrEMBL;Acc:Q8GUJ5]	GO:0004674, GO:0046777, GO:0000226, GO:0008017, GO:0009819, GO:0045926, GO:0099738, GO:0005515	protein serine/threonine kinase activity, protein autophosphorylation, microtubule cytoskeleton organization, microtubule binding, drought recovery, negative regulation of growth, cell cortex region, protein binding	1.53672	8.58914e-20
BVRB_6g142750	961.113	hypothetical protein	104896612				GO:0008270	zinc ion binding	3.24742	1.24817e-19
BVRB_8g185580	861.195	hypothetical protein	104900944	AT4G04330	RBCX1	Chaperonin-like RBCX protein 1, chloroplastic [Source:UniProtKB/Swiss-Prot;Acc:Q94AU9]	GO:0009409, GO:0009651, GO:0009534, GO:0009414, GO:0061077, GO:0044183	response to cold, response to salt stress, chloroplast thylakoid, response to water deprivation, chaperone-mediated protein folding, protein binding involved in protein folding	4.13507	2.00465e-19
BVRB_2g032240	444.078	exosome complex exonuclease RRP46 homolog	104885303	AT3G46210	RRP46	Exosome complex exonuclease RRP46 homolog [Source:UniProtKB/Swiss-Prot;Acc:Q9LX74]	GO:0042802, GO:0003690, GO:0003727, GO:0004536, GO:0004540	identical protein binding, double-stranded DNA binding, single-stranded RNA binding, deoxyribonuclease activity, ribonuclease activity	1.47021	3.36821e-19
BVRB_7g172400	912.905	succinate dehydrogenase assembly factor 1, mitochondrial	104899975	AT2G39725		Expressed protein [Source:UniProtKB/TrEMBL;Acc:Q8VZU1]			1.46438	7.59343e-19
BVRB_1g016840	828.844	uncharacterized LOC104905187	104905187	AT3G03560		unknown protein; LOCATED IN: plasma membrane; EXPRESSED IN: 22 plant structures; EXPRESSED DURING: 13 growth stages; BEST Arabidopsis thaliana protein match is: unknown protein (TAIR:AT5G23490.1); Has 157 Blast hits to 146 proteins in 38 species: Ar /.../ 3; Bacteria - 14; Metazoa - 8; Fungi - 0; Plants - 120; Viruses - 0; Other Eukaryotes - 12 (source: NCBI BLink). [Source:TAIR;Acc:AT3G03560]	GO:0005886	plasma membrane	1.63454	2.6923e-18
BVRB_1g002120	1157.28	two-component response regulator-like APRR9	104902773	AT2G46790	APRR9	Two-component response regulator-like APRR9 [Source:UniProtKB/Swiss-Prot;Acc:Q8L500]	GO:0003677, GO:0045892, GO:0007623, GO:0010017, GO:0000160, GO:0005515	DNA binding, negative regulation of transcription, DNA-templated, circadian rhythm, red or far-red light signaling pathway, phosphorelay signal transduction system, protein binding	1.82085	3.35248e-18
BVRB_2g046890	2610.72	polypyrimidine tract-binding protein homolog 1	104906224	AT3G01150	PTB	PTB1 [Source:UniProtKB/TrEMBL;Acc:A0A384LJ51]	GO:0005634, GO:0005737, GO:0009845, GO:0000932, GO:0000381, GO:0043484, GO:0006417, GO:0003676	nucleus, cytoplasm, seed germination, P-body, regulation of alternative mRNA splicing, via spliceosome, regulation of RNA splicing, regulation of translation, nucleic acid binding	1.31299	1.07505e-17
BVRB_3g062010	419.613	histone-lysine N-methyltransferase, H3 lysine-9 specific SUVH6	104889398	AT2G35160	SUVH5	Histone-lysine N-methyltransferase, H3 lysine-9 specific SUVH5 [Source:UniProtKB/Swiss-Prot;Acc:O82175]	GO:0008270, GO:0005634, GO:0018024, GO:0016571, GO:0034968, GO:0005515	zinc ion binding, nucleus, histone-lysine N-methyltransferase activity, histone methylation, histone lysine methylation, protein binding	1.92742	1.47253e-17
BVRB_8g196260	2305.12	heat stress transcription factor C-1	104902192	AT3G24520	HSFC1	Heat stress transcription factor C-1 [Source:UniProtKB/Swiss-Prot;Acc:Q9LV52]	GO:0006355, GO:0005634, GO:0003700, GO:0043565	regulation of transcription, DNA-templated, nucleus, DNA-binding transcription factor activity, sequence-specific DNA binding	3.24235	1.81931e-17
BVRB_3g052910	1394.72	WD repeat-containing protein 91	104888331				GO:0045022, GO:0043551, GO:0005515	early endosome to late endosome transport, regulation of phosphatidylinositol 3-kinase activity, protein binding	1.61675	2.0077e-17
BVRB_7g172570	9014.74	phosphomethylpyrimidine synthase, chloroplastic	104899992	AT2G29630	THIC	Phosphomethylpyrimidine synthase, chloroplastic [Source:UniProtKB/Swiss-Prot;Acc:O82392]	GO:0009570, GO:0019904, GO:0009536, GO:0009507, GO:0051536, GO:0080041, GO:0009228, GO:0010266, GO:0016830	chloroplast stroma, protein domain specific binding, plastid, chloroplast, iron-sulfur cluster binding, ADP-ribose pyrophosphohydrolase activity, thiamine biosynthetic process, response to vitamin B1, carbon-carbon lyase activity	2.13786	2.59724e-17
BVRB_6g154770	2877.27	adagio protein 3	104897992	AT1G68050	ADO3	FKF1 [Source:UniProtKB/TrEMBL;Acc:A0A178W8F6]	GO:0009911, GO:0009637, GO:0006355, GO:0010468, GO:0007623, GO:0005515	positive regulation of flower development, response to blue light, regulation of transcription, DNA-templated, regulation of gene expression, circadian rhythm, protein binding	3.33939	5.07111e-17
BVRB_4g072380	189.038	probable copper-transporting ATPase HMA5	104889963				GO:0016021, GO:0005507, GO:0046872, GO:0000166, GO:0030001, GO:0019829, GO:0006812	integral component of membrane, copper ion binding, metal ion binding, nucleotide binding, metal ion transport, cation-transporting ATPase activity, cation transport	2.68169	6.32347e-17
BVRB_9g205200	1138.89	putative E3 ubiquitin-protein ligase RING1a	104902835	AT1G03770	RING1B	RING 1B [Source:UniProtKB/TrEMBL;Acc:F4I2H4]			1.50058	1.21954e-16
BVRB_9g217060	2030.29	hypothetical protein	104904315	AT2G21500		At2g21560 [Source:UniProtKB/TrEMBL;Acc:Q8RWF9]			1.5836	3.18774e-16
BVRB_4g084030	3205.18	myb family transcription factor PHL13	104891186	AT5G29000	PHL1	Protein PHR1-LIKE 1 [Source:UniProtKB/Swiss-Prot;Acc:Q8GUN5]	GO:0003677	DNA binding	1.35873	1.36151e-15
BVRB_3g058650	7116.43	protein IQ-DOMAIN 14	104889007	AT3G59690	IQD13	IQ-domain 13 [Source:UniProtKB/TrEMBL;Acc:Q9M199]	GO:0005515	protein binding	1.45148	1.44787e-15
BVRB_5g115530	211.253		870858960	AT2G34355		At2g34355 [Source:UniProtKB/TrEMBL;Acc:Q501E0]			5.66174	1.93021e-15
BVRB_1g015930	422.282	uncharacterized LOC104902706	104902706	AT5G42900	COR27	Cold regulated protein 27 [Source:UniProtKB/TrEMBL;Acc:Q8L8T7]			3.23551	3.63598e-15
BVRB_2g036610	4267.39	CBL-interacting serine/threonine-protein kinase 4	104886852	AT3G23000	CIPK7	CBL-interacting serine/threonine-protein kinase 7 [Source:UniProtKB/Swiss-Prot;Acc:Q9XIW0]	GO:0009409, GO:0007165, GO:0005524, GO:0004672, GO:0006468	response to cold, signal transduction, ATP binding, protein kinase activity, protein phosphorylation	2.61427	5.18768e-15
BVRB_1g009020	4625.78	hypothetical protein	104892205	AT1G78230		Outer arm dynein light chain 1 protein [Source:UniProtKB/TrEMBL;Acc:F4IA60]	GO:0005773, GO:0005515	vacuole, protein binding	1.9869	7.53949e-15
BVRB_8g190500	506.267	3-oxo-Delta(4,5)-steroid 5-beta-reductase	104901635						1.60982	1.536e-14
BVRB_4g074720	1425.35	hypothetical protein	104890182	AT3G08630	RER2	Protein RETICULATA-RELATED 2, chloroplastic [Source:UniProtKB/Swiss-Prot;Acc:Q9C9Z3]			1.42371	1.95516e-14
BVRB_6g154300	769.217	sucrose transport protein SUC3	104897948	AT2G02860	SUC3	Sucrose transport protein SUC3 [Source:UniProtKB/Swiss-Prot;Acc:O80605]	GO:0005794, GO:0009611, GO:0090406, GO:0008515, GO:0055085, GO:0016021	Golgi apparatus, response to wounding, pollen tube, sucrose transmembrane transporter activity, transmembrane transport, integral component of membrane	1.34486	2.99037e-14
BVRB_2g038980	9955.13	MLP-like protein 34	104887209	AT4G14060		AT4g14060/dl3070w [Source:UniProtKB/TrEMBL;Acc:O23267]	GO:0006952	defense response	3.867	3.18842e-14
BVRB_004270	169.478	hypothetical protein	104883885	AT2G41830		Uncharacterized protein [Source:TAIR;Acc:AT2G41830]	GO:0005886, GO:0072659	plasma membrane, protein localization to plasma membrane	2.89448	6.96951e-14
BVRB_2g031660	529.736	helicase and polymerase-containing protein TEBICHI	104884718	AT4G32700	TEB	Helicase and polymerase-containing protein TEBICHI [Source:UniProtKB/Swiss-Prot;Acc:Q588V7]	GO:0071897, GO:0003887, GO:0006260, GO:0003677, GO:0003676, GO:0005524, GO:0006261, GO:0009640, GO:0009933, GO:0010468, GO:0051301, GO:1902749, GO:1990067, GO:2000011	DNA biosynthetic process, DNA-directed DNA polymerase activity, DNA replication, DNA binding, nucleic acid binding, ATP binding, DNA-dependent DNA replication, photomorphogenesis, meristem structural organization, regulation of gene expression, cell division, regulation of cell cycle G2/M phase transition, intrachromosomal DNA recombination, regulation of adaxial/abaxial pattern formation	1.71738	8.10409e-14
BVRB_7g174560	3266.85	aquaporin TIP1-3	104900173				GO:0055085, GO:0016020, GO:0015267	transmembrane transport, membrane, channel activity	5.26099	1.5318e-13
BVRB_6g155450	272.369	uncharacterized LOC104908387	104908387	AT4G27610		Intracellular protein transporter [Source:UniProtKB/TrEMBL;Acc:Q84JD6]			1.70384	2.16543e-13
BVRB_6g145530	732.572	hypothetical protein isoform B	104896988	AT2G02410		unknown protein; CONTAINS InterPro DOMAIN/s: Protein of unknown function DUF901 (InterPro:IPR010298); Has 1151 Blast hits to 1151 proteins in 597 species: Archae - 0; Bacteria - 1105; Metazoa - 0; Fungi - 0; Plants - 42; Viruses - 0; Other Eukaryote /.../(source: NCBI BLink). [Source:TAIR;Acc:AT2G02410]			1.32683	2.36821e-13
BVRB_7g166680	1988.11	ras GTPase-activating protein-binding protein 2	104899397				GO:0003729, GO:0003676	mRNA binding, nucleic acid binding	1.10311	3.25163e-13
BVRB_4g096380	2553.1	protein RST1	104907662	AT3G27670	RST1	Protein RST1 [Source:UniProtKB/Swiss-Prot;Acc:Q7XZF5]	GO:0016021, GO:0016020, GO:0006723, GO:0009793, GO:0043447, GO:0048316	integral component of membrane, membrane, cuticle hydrocarbon biosynthetic process, embryo development ending in seed dormancy, alkane biosynthetic process, seed development	1.46024	4.67119e-13
BVRB_4g094300	1811.32	probable sugar phosphate/phosphate translocator At3g14410	104907358	AT3G14410		Probable sugar phosphate/phosphate translocator At3g14410 [Source:UniProtKB/Swiss-Prot;Acc:Q94EI9]			1.55756	6.22998e-13
BVRB_2g044200	483.023	inositol polyphosphate multikinase beta	104887785	AT5G61760	IPK2B	Inositol polyphosphate multikinase beta [Source:UniProtKB/Swiss-Prot;Acc:Q9FLT2]	GO:0016301, GO:0032958	kinase activity, inositol phosphate biosynthetic process	2.52806	6.91811e-13
BVRB_1g004610	1018.68	U-box domain-containing protein 33	104887386	AT2G45910	PUB33	U-box domain-containing protein 33 [Source:UniProtKB/Swiss-Prot;Acc:Q8GUH1]	GO:0005524, GO:0004842, GO:0004672, GO:0006468, GO:0016567	ATP binding, ubiquitin-protein transferase activity, protein kinase activity, protein phosphorylation, protein ubiquitination	1.43747	7.42773e-13
BVRB_007540	240.205	uncharacterized LOC104884309	104884309	AT2G37070		unknown protein; BEST Arabidopsis thaliana protein match is: unknown protein (TAIR:AT3G53320.1); Has 1323 Blast hits to 775 proteins in 176 species: Archae - 0; Bacteria - 113; Metazoa - 351; Fungi - 175; Plants - 115; Viruses - 13; Other Eukaryotes /.../ (source: NCBI BLink). [Source:TAIR;Acc:AT2G37070]			1.89132	8.79589e-13
BVRB_006940	107.845	histone deacetylase 2	104884221	AT5G26040	HDA2	Histone deacetylase 2 [Source:UniProtKB/Swiss-Prot;Acc:Q944K3]	GO:0016787	hydrolase activity	2.27906	9.13505e-13
BVRB_7g178160	140.29	CDT1-like protein a, chloroplastic	104908707	AT2G31270	CDT1A	CDT1-like protein a, chloroplastic [Source:UniProtKB/Swiss-Prot;Acc:Q9SJW9]			2.2522	9.71152e-13
BVRB_3g053740	19810	beta-D-xylosidase 1	104888401	AT5G49360	BXL1	Beta-D-xylosidase 1 [Source:UniProtKB/Swiss-Prot;Acc:Q9FGY1]	GO:0009505, GO:0048046, GO:0010214, GO:0046556, GO:0005975, GO:0004553	plant-type cell wall, apoplast, seed coat development, alpha-L-arabinofuranosidase activity, carbohydrate metabolic process, hydrolase activity, hydrolyzing O-glycosyl compounds	3.5462	1.21925e-12
BVRB_7g178490	632.927	kelch domain-containing protein 4	104908738	AT5G50310		AT5g50310/MXI22_1 [Source:UniProtKB/TrEMBL;Acc:Q945N1]	GO:0005515	protein binding	1.38707	1.53818e-12
BVRB_1g000890	1094.72	dihydrolipoyllysine-residue acetyltransferase component 5 of pyruvate dehydrogenase complex, chloroplastic	104892739				GO:0019904, GO:0005886, GO:0009941, GO:0009507, GO:0022626, GO:0016746	protein domain specific binding, plasma membrane, chloroplast envelope, chloroplast, cytosolic ribosome, transferase activity, transferring acyl groups	1.75964	1.58168e-12
BVRB_7g174210	2663.47	ubiquitin-conjugating enzyme E2 7	104900144	AT5G59300	UBC7	Ubiquitin-conjugating enzyme E2 7 [Source:UniProtKB/Swiss-Prot;Acc:Q42540]			1.7033	2.24918e-12
BVRB_4g087440	835.301	NAC domain-containing protein 72	104891602				GO:0003677, GO:0006355	DNA binding, regulation of transcription, DNA-templated	2.34561	3.23006e-12
BVRB_5g120790	344.204	myosin-9	104894631	AT3G58160	XI-J	Myosin-16 [Source:UniProtKB/Swiss-Prot;Acc:Q9M2K0]	GO:0005773, GO:0005524, GO:0003774, GO:0016459, GO:0007015, GO:0005515	vacuole, ATP binding, motor activity, myosin complex, actin filament organization, protein binding	2.11438	3.29121e-12
BVRB_3g069180	1254.2	probable E3 ubiquitin-protein ligase LUL4	104906791	AT5G19080	LUL3	Probable E3 ubiquitin-protein ligase LUL3 [Source:UniProtKB/Swiss-Prot;Acc:Q84ME1]			1.9967	3.34866e-12
BVRB_3g052140	5830.17	glutamate synthase 1 [NADH], chloroplastic	104888263	AT5G53460	GLT1	Glutamate synthase 1 [NADH], chloroplastic [Source:UniProtKB/Swiss-Prot;Acc:Q9LV03]	GO:0009507, GO:0009570, GO:0009735, GO:0046686, GO:0016491, GO:0055114, GO:0050660, GO:0003824, GO:0010181, GO:0051536, GO:0005506, GO:0006807, GO:0015930, GO:0006537, GO:0016040, GO:0016639, GO:0016638, GO:0019676, GO:0048589	chloroplast, chloroplast stroma, response to cytokinin, response to cadmium ion, oxidoreductase activity, oxidation-reduction process, flavin adenine dinucleotide binding, catalytic activity, FMN binding, iron-sulfur cluster binding, iron ion binding, nitrogen compound metabolic process, glutamate synthase activity, glutamate biosynthetic process, glutamate synthase (NADH) activity, oxidoreductas…	2.06213	4.28479e-12
BVRB_6g142770	3703.81	hypothetical protein	104896614	AT1G71110		unknown protein; FUNCTIONS IN: molecular_function unknown; INVOLVED IN: biological_process unknown; LOCATED IN: endomembrane system; BEST Arabidopsis thaliana protein match is: unknown protein (TAIR:AT2G12400.1); Has 173 Blast hits to 169 proteins i /.../pecies: Archae - 0; Bacteria - 0; Metazoa - 3; Fungi - 0; Plants - 165; Viruses - 0; Other Eukaryotes - 5 (source: NCBI BLink). [Source:TAIR;Acc…			1.99974	4.47654e-12
BVRB_4g094520	2234.43		870845516	AT5G27410		D-aminoacid aminotransferase-like PLP-dependent enzymes superfamily protein [Source:UniProtKB/TrEMBL;Acc:F4K4A7]			1.35373	5.29314e-12
BVRB_5g109630	5679.11	cationic amino acid transporter 2, vacuolar	104893374	AT5G36940	CAT3	Cationic amino acid transporter 3, mitochondrial [Source:UniProtKB/Swiss-Prot;Acc:Q8GYB4]	GO:0022857, GO:0055085, GO:0016020	transmembrane transporter activity, transmembrane transport, membrane	1.71391	5.72095e-12
BVRB_1g014230	604.303	protein S-acyltransferase 21	104900992	AT2G33640	PAT21	Protein S-acyltransferase 21 [Source:UniProtKB/Swiss-Prot;Acc:Q6DR03]	GO:0019706	protein-cysteine S-palmitoyltransferase activity	1.47601	6.12014e-12
BVRB_7g165990	2002.66	ABC transporter C family member 5	104899303	AT1G04120	ABCC5	MRP5 [Source:UniProtKB/TrEMBL;Acc:A0A178WGC2]	GO:0005773, GO:0030007, GO:0009651, GO:0005774, GO:0008281, GO:1901527, GO:0000325, GO:0055085, GO:0016021, GO:0005524, GO:0042626, GO:0016887	vacuole, cellular potassium ion homeostasis, response to salt stress, vacuolar membrane, sulfonylurea receptor activity, abscisic acid-activated signaling pathway involved in stomatal movement, plant-type vacuole, transmembrane transport, integral component of membrane, ATP binding, ATPase activity, coupled to transmembrane movement of substances, ATPase activity	1.32213	7.71397e-12
BVRB_4g072030	3595.24	hypothetical protein	104889927						2.15266	8.61855e-12
BVRB_5g111670	221.528	ATP-dependent DNA helicase SRS2-like protein At4g25120	104893661	AT4G25120	SRS2	ATP-dependent DNA helicase SRS2-like protein At4g25120 [Source:UniProtKB/Swiss-Prot;Acc:D1KF50]	GO:0043138, GO:0006310, GO:0003677, GO:0016787, GO:0005524, GO:0004003, GO:0003678, GO:0036292	3'-5' DNA helicase activity, DNA recombination, DNA binding, hydrolase activity, ATP binding, ATP-dependent DNA helicase activity, DNA helicase activity, DNA rewinding	1.65097	1.0795e-11
BVRB_6g133560	893.008	UDP-galactose transporter 2	104895494	AT4G39390	ATNST-KT1	UDP-rhamnose/UDP-galactose transporter 4 [Source:UniProtKB/Swiss-Prot;Acc:Q8RWW7]	GO:0005794, GO:0015780, GO:0005338, GO:0005459, GO:0015297, GO:0022857, GO:0072334, GO:0000139	Golgi apparatus, nucleotide-sugar transmembrane transport, nucleotide-sugar transmembrane transporter activity, UDP-galactose transmembrane transporter activity, antiporter activity, transmembrane transporter activity, UDP-galactose transmembrane transport, Golgi membrane	1.3082	1.14464e-11
BVRB_6g139220	338.478	prolycopene isomerase, chloroplastic	104896077	AT1G57770		FAD/NAD(P)-binding oxidoreductase family protein [Source:UniProtKB/TrEMBL;Acc:Q9FVR9]	GO:0009507, GO:0016491, GO:0055114	chloroplast, oxidoreductase activity, oxidation-reduction process	1.30859	1.32869e-11
BVRB_4g091960	14952.7	uncharacterized LOC104907069	104907069	AT3G50370		unknown protein; FUNCTIONS IN: molecular_function unknown; INVOLVED IN: biological_process unknown; LOCATED IN: cellular_component unknown; EXPRESSED IN: 26 plant structures; EXPRESSED DURING: 15 growth stages; Has 27734 Blast hits to 16708 proteins /.../59 species: Archae - 81; Bacteria - 3434; Metazoa - 10876; Fungi - 2514; Plants - 987; Viruses - 212; Other Eukaryotes - 9630 (source: NCBI BLin…			1.18542	1.3396e-11
BVRB_4g072870	45.4888	hypothetical protein	104890003	AT5G03050		At5g03050 [Source:UniProtKB/TrEMBL;Acc:Q8GY72]			2.17337	1.7227e-11
BVRB_2g044600	364.362	dehydration-responsive element-binding protein 2C-like	104905955	AT5G05410	DREB2A	Dehydration-responsive element-binding protein 2A [Source:UniProtKB/Swiss-Prot;Acc:O82132]	GO:0006355, GO:0006351, GO:0003700, GO:0003677, GO:0005634	regulation of transcription, DNA-templated, transcription, DNA-templated, DNA-binding transcription factor activity, DNA binding, nucleus	1.3912	1.81578e-11
BVRB_3g049650	669.197	inositol-tetrakisphosphate 1-kinase 1	104887991	AT5G16760	ITPK1	Inositol-tetrakisphosphate 1-kinase [Source:UniProtKB/TrEMBL;Acc:A0A178U6K3]	GO:0005622, GO:0005524, GO:0000287, GO:0047325, GO:0052725, GO:0052726, GO:0032957	intracellular, ATP binding, magnesium ion binding, inositol tetrakisphosphate 1-kinase activity, inositol-1,3,4-trisphosphate 6-kinase activity, inositol-1,3,4-trisphosphate 5-kinase activity, inositol trisphosphate metabolic process	2.94442	1.87785e-11
BVRB_9g203000	5050.37	ENHANCER OF AG-4 protein 2	104902578	AT5G23150	HUA2	ENHANCER OF AG-4 protein 2 [Source:UniProtKB/Swiss-Prot;Acc:Q9XER9]			1.12532	2.63716e-11
BVRB_3g049470	806.369	growth-regulating factor 4-like	109134603				GO:0006355, GO:0005634, GO:0005524, GO:0006351, GO:0032502	regulation of transcription, DNA-templated, nucleus, ATP binding, transcription, DNA-templated, developmental process	1.30662	3.18254e-11
BVRB_4g086250	1902.53	probable E3 ubiquitin-protein ligase HIP1	104891445	AT3G15070		AT3g15070/K15M2_22 [Source:UniProtKB/TrEMBL;Acc:Q94F54]			1.48994	3.43643e-11
BVRB_3g062190	558.788	U4/U6 small nuclear ribonucleoprotein PRP4-like protein	104889418	AT2G41500	LIS	LIS [Source:UniProtKB/TrEMBL;Acc:A0A178VMW2]	GO:0005515	protein binding	1.21088	4.73416e-11
BVRB_3g066850	441.484	biogenesis of lysosome-related organelles complex 1 subunit 2-like	104906476						3.80022	6.14308e-11
BVRB_2g040030	1972.72	chorismate mutase 3, chloroplastic	104887297	AT1G69370	CM3	Chorismate mutase 3, chloroplastic [Source:UniProtKB/Swiss-Prot;Acc:Q9C544]	GO:0009073, GO:0004106, GO:0046417	aromatic amino acid family biosynthetic process, chorismate mutase activity, chorismate metabolic process	2.09081	7.98872e-11
BVRB_6g153540	1154.24	NAC transcription factor 29	104897876	AT1G69490	NAC029	NAP [Source:UniProtKB/TrEMBL;Acc:A0A178W8K0]	GO:0009793, GO:0005634, GO:0009908, GO:0009825, GO:0010150, GO:0009835, GO:0003677, GO:0006355	embryo development ending in seed dormancy, nucleus, flower development, multidimensional cell growth, leaf senescence, fruit ripening, DNA binding, regulation of transcription, DNA-templated	2.63284	1.04275e-10
BVRB_8g200870	135.795	exonuclease 1-like	104882922	AT1G29630	EXO1	Exonuclease 1 [Source:UniProtKB/Swiss-Prot;Acc:Q8L6Z7]	GO:0090305, GO:0035312, GO:0004518, GO:0006281, GO:0003677, GO:0003824, GO:0005634, GO:0016788	nucleic acid phosphodiester bond hydrolysis, 5'-3' exodeoxyribonuclease activity, nuclease activity, DNA repair, DNA binding, catalytic activity, nucleus, hydrolase activity, acting on ester bonds	3.09984	1.0486e-10
BVRB_3g050770	255.557	hypothetical protein isoform A	104888128	AT5G54130		At5g54130 [Source:UniProtKB/TrEMBL;Acc:Q8GUH8]	GO:0005509	calcium ion binding	1.82121	1.94347e-10
BVRB_008360	1051.43	cleavage stimulating factor 64	104884428	AT1G71800	CSTF64	Cleavage stimulating factor 64 [Source:UniProtKB/Swiss-Prot;Acc:Q9M9G6]	GO:0031124, GO:0003676, GO:0003723, GO:0003729, GO:0031047, GO:0031123, GO:0042868, GO:0045892, GO:0048589, GO:0060968	mRNA 3'-end processing, nucleic acid binding, RNA binding, mRNA binding, gene silencing by RNA, RNA 3'-end processing, antisense RNA metabolic process, negative regulation of transcription, DNA-templated, developmental growth, regulation of gene silencing	1.39398	1.95566e-10
BVRB_1g009870	199.313	CLP protease regulatory subunit CLPX1, mitochondrial	104892900	AT1G33360	CLPX3	CLP protease regulatory subunit CLPX3, mitochondrial [Source:UniProtKB/Swiss-Prot;Acc:Q66GN9]	GO:0005524, GO:0006457, GO:0051082	ATP binding, protein folding, unfolded protein binding	1.5786	1.99594e-10
BVRB_4g078660	138.196	amino-acid permease BAT1 homolog	104890567				GO:0022857, GO:0055085, GO:0016020	transmembrane transporter activity, transmembrane transport, membrane	3.20635	3.15596e-10
BVRB_1g012190	8439.78	protein GIGANTEA	104896241	AT1G22770	GI	Protein GIGANTEA [Source:UniProtKB/Swiss-Prot;Acc:Q9SQI2]	GO:0005654, GO:0005634, GO:0009409, GO:0042542, GO:0080167, GO:0009637, GO:0010218, GO:0006355, GO:0042752, GO:0007623, GO:0010378, GO:0048578, GO:2000028	nucleoplasm, nucleus, response to cold, response to hydrogen peroxide, response to karrikin, response to blue light, response to far red light, regulation of transcription, DNA-templated, regulation of circadian rhythm, circadian rhythm, temperature compensation of the circadian clock, positive regulation of long-day photoperiodism, flowering, regulation of photoperiodism, flowering	1.95497	3.21897e-10
BVRB_4g082310	1062.6	hypothetical protein	104890957	AT1G54520		Myelin-associated oligodendrocyte basic protein [Source:UniProtKB/TrEMBL;Acc:Q8RWI0]	GO:0009941, GO:0009507, GO:0009535, GO:0009643	chloroplast envelope, chloroplast, chloroplast thylakoid membrane, photosynthetic acclimation	1.56134	4.96325e-10
BVRB_4g088970	357.04	uncharacterized LOC104891732	104891732	AT1G50630		Extracellular ligand-gated ion channel protein (DUF3537) [Source:UniProtKB/TrEMBL;Acc:Q9LPT3]			2.43623	5.18945e-10
BVRB_6g146480	442.731	hypothetical protein	104897097	AT3G02060		ATP-dependent DNA helicase At3g02060, chloroplastic [Source:UniProtKB/Swiss-Prot;Acc:F4JFJ3]	GO:0005524, GO:0003676	ATP binding, nucleic acid binding	1.99734	5.61913e-10
BVRB_3g060340	1132.88	putative mediator of RNA polymerase II transcription subunit 26	104889205	AT2G42150		DNA-binding bromodomain-containing protein [Source:UniProtKB/TrEMBL;Acc:O48523]	GO:0003677, GO:0005515	DNA binding, protein binding	1.45359	5.9721e-10
BVRB_3g065500	53335.7	adenosylhomocysteinase	104889777				GO:0051287, GO:0006730, GO:0004013, GO:0016787, GO:0019510	NAD binding, one-carbon metabolic process, adenosylhomocysteinase activity, hydrolase activity, S-adenosylhomocysteine catabolic process	2.15617	6.15386e-10
BVRB_4g081410	90.4485	probable linoleate 9S-lipoxygenase 5	104890834				GO:0031408, GO:0016491, GO:0055114, GO:0046872, GO:0016702, GO:0005515	oxylipin biosynthetic process, oxidoreductase activity, oxidation-reduction process, metal ion binding, oxidoreductase activity, acting on single donors with incorporation of molecular oxygen, incorporation of two atoms of oxygen, protein binding	4.66089	1.21122e-09
BVRB_2g029170	3238.85	cycloartenol-C-24-methyltransferase	104907757	AT5G13710	SMT1	Cycloartenol-C-24-methyltransferase [Source:UniProtKB/Swiss-Prot;Acc:Q9LM02]	GO:0005773, GO:0009506, GO:0009793, GO:0005783, GO:0016126, GO:0003838, GO:0008168, GO:0006694	vacuole, plasmodesma, embryo development ending in seed dormancy, endoplasmic reticulum, sterol biosynthetic process, sterol 24-C-methyltransferase activity, methyltransferase activity, steroid biosynthetic process	1.28956	1.50846e-09
BVRB_5g101160	894.196	SPX domain-containing membrane protein At4g22990	104892355	AT4G22990		Major Facilitator Superfamily with SPX (SYG1/Pho81/XPR1) domain-containing protein [Source:UniProtKB/TrEMBL;Acc:F4JMQ7]	GO:0055085, GO:0016021	transmembrane transport, integral component of membrane	1.85526	1.63013e-09
BVRB_4g080300	5996.32	hypothetical protein	104890747				GO:0003676	nucleic acid binding	2.03972	1.78093e-09
BVRB_7g162770	804.859	hypothetical protein	104898791	AT5G48190		Gb [Source:UniProtKB/TrEMBL;Acc:Q9LDS4]			1.88919	1.90015e-09
BVRB_5g102020	1576.7	probable leucine-rich repeat receptor-like protein kinase At5g63930	104892432				GO:0005886, GO:0005524, GO:0004672, GO:0006468, GO:0005515	plasma membrane, ATP binding, protein kinase activity, protein phosphorylation, protein binding	1.59376	2.40535e-09
BVRB_3g055390	2410.08	oxalate--CoA ligase	104888555	AT3G48990	AAE3	Oxalate--CoA ligase [Source:UniProtKB/Swiss-Prot;Acc:Q9SMT7]	GO:0009570, GO:0009506, GO:0005737, GO:0010030, GO:0009507, GO:0009735, GO:0048046, GO:0046686, GO:0050832, GO:0010214, GO:0050203, GO:0033611, GO:0003824	chloroplast stroma, plasmodesma, cytoplasm, positive regulation of seed germination, chloroplast, response to cytokinin, apoplast, response to cadmium ion, defense response to fungus, seed coat development, oxalate-CoA ligase activity, oxalate catabolic process, catalytic activity	2.75323	2.73075e-09
BVRB_7g157360	33305.5	probable serine/threonine-protein kinase WNK5	104898184	AT3G51630	WNK5	Probable serine/threonine-protein kinase WNK5 [Source:UniProtKB/Swiss-Prot;Acc:Q9SCU5]	GO:0043424, GO:0048573, GO:0005524, GO:0004672, GO:0006468	protein histidine kinase binding, photoperiodism, flowering, ATP binding, protein kinase activity, protein phosphorylation	1.52296	2.73944e-09
BVRB_5g105120	1128.93	putative glycerol-3-phosphate transporter 4	104892815	AT4G17550		Putative glycerol-3-phosphate transporter 4 [Source:UniProtKB/Swiss-Prot;Acc:O23596]	GO:0005774, GO:0055062, GO:0022857, GO:0055085, GO:0016021	vacuolar membrane, phosphate ion homeostasis, transmembrane transporter activity, transmembrane transport, integral component of membrane	2.05881	2.77609e-09
BVRB_9g204510	148.121	ribonuclease Z, chloroplastic	104902741	AT2G04530	TRZ2	tRNase Z TRZ2, chloroplastic [Source:UniProtKB/Swiss-Prot;Acc:Q8L633]	GO:0042781, GO:0042780	3'-tRNA processing endoribonuclease activity, tRNA 3'-end processing	1.43097	3.44571e-09
BVRB_6g148140	2982.17	F-box protein At1g70590	104897277	AT1G70590		F-box protein At1g70590 [Source:UniProtKB/Swiss-Prot;Acc:Q94C27]	GO:0005515	protein binding	1.74318	6.08863e-09
BVRB_8g199720	135.93	peroxidase 3	104909106	AT3G21770	PER30	Peroxidase 30 [Source:UniProtKB/Swiss-Prot;Acc:Q9LSY7]	GO:0042744, GO:0005576, GO:0006979, GO:0004601, GO:0098869, GO:0020037, GO:0055114, GO:0046872, GO:0016491	hydrogen peroxide catabolic process, extracellular region, response to oxidative stress, peroxidase activity, cellular oxidant detoxification, heme binding, oxidation-reduction process, metal ion binding, oxidoreductase activity	4.10965	7.15757e-09
BVRB_1g006260	58.1085	receptor-like protein 2	104890611				GO:0005515	protein binding	2.98694	7.39013e-09
BVRB_6g140050	547.952	putative pentatricopeptide repeat-containing protein At1g13630	104896147	AT1G13630		Tetratricopeptide repeat (TPR)-like superfamily protein [Source:TAIR;Acc:AT1G13630]	GO:0005515	protein binding	1.35467	7.56803e-09
BVRB_6g148300	327.923	hypothetical protein	104897288	AT1G70630		Nucleotide-diphospho-sugar transferase family protein [Source:TAIR;Acc:AT1G70630]			1.25264	8.11137e-09
BVRB_4g093400	940.551	B-box zinc finger protein 32	104907254	AT4G27310		BBX28 [Source:UniProtKB/TrEMBL;Acc:A0A178V4D3]	GO:0005622, GO:0008270	intracellular, zinc ion binding	2.52207	9.45241e-09
BVRB_7g173460	16.1908		870853320						5.57768	1.07812e-08
BVRB_8g185970	282.783	uncharacterized LOC104900976	104900976	AT1G11800		At1g11800/F25C20_3 [Source:UniProtKB/TrEMBL;Acc:Q9SA95]			1.36993	1.11297e-08
BVRB_1g014890	515.574	heptahelical transmembrane protein 4	104901904	AT4G37680	HHP4	heptahelical protein 4 [Source:TAIR;Acc:AT4G37680]	GO:0016021	integral component of membrane	1.58753	1.29751e-08
BVRB_3g067040	435.088	condensin-2 complex subunit H2	104906519	AT3G16730	CAPH2	Condensin-2 complex subunit H2 [Source:UniProtKB/Swiss-Prot;Acc:Q9LUR0]	GO:0005730, GO:0045739, GO:2001022, GO:0000793, GO:0030261	nucleolus, positive regulation of DNA repair, positive regulation of response to DNA damage stimulus, condensed chromosome, chromosome condensation	1.0557	1.309e-08
BVRB_5g114240	269.509	protein NEN1	104894010	AT1G74390	NEN3	Protein NEN3 [Source:UniProtKB/Swiss-Prot;Acc:Q9CA74]	GO:0003676	nucleic acid binding	1.63881	1.32354e-08
BVRB_7g179600	90.9109	hypothetical protein	104908894	AT2G32980	AUG2	AUGMIN subunit 2 [Source:UniProtKB/Swiss-Prot;Acc:O48767]	GO:0051225, GO:0031023, GO:0007020, GO:0000278, GO:0000911	spindle assembly, microtubule organizing center organization, microtubule nucleation, mitotic cell cycle, cytokinesis by cell plate formation	1.51365	1.64802e-08
BVRB_7g170780	1733.44	mRNA-decapping enzyme-like protein	104899828	AT1G08370	DCP1	mRNA-decapping enzyme-like protein [Source:UniProtKB/Swiss-Prot;Acc:Q9SJF3]	GO:0000932, GO:0005737, GO:0006952, GO:0031087, GO:0043085, GO:0008047, GO:0000290	P-body, cytoplasm, defense response, deadenylation-independent decapping of nuclear-transcribed mRNA, positive regulation of catalytic activity, enzyme activator activity, deadenylation-dependent decapping of nuclear-transcribed mRNA	1.24991	1.65201e-08
BVRB_002190	22.0113	hypothetical protein	104883611	AT4G28485	DMP7	Protein DMP7 [Source:UniProtKB/Swiss-Prot;Acc:Q5XV67]	GO:0016021, GO:0016020	integral component of membrane, membrane	4.24517	1.65927e-08
BVRB_9g208480	843.016	zinc finger CCCH domain-containing protein 13	104903335	AT3G21810		Zinc finger CCCH domain-containing protein 40 [Source:UniProtKB/Swiss-Prot;Acc:Q93XW7]			1.20054	1.76207e-08
BVRB_6g145450	563.434	probable leucine-rich repeat receptor-like protein kinase At5g49770	104896981	AT5G49750		Leucine-rich repeat (LRR) family protein [Source:UniProtKB/TrEMBL;Acc:F4K682]	GO:0005524, GO:0004672, GO:0006468	ATP binding, protein kinase activity, protein phosphorylation	1.84233	2.18972e-08
BVRB_6g132200	1531.45	gamma aminobutyrate transaminase 1, mitochondrial	104895371	AT3G22200	POP2	Pyridoxal phosphate (PLP)-dependent transferases superfamily protein [Source:TAIR;Acc:AT3G22200]	GO:0003824, GO:0030170, GO:0008483	catalytic activity, pyridoxal phosphate binding, transaminase activity	1.44724	2.23165e-08
BVRB_5g119570	1677.47	hypothetical protein	104894524						2.23357	2.39918e-08
BVRB_4g072140	2953.9	lysine-specific demethylase JMJ30	104889940	AT3G20810	JMJ30	Lysine-specific demethylase JMJ30 [Source:UniProtKB/Swiss-Prot;Acc:Q8RWR1]	, GO:0003700, GO:0042752, GO:0007623, GO:0046975, GO:0070544	, DNA-binding transcription factor activity, regulation of circadian rhythm, circadian rhythm, histone methyltransferase activity (H3-K36 specific), histone H3-K36 demethylation	2.59594	2.53194e-08
BVRB_6g137950	2706.85	uncharacterized LOC104895967	104895967	AT4G36850		PQ-loop repeat family protein / transmembrane family protein [Source:UniProtKB/TrEMBL;Acc:Q94AH7]			3.77769	2.88288e-08
BVRB_004440	63.2573	cyclin-U1-1	104883911	AT3G21870	CYCU1-1	Cyclin-U1-1 [Source:UniProtKB/Swiss-Prot;Acc:Q9LJ45]	GO:0000079, GO:0019901	regulation of cyclin-dependent protein serine/threonine kinase activity, protein kinase binding	3.36723	2.982e-08
BVRB_9g214390	1686.27	hypothetical protein	104903955	AT4G34930		At4g34930 [Source:UniProtKB/TrEMBL;Acc:Q9SW42]	GO:0008081, GO:0006629	phosphoric diester hydrolase activity, lipid metabolic process	2.09908	3.40748e-08
BVRB_6g141760	25.7085		870856704						3.59324	4.09982e-08
BVRB_3g051250	5414.27	nuclear pore complex protein NUP98A	104888181	AT1G10390	NUP98A	Nuclear pore complex protein NUP98A [Source:UniProtKB/Swiss-Prot;Acc:Q8RY25]	GO:0017056, GO:0005643, GO:0006913	structural constituent of nuclear pore, nuclear pore, nucleocytoplasmic transport	1.1685	4.91541e-08
BVRB_7g175580	85.6464	putative tRNA pseudouridine synthase	104900267	AT2G30320		Putative tRNA pseudouridine synthase [Source:UniProtKB/Swiss-Prot;Acc:O22928]	GO:0003723, GO:0001522, GO:0009451, GO:0009982	RNA binding, pseudouridine synthesis, RNA modification, pseudouridine synthase activity	1.43379	5.02214e-08
BVRB_1g014510	124.54	branched-chain-amino-acid aminotransferase 2, chloroplastic	104901595	AT1G10060	ATBCAT-1	branched-chain amino acid transaminase 1 [Source:TAIR;Acc:AT1G10060]	GO:0052655, GO:0052654, GO:0052656, GO:0003824, GO:0009081, GO:0004084	L-valine transaminase activity, L-leucine transaminase activity, L-isoleucine transaminase activity, catalytic activity, branched-chain amino acid metabolic process, branched-chain-amino-acid transaminase activity	3.66282	5.82519e-08
BVRB_3g058070	71.2963	auxin-binding protein ABP19a-like	104888878	AT5G20630	GER3	Germin-like protein subfamily 3 member 3 [Source:UniProtKB/Swiss-Prot;Acc:P94072]	GO:0030145, GO:0045735	manganese ion binding, nutrient reservoir activity	2.72708	5.84832e-08
BVRB_6g153600	2457.96	hypothetical protein	104897882	AT1G14180		Putative mandelonitrile lyase [Source:UniProtKB/TrEMBL;Acc:Q8GXX6]			1.30487	1.33774e-07
BVRB_1g002990	836.583		870869551				GO:0005515	protein binding	2.41214	1.3725e-07
BVRB_6g135240	304.604	hypothetical protein	104895686				GO:0055085, GO:0016021	transmembrane transport, integral component of membrane	1.39184	1.52128e-07
BVRB_6g149630	4120.39	ethylene-responsive transcription factor ERF113	104897454				GO:0009651, GO:0009737, GO:0043565, GO:0045893, GO:0009414, GO:0019760, GO:0009751, GO:0009753, GO:0009723, GO:0003677, GO:0006355, GO:0003700, GO:0071497	response to salt stress, response to abscisic acid, sequence-specific DNA binding, positive regulation of transcription, DNA-templated, response to water deprivation, glucosinolate metabolic process, response to salicylic acid, response to jasmonic acid, response to ethylene, DNA binding, regulation of transcription, DNA-templated, DNA-binding transcription factor activity, cellular response to f…	2.06835	1.83229e-07
BVRB_9g221680	109.788	root phototropism protein 3	104904745	AT5G64330	RPT3	Root phototropism protein 3 [Source:UniProtKB/Swiss-Prot;Acc:Q9FMF5]	GO:0005886, GO:0016567, GO:0009638, GO:0005515	plasma membrane, protein ubiquitination, phototropism, protein binding	1.77793	1.90765e-07
BVRB_6g154560	466.006	alpha-amylase 3, chloroplastic	104897971	AT1G69830	AMY3	Alpha-amylase 3, chloroplastic [Source:UniProtKB/Swiss-Prot;Acc:Q94A41]	GO:0009570, GO:0009507, GO:0004556, GO:0005975, GO:0003824, GO:0005509	chloroplast stroma, chloroplast, alpha-amylase activity, carbohydrate metabolic process, catalytic activity, calcium ion binding	1.74551	1.95221e-07
BVRB_6g132580	867.23	GDP-mannose transporter GONST1	104895402	AT2G13650	GONST1	GDP-mannose transporter (Fragment) [Source:UniProtKB/TrEMBL;Acc:A0A1B0VP09]	, GO:0005794, GO:0015784, GO:0005457, GO:0005458, GO:0015783, GO:1990570	, Golgi apparatus, GDP-mannose transport, GDP-fucose transmembrane transporter activity, GDP-mannose transmembrane transporter activity, GDP-fucose transmembrane transport, GDP-mannose transmembrane transport	1.63303	2.04974e-07
BVRB_011410	2513.2	G-box-binding factor 1	104884708	AT4G36730	GBF1	Z-box binding factor 2 protein [Source:UniProtKB/TrEMBL;Acc:Q5K1L6]	GO:0003700, GO:0006355, GO:0043565, GO:0044212, GO:0005737	DNA-binding transcription factor activity, regulation of transcription, DNA-templated, sequence-specific DNA binding, transcription regulatory region DNA binding, cytoplasm	1.5715	2.16335e-07
BVRB_6g153650	475.677	pathogen-related protein	104897887						3.83171	2.49345e-07
BVRB_8g192100	7842.27	WAT1-related protein At4g30420	104901778	AT4G28040		WAT1-related protein At4g28040 [Source:UniProtKB/Swiss-Prot;Acc:Q9SUD5]	GO:0022857, GO:0016021, GO:0016020, GO:0055085	transmembrane transporter activity, integral component of membrane, membrane, transmembrane transport	3.96298	2.53879e-07
BVRB_1g018400	106.049	probable plastid-lipid-associated protein 11	104905331	AT4G00030	PAP11	Probable plastid-lipid-associated protein 11, chloroplastic [Source:UniProtKB/Swiss-Prot;Acc:O81304]			1.50216	2.55895e-07
BVRB_3g064370	410.593	protein ZINC INDUCED FACILITATOR-LIKE 1	104889658				GO:0055085, GO:0016021	transmembrane transport, integral component of membrane	1.46464	2.7267e-07
BVRB_1g016650	484.575	xylulose 5-phosphate/phosphate translocator, chloroplastic	104905172	AT5G17630	XPT	Xylulose 5-phosphate/phosphate translocator, chloroplastic [Source:UniProtKB/Swiss-Prot;Acc:Q9LF61]			2.08175	3.45316e-07
BVRB_6g150880	41.031	putative transcription factor C16C4.22	104897571	AT5G43250	NF-YC13	Nuclear factor Y, subunit C13 [Source:UniProtKB/TrEMBL;Acc:Q9FHS0]	GO:0046982	protein heterodimerization activity	1.87153	3.89316e-07
BVRB_002210	451.353	RING-H2 finger protein ATL52	104883613	AT2G37580	ATL33	RING-H2 finger protein ATL33 [Source:UniProtKB/Swiss-Prot;Acc:O80927]	GO:0016021, GO:0016020	integral component of membrane, membrane	2.86154	4.15433e-07
BVRB_9g219650	680.369	hypothetical protein	104904565	AT1G52565		At1g52565 [Source:UniProtKB/TrEMBL;Acc:A0JPU2]			1.91596	4.42278e-07
BVRB_3g063740	304.306	phosphatidylinositol 4-kinase gamma 8	104889558	AT3G56600		Phosphatidylinositol 4-kinase gamma-like protein [Source:UniProtKB/TrEMBL;Acc:A0A1I9LRU9]			1.45066	4.72703e-07
BVRB_2g037640	1028.7	uncharacterized LOC104887016	104887016	AT3G12570	FYD	FYD [Source:UniProtKB/TrEMBL;Acc:Q9LHA9]	GO:0009941	chloroplast envelope	1.49992	5.58451e-07
BVRB_9g203800	483.293	probable polyamine oxidase 2	104902678	AT3G59050	PAO3	Polyamine oxidase 3 [Source:UniProtKB/Swiss-Prot;Acc:Q9LYT1]	GO:0050660, GO:0005777, GO:0016491, GO:0055114, GO:0052894, GO:0052901, GO:0052903, GO:0046203, GO:0046208, GO:1903602	flavin adenine dinucleotide binding, peroxisome, oxidoreductase activity, oxidation-reduction process, norspermine:oxygen oxidoreductase activity, spermine:oxygen oxidoreductase (spermidine-forming) activity, N1-acetylspermine:oxygen oxidoreductase (3-acetamidopropanal-forming) activity, spermidine catabolic process, spermine catabolic process, thermospermine catabolic process	1.40248	6.87588e-07
BVRB_3g055500	176.446	heavy metal-associated isoprenylated plant protein 39	104888565						2.54057	7.07924e-07
BVRB_7g171150	5955.01	BEL1-like homeodomain protein 1	104899855	AT2G35940	BLH1	BEL1-like homeodomain protein 1 [Source:UniProtKB/Swiss-Prot;Acc:Q9SJ56]	GO:0003677, GO:0006355	DNA binding, regulation of transcription, DNA-templated	1.39837	8.54228e-07
BVRB_7g177600	1380.77	B-box zinc finger protein 32	104908648	AT3G21150	BBX32	B-box zinc finger protein 32 [Source:UniProtKB/Swiss-Prot;Acc:Q9LJB7]	GO:0005622, GO:0008270, GO:0005634, GO:0005737, GO:0045892, GO:0009785, GO:0009909, GO:0010200, GO:0009640, GO:0010017	intracellular, zinc ion binding, nucleus, cytoplasm, negative regulation of transcription, DNA-templated, blue light signaling pathway, regulation of flower development, response to chitin, photomorphogenesis, red or far-red light signaling pathway	2.13675	8.65724e-07
BVRB_1g014480	174.774	Fanconi anemia group J protein homolog	104901128	AT1G20750		RAD3-like DNA-binding helicase protein [Source:UniProtKB/TrEMBL;Acc:F4HUN8]	GO:0003677, GO:0005524, GO:0004003, GO:0003676, GO:0006139, GO:0008026, GO:0016818	DNA binding, ATP binding, ATP-dependent DNA helicase activity, nucleic acid binding, nucleobase-containing compound metabolic process, ATP-dependent helicase activity, hydrolase activity, acting on acid anhydrides, in phosphorus-containing anhydrides	1.5453	9.18921e-07
BVRB_7g161810	47.6241	pentatricopeptide repeat-containing protein At4g02750-like	104898666				GO:0005515	protein binding	1.77044	1.05e-06
BVRB_9g205240	895.662	zinc finger CCCH domain-containing protein 2	104902839	AT1G03790	SOM	Zinc finger CCCH domain-containing protein 2 [Source:UniProtKB/Swiss-Prot;Acc:Q9ZWA1]	GO:0046872	metal ion binding	3.34349	1.10519e-06
BVRB_6g145910	410.528	mitotic spindle checkpoint protein MAD1	104897020				GO:0005635, GO:0007094	nuclear envelope, mitotic spindle assembly checkpoint	1.46961	1.16233e-06
BVRB_6g144590	2655.84	ATP-dependent DNA helicase homolog RECG, chloroplastic	104896864	AT2G01440	RECG	ATP-dependent DNA helicase homolog RECG, chloroplastic [Source:UniProtKB/Swiss-Prot;Acc:F4INA9]	, GO:0005739, GO:0009507, GO:0006281, GO:0033955, GO:0005524, GO:0004003, GO:0003676, GO:0006310	, mitochondrion, chloroplast, DNA repair, mitochondrial DNA inheritance, ATP binding, ATP-dependent DNA helicase activity, nucleic acid binding, DNA recombination	1.47991	1.17621e-06
BVRB_1g023310	40234.6	high mobility group B protein 3	104905928	AT1G20696	HMGB3	high mobility group B3 [Source:TAIR;Acc:AT1G20696]	GO:0003677, GO:0005634	DNA binding, nucleus	1.46278	1.24665e-06
BVRB_6g145340	1412.14	uncharacterized LOC104896958	104896958	AT4G18530		Protein of unknown function (DUF707) [Source:TAIR;Acc:AT4G18530]	GO:0016021, GO:0016020	integral component of membrane, membrane	1.28327	1.25304e-06
BVRB_4g087410	2496.68	NAC transcription factor 56	104891597	AT1G52880	NAC018	NARS2 [Source:UniProtKB/TrEMBL;Acc:A0A178W6K4]	GO:0003677, GO:0006355	DNA binding, regulation of transcription, DNA-templated	1.24678	1.28562e-06
BVRB_9g207360	127.163	hypothetical protein	104903123						1.79897	1.36631e-06
BVRB_5g098960	4922.03	hypothetical protein	104892165						2.51838	1.44701e-06
BVRB_5g102390	5667.19	glycine-rich protein A3	104892460						1.7239	1.47093e-06
BVRB_5g104240	617.245	glucan endo-1,3-beta-glucosidase 11	104892644	AT5G42100	ATBG_PPAP	Glucan endo-1,3-beta-glucosidase 10 [Source:UniProtKB/Swiss-Prot;Acc:Q9FHX5]	GO:0042973, GO:0005975, GO:0004553	glucan endo-1,3-beta-D-glucosidase activity, carbohydrate metabolic process, hydrolase activity, hydrolyzing O-glycosyl compounds	1.56285	1.68867e-06
BVRB_7g170370	1829.01	probable phospholipid-transporting ATPase 4	104899789	AT1G54280	ALA6	Phospholipid-transporting ATPase 6 [Source:UniProtKB/Swiss-Prot;Acc:Q9SLK6]	GO:0016021, GO:0005524, GO:0000287, GO:0000166, GO:0004012, GO:0015914	integral component of membrane, ATP binding, magnesium ion binding, nucleotide binding, phospholipid-translocating ATPase activity, phospholipid transport	1.309	1.89967e-06
BVRB_3g053780	12.3699		870865152						2.89382	2.28285e-06
BVRB_5g113770	100.051	probable disease resistance protein At1g61300	104893953				GO:0006952, GO:0043531, GO:0005515	defense response, ADP binding, protein binding	2.08318	2.84404e-06
BVRB_8g185810	621.444	probable WRKY transcription factor 31	104900967	AT1G62300	WRKY6	Uncharacterized protein At1g62300 (Fragment) [Source:UniProtKB/TrEMBL;Acc:C0SV11]	GO:0010200, GO:0044212, GO:0016036, GO:0003700, GO:0045892, GO:0006355, GO:0043565, GO:0080169	response to chitin, transcription regulatory region DNA binding, cellular response to phosphate starvation, DNA-binding transcription factor activity, negative regulation of transcription, DNA-templated, regulation of transcription, DNA-templated, sequence-specific DNA binding, cellular response to boron-containing substance deprivation	2.67225	2.89757e-06
BVRB_002970	281.076	condensin-2 complex subunit D3	104883713	AT4G15890		Binding protein [Source:UniProtKB/TrEMBL;Acc:O24610]	GO:0007076, GO:0009556, GO:0010032	mitotic chromosome condensation, microsporogenesis, meiotic chromosome condensation	1.3555	3.37523e-06
BVRB_5g112900	539.839	bidirectional sugar transporter SWEET12	104893853	AT5G50790	SWEET10	Bidirectional sugar transporter SWEET10 [Source:UniProtKB/Swiss-Prot;Acc:Q9LUE3]	GO:0008515, GO:0015770, GO:0016021	sucrose transmembrane transporter activity, sucrose transport, integral component of membrane	3.72451	3.3975e-06
BVRB_4g071940	195.643		870863251						1.68467	3.98958e-06
BVRB_4g070940	3462.54	mediator of RNA polymerase II transcription subunit 13	104889838	AT1G55325	GCT	RNA polymerase II transcription mediators [Source:TAIR;Acc:AT1G55325]	GO:0003712, GO:0006357, GO:0016592	transcription coregulator activity, regulation of transcription by RNA polymerase II, mediator complex	1.57416	4.92045e-06
BVRB_3g067300	44.9542	probable carboxylesterase 120	109136369	AT5G62180	CXE20	Probable carboxylesterase 120 [Source:UniProtKB/Swiss-Prot;Acc:Q9LVB8]	GO:0008152, GO:0016787	metabolic process, hydrolase activity	2.51208	5.4211e-06
BVRB_5g116810	100.278	U-box domain-containing protein 19	104894251				GO:0004842, GO:0016567, GO:0005515	ubiquitin-protein transferase activity, protein ubiquitination, protein binding	2.70102	5.55473e-06
BVRB_6g148960	48.6082		870855548						1.71786	5.84541e-06
BVRB_9g214190	65.3119		870849147						2.44091	6.03393e-06
BVRB_6g133340	62.3636	ethylene-responsive transcription factor ERF115	104895475	AT5G64750	ABR1	Ethylene-responsive transcription factor ABR1 [Source:UniProtKB/Swiss-Prot;Acc:Q9FGF8]	GO:0003677, GO:0006355, GO:0003700	DNA binding, regulation of transcription, DNA-templated, DNA-binding transcription factor activity	3.09089	6.08378e-06
BVRB_7g179570	374.797	uncharacterized LOC104908892	104908892	AT3G53470		2,3-bisphosphoglycerate-independent phosphoglycerate mutase [Source:UniProtKB/TrEMBL;Acc:F4JAF4]	GO:0016021, GO:0016020	integral component of membrane, membrane	1.35465	6.33284e-06
BVRB_8g199730	42.3314	F-box/LRR-repeat protein At3g26922	104909107	AT1G56400		Putative F-box/LRR-repeat protein At1g56400 [Source:UniProtKB/Swiss-Prot;Acc:Q9C7X8]	GO:0005515	protein binding	1.66972	7.48911e-06
BVRB_2g039030	163.391	condensin complex subunit 3	104887214	AT5G37630	EMB2656	ARM repeat superfamily protein [Source:UniProtKB/TrEMBL;Acc:F4K790]	GO:0009506, GO:0007076, GO:0000796	plasmodesma, mitotic chromosome condensation, condensin complex	1.84464	8.19385e-06
BVRB_3g061850	78.0035	zeatin O-glucosyltransferase-like	104889583				GO:0016758	transferase activity, transferring hexosyl groups	3.27344	8.45041e-06
BVRB_5g125390	143.924	cyclic dof factor 2	104908147				GO:0006355, GO:0003677, GO:0005634	regulation of transcription, DNA-templated, DNA binding, nucleus	2.06942	8.60176e-06
BVRB_007120	3389.93	proline-rich protein 36	104884245	AT5G56890		Protein kinase superfamily protein [Source:UniProtKB/TrEMBL;Acc:F4K946]	GO:0006468, GO:0004672, GO:0005524, GO:0016021, GO:0016020, GO:0005886	protein phosphorylation, protein kinase activity, ATP binding, integral component of membrane, membrane, plasma membrane	1.23291	8.80344e-06
BVRB_8g189390	99.8605	beta-galactosidase 3	104901437				GO:0005975, GO:0004553	carbohydrate metabolic process, hydrolase activity, hydrolyzing O-glycosyl compounds	2.05612	8.8388e-06
BVRB_4g085180	495.119		870862009	AT1G53440		Probable LRR receptor-like serine/threonine-protein kinase At1g53440 [Source:UniProtKB/Swiss-Prot;Acc:C0LGG9]	GO:0005524, GO:0004672, GO:0006468, GO:0005515	ATP binding, protein kinase activity, protein phosphorylation, protein binding	2.48287	1.06306e-05
BVRB_2g037900	159.712	uncharacterized LOC104887059	104887059	AT2G04235		unknown protein; FUNCTIONS IN: molecular_function unknown; INVOLVED IN: biological_process unknown; LOCATED IN: cellular_component unknown; EXPRESSED IN: cultured cell; Has 713 Blast hits to 345 proteins in 122 species: Archae - 2; Bacteria - 262; M /.../ - 138; Fungi - 55; Plants - 39; Viruses - 0; Other Eukaryotes - 217 (source: NCBI BLink). [Source:TAIR;Acc:AT2G04235]			1.3103	1.08036e-05
BVRB_5g100450	359.422	glutathione S-transferase T1	104892286	AT5G41240	GSTT2	Glutathione S-transferase T2 [Source:UniProtKB/Swiss-Prot;Acc:Q8L727]	GO:0005515	protein binding	3.25369	1.13274e-05
BVRB_5g098060	87.5701	organic cation/carnitine transporter 3	104892068	AT1G16390	OCT3	Organic cation/carnitine transporter 3 [Source:UniProtKB/Swiss-Prot;Acc:Q9SA38]	GO:0022857, GO:0055085, GO:0016021	transmembrane transporter activity, transmembrane transport, integral component of membrane	2.58717	1.1355e-05
BVRB_5g120600	10.632	cytochrome P450 94A1	104894616				GO:0055114, GO:0020037, GO:0005506, GO:0016705	oxidation-reduction process, heme binding, iron ion binding, oxidoreductase activity, acting on paired donors, with incorporation or reduction of molecular oxygen	3.86561	1.34252e-05
BVRB_3g066880	144.028	flap endonuclease GEN-like 2	104906477	AT3G48900	GEN2	Flap endonuclease GEN-like 2 [Source:UniProtKB/Swiss-Prot;Acc:Q9M2Z3]	GO:0008821, GO:0006281, GO:0004518	crossover junction endodeoxyribonuclease activity, DNA repair, nuclease activity	1.88048	1.36207e-05
BVRB_7g169590	852.389	berberine bridge enzyme-like 4	104899718	AT1G26380	FOX1	Berberine bridge enzyme-like 3 [Source:UniProtKB/Swiss-Prot;Acc:Q9FZC4]	GO:0016491, GO:0055114, GO:0050660, GO:0071949	oxidoreductase activity, oxidation-reduction process, flavin adenine dinucleotide binding, FAD binding	2.30625	1.42424e-05
BVRB_2g042790	1303.02	protein NRT1/ PTR FAMILY 6.2-like	104887654				GO:0022857, GO:0055085, GO:0016020, GO:0005215, GO:0006857	transmembrane transporter activity, transmembrane transport, membrane, transporter activity, oligopeptide transport	3.16481	1.65368e-05
BVRB_2g027140	502.198	LEAF RUST 10 DISEASE-RESISTANCE LOCUS RECEPTOR-LIKE PROTEIN KINASE-like 2.4	104906350				GO:0005524, GO:0004672, GO:0006468, GO:0030247	ATP binding, protein kinase activity, protein phosphorylation, polysaccharide binding	2.00724	1.78028e-05
BVRB_6g148340	301.938	hypothetical protein	104897290	AT1G70640		At1g70640 [Source:UniProtKB/TrEMBL;Acc:Q9S843]	GO:0005515	protein binding	2.8842	1.875e-05
BVRB_7g179870	2210.32	peroxidase 21	104908933	AT2G37130	PER21	Peroxidase 21 [Source:UniProtKB/Swiss-Prot;Acc:Q42580]	GO:0042744, GO:0005576, GO:0006979, GO:0004601, GO:0098869, GO:0020037, GO:0055114, GO:0046872, GO:0016491, GO:0050832, GO:0005829	hydrogen peroxide catabolic process, extracellular region, response to oxidative stress, peroxidase activity, cellular oxidant detoxification, heme binding, oxidation-reduction process, metal ion binding, oxidoreductase activity, defense response to fungus, cytosol	2.44261	2.20198e-05
BVRB_1g005300	235.296	MADS-box transcription factor 27-like	104888093				GO:0006355, GO:0005634, GO:0003700	regulation of transcription, DNA-templated, nucleus, DNA-binding transcription factor activity	1.7276	2.21122e-05
BVRB_9g216460	1876.69	hypothetical protein	104904257						1.90998	2.4238e-05
BVRB_4g087280	149.979	PAP-specific phosphatase HAL2-like	104891587	AT5G54390	AHL	PAP-specific phosphatase HAL2-like [Source:UniProtKB/Swiss-Prot;Acc:Q38945]	GO:0008441, GO:0046854, GO:0006790	3'(2'),5'-bisphosphate nucleotidase activity, phosphatidylinositol phosphorylation, sulfur compound metabolic process	1.8401	2.59491e-05
BVRB_3g065790	1263.7	hypothetical protein	104889802	AT4G13750	NOV	Histidine kinase-, DNA gyrase B-, and HSP90-like ATPase family protein [Source:UniProtKB/TrEMBL;Acc:F4JTS8]			1.44073	2.97508e-05
BVRB_2g024050	1334.86	hypothetical protein	104903552				GO:0005515	protein binding	2.39311	3.15355e-05
BVRB_6g142520	110.41	probable protein phosphatase 2C 15	104896573	AT1G68410		Probable protein phosphatase 2C 15 [Source:UniProtKB/Swiss-Prot;Acc:Q9M9C6]	GO:0003824, GO:0004722, GO:0006470	catalytic activity, protein serine/threonine phosphatase activity, protein dephosphorylation	1.21208	3.42479e-05
BVRB_6g140460	135.139	acetylajmalan esterase	104896296	AT5G03980		GDSL esterase/lipase At5g03980 [Source:UniProtKB/Swiss-Prot;Acc:Q9LZB2]	GO:0016788	hydrolase activity, acting on ester bonds	2.76735	3.43659e-05
BVRB_3g067310	170.704	carboxylesterase 1-like	104906571	AT5G62180	CXE20	Probable carboxylesterase 120 [Source:UniProtKB/Swiss-Prot;Acc:Q9LVB8]	GO:0008152, GO:0016787	metabolic process, hydrolase activity	1.76883	3.46932e-05
BVRB_5g126170	156.535	hypothetical protein	104908245	AT3G18215		Uncharacterized protein At3g18215 [Source:UniProtKB/TrEMBL;Acc:Q9LV18]	GO:0016021, GO:0016020	integral component of membrane, membrane	1.55602	4.24247e-05
BVRB_2g037050	3252.5	hypothetical protein	104886949	AT3G55240		Uncharacterized protein At3g55240 [Source:UniProtKB/TrEMBL;Acc:Q9M3C7]	GO:0032502	developmental process	2.8485	4.30037e-05
BVRB_3g069240	156.481	probable pectate lyase 18	104906800	AT3G54920	PMR6	Probable pectate lyase 13 [Source:UniProtKB/Swiss-Prot;Acc:Q93Z04]	GO:0045490	pectin catabolic process	1.74286	4.44241e-05
BVRB_8g189640	264.346	zinc finger protein ZAT10	104901462	AT5G04340	ZAT6	Zinc finger protein ZAT6 [Source:UniProtKB/Swiss-Prot;Acc:O22533]	GO:0005634, GO:0009409, GO:0043565, GO:0010200, GO:0045892, GO:0042538, GO:0003676	nucleus, response to cold, sequence-specific DNA binding, response to chitin, negative regulation of transcription, DNA-templated, hyperosmotic salinity response, nucleic acid binding	2.33806	4.52923e-05
BVRB_6g135980	648.406	hypothetical protein	104895746	AT5G65980	PILS7	Protein PIN-LIKES 7 [Source:UniProtKB/Swiss-Prot;Acc:Q9FKY4]	GO:0055085, GO:0016021	transmembrane transport, integral component of membrane	2.8067	4.59154e-05
BVRB_3g063360	8.96434	G2/mitotic-specific cyclin S13-7	104889527	AT5G06150	CYCB1-2	Cyclin-B1-2 [Source:UniProtKB/Swiss-Prot;Acc:Q39067]	GO:0005634	nucleus	2.87684	5.14227e-05
BVRB_1g016590	56.9888		870847973						1.51393	5.37174e-05
BVRB_007840	53.0378	zinc finger protein STOP1 homolog	104884353				GO:0003676	nucleic acid binding	3.08332	5.58617e-05
BVRB_4g076220	961.088	probable protein phosphatase 2C 34	104890346				GO:0004722, GO:0006470, GO:0003824	protein serine/threonine phosphatase activity, protein dephosphorylation, catalytic activity	1.62503	5.72313e-05
BVRB_7g158660	72.3157	B3 domain-containing protein At2g36080	104898284				GO:0003677	DNA binding	2.86773	5.89263e-05
BVRB_9g223080	118.933	metal transporter Nramp6	104904879	AT1G80830	NRAMP1	Metal transporter Nramp1 [Source:UniProtKB/Swiss-Prot;Acc:Q9SAH8]	GO:0016020, GO:0046873, GO:0030001	membrane, metal ion transmembrane transporter activity, metal ion transport	3.12298	5.96307e-05
BVRB_8g196190	1125.36		870850991						2.42414	6.5482e-05
BVRB_1g011250	266.994		870868699						3.07296	6.63167e-05
BVRB_2g041190	294.558	CSC1-like protein At3g54510	104887493	AT3G54510		Hyperosmolality-gated Ca2+ permeable channel 2.5 [Source:UniProtKB/TrEMBL;Acc:A0A097NUQ7]	GO:0016020	membrane	1.18635	7.6148e-05
BVRB_3g066870	60.2659		870846528						2.75395	7.76947e-05
BVRB_6g129580	67.1134	3-epi-6-deoxocathasterone 23-monooxygenase	104895094	AT4G36380	CYP90C1	ROT3 [Source:UniProtKB/TrEMBL;Acc:A0A178V4B0]	GO:0048366, GO:0009965, GO:0048443, GO:0010268, GO:0048441, GO:0016709, GO:0016132, GO:0042814, GO:0055114, GO:0020037, GO:0005506, GO:0016705	leaf development, leaf morphogenesis, stamen development, brassinosteroid homeostasis, petal development, oxidoreductase activity, acting on paired donors, with incorporation or reduction of molecular oxygen, NAD(P)H as one donor, and incorporation of one atom of oxygen, brassinosteroid biosynthetic process, monopolar cell growth, oxidation-reduction process, heme binding, iron ion binding, oxido…	2.44787	8.07443e-05
BVRB_9g202850	33.0381	hypothetical protein	104902564	AT5G23240	DJC76	Chaperone protein dnaJ C76, chloroplastic [Source:UniProtKB/Swiss-Prot;Acc:Q9FMX6]	GO:0009507	chloroplast	2.13672	8.51563e-05
BVRB_5g117380	81.3245	protein MICRORCHIDIA 6	104894409	AT1G19100	MORC6	Protein MICRORCHIDIA 6 [Source:UniProtKB/Swiss-Prot;Acc:Q56Y74]			1.89856	8.68273e-05
BVRB_7g160070	259.34	probable serine/threonine-protein kinase kinX	104898468	AT2G36420		Nucleolin-like protein [Source:UniProtKB/TrEMBL;Acc:Q9SJR3]			1.78842	9.22858e-05
BVRB_7g166200	1004.04	cystinosin homolog	104899320						2.83975	0.000100801
BVRB_9g214290	201.87	anti-sigma-I factor RsgI6	104903945	AT4G38650		At4g38650 [Source:UniProtKB/TrEMBL;Acc:Q84VX1]	GO:0005975, GO:0004553	carbohydrate metabolic process, hydrolase activity, hydrolyzing O-glycosyl compounds	2.95373	0.000101798
BVRB_5g123760	19.7967	transcription factor TCP17	104907910	AT5G60970	TCP5	Transcription factor TCP5 [Source:UniProtKB/Swiss-Prot;Acc:Q9FME3]			3.0164	0.000124697
BVRB_7g164770	1594.38	ABC transporter C family member 14	104899084	AT2G47800	ABCC4	ABC transporter C family member 4 [Source:UniProtKB/Swiss-Prot;Acc:Q7DM58]	GO:0055085, GO:0016021, GO:0005524, GO:0042626, GO:0016887	transmembrane transport, integral component of membrane, ATP binding, ATPase activity, coupled to transmembrane movement of substances, ATPase activity	1.69595	0.000141263
BVRB_4g079560	335.138	PLASMODESMATA CALLOSE-BINDING PROTEIN 4	104890639						2.01232	0.0001684
BVRB_8g201620	131.462		870843418						1.977	0.000188787
BVRB_9g204330	358.239	hypothetical protein	104902728	AT3G10420	SPD1	P-loop containing nucleoside triphosphate hydrolases superfamily protein [Source:UniProtKB/TrEMBL;Acc:F4J3R7]	GO:0009507	chloroplast	1.32772	0.000197582
BVRB_1g016570	80.5648	kinesin-like protein KIN-6	104905139	AT1G20060		ATP binding microtubule motor family protein [Source:TAIR;Acc:AT1G20060]	GO:0005524, GO:0003777, GO:0008017, GO:0007018	ATP binding, microtubule motor activity, microtubule binding, microtubule-based movement	1.3403	0.000261963
BVRB_3g057840	64.492	uncharacterized LOC104888858	104888858						2.33749	0.000290308
BVRB_8g192860	306.622	hypothetical protein	104901847	AT2G41040		Uncharacterized methyltransferase At2g41040, chloroplastic [Source:UniProtKB/Swiss-Prot;Acc:Q0WPT7]	GO:0009507, GO:0080167, GO:0010287, GO:0008168	chloroplast, response to karrikin, plastoglobule, methyltransferase activity	1.49641	0.000293408
BVRB_4g078830	258.536	hypothetical protein	104890584	AT1G05575		Transmembrane protein [Source:UniProtKB/TrEMBL;Acc:Q8LC91]			2.36158	0.000350681
BVRB_1g001400	56.1221		870869378				GO:0004867	serine-type endopeptidase inhibitor activity	2.55706	0.000404504
BVRB_6g131990	254.357	hypothetical protein	104895350	AT3G27110		AT3G27110 protein [Source:UniProtKB/TrEMBL;Acc:Q9LSC4]	GO:0004222, GO:0006508, GO:0008233, GO:0071586	metalloendopeptidase activity, proteolysis, peptidase activity, CAAX-box protein processing	1.73983	0.000418204
BVRB_8g195900	40.6547	strigolactone esterase RMS3	104902162	AT3G24420		Alpha/beta-Hydrolases superfamily protein [Source:UniProtKB/TrEMBL;Acc:Q9LK01]	GO:0005634, GO:0005737	nucleus, cytoplasm	3.12037	0.000458981
BVRB_6g149550	59.6465	protein PLASTID REDOX INSENSITIVE 2-like	104897445				GO:0010468	regulation of gene expression	1.33226	0.000464239
BVRB_5g109890	454.453	protein SRC1	104893402						2.07175	0.000489888
BVRB_5g125840	266.267	30S ribosomal protein S6 alpha, chloroplastic	104908197	AT1G64510		Translation elongation factor EF1B/ribosomal protein S6 family protein [Source:TAIR;Acc:AT1G64510]	GO:0019843, GO:0005840, GO:0006412, GO:0003735	rRNA binding, ribosome, translation, structural constituent of ribosome	1.31461	0.000592422
BVRB_4g094700	23.1734		870845485						1.58345	0.000851482
BVRB_6g139010	5405.84	mitochondrial uncoupling protein 5	104896063	AT2G22500	PUMP5	Mitochondrial uncoupling protein 5 [Source:UniProtKB/Swiss-Prot;Acc:Q9SJY5]	GO:0022857, GO:0055085, GO:1902600, GO:0006839, GO:0005310, GO:0017077	transmembrane transporter activity, transmembrane transport, proton transmembrane transport, mitochondrial transport, dicarboxylic acid transmembrane transporter activity, oxidative phosphorylation uncoupler activity	1.85468	0.00086396
BVRB_007860	100.785	ABC transporter A family member 2-like	104884355	AT5G61730	ABCA9	ABC transporter A family member 9 [Source:UniProtKB/Swiss-Prot;Acc:Q9FLT5]	GO:0042626, GO:0055085, GO:0016887, GO:0005524, GO:0000166, GO:0016021, GO:0016020	ATPase activity, coupled to transmembrane movement of substances, transmembrane transport, ATPase activity, ATP binding, nucleotide binding, integral component of membrane, membrane	2.52317	0.000925741
BVRB_6g139320	1299.35	stress enhanced protein 2, chloroplastic	104896087	AT2G21970	SEP2	SEP2 [Source:UniProtKB/TrEMBL;Acc:A0A178VQ84]	GO:0009535, GO:0071486, GO:0009611, GO:0071492	chloroplast thylakoid membrane, cellular response to high light intensity, response to wounding, cellular response to UV-A	1.23797	0.000932416
BVRB_3g049660	145.934	inositol-tetrakisphosphate 1-kinase 1-like	104887992	AT5G16760	ITPK1	Inositol-tetrakisphosphate 1-kinase [Source:UniProtKB/TrEMBL;Acc:A0A178U6K3]	GO:0005622, GO:0005524, GO:0000287, GO:0047325, GO:0052725, GO:0052726, GO:0032957	intracellular, ATP binding, magnesium ion binding, inositol tetrakisphosphate 1-kinase activity, inositol-1,3,4-trisphosphate 6-kinase activity, inositol-1,3,4-trisphosphate 5-kinase activity, inositol trisphosphate metabolic process	2.48827	0.00113168
BVRB_2g024420	349.091	probable leucine-rich repeat receptor-like protein kinase At5g49770	104903789	AT5G49770		Probable leucine-rich repeat receptor-like protein kinase At5g49770 [Source:UniProtKB/Swiss-Prot;Acc:Q9LT96]	GO:0005524, GO:0004672, GO:0006468, GO:0005515	ATP binding, protein kinase activity, protein phosphorylation, protein binding	1.32865	0.00123899
BVRB_3g065080	71.6951	kinesin-like protein KIN-12B	104889720	AT4G14150	KIN12A	Kinesin-like protein KIN-12A [Source:UniProtKB/Swiss-Prot;Acc:Q9LDN0]	GO:0005524, GO:0003777, GO:0008017, GO:0007018	ATP binding, microtubule motor activity, microtubule binding, microtubule-based movement	1.27717	0.00248
BVRB_3g066680	4.73766		870846506						2.83058	0.00284444
