# Supplementary material for: Integrative transcriptomics reveals genotypic impact on sugar beet storability
Source: Plant Mol Biol. 2020 Aug 4;104(4):359–78. doi: 10.1007/s11103-020-01041-8 (PMC7593311; doi:10.1007/s11103-020-01041-8)
Supplement: Supplementary file 5 — Supplementary file5 (XLSX 200 kb) Table S5 All DEG genes between well and badly storable varieties at each timepoint are provided in sheet 1 (overview). ↑ indicates that the gene was significantly upregulated, ↓ indicates that the gene was significantly downregulated, and - indicates that the gene was not differentially expressed. Additional sheets: detailed information of DEG genes at T0 and T4, padj-value sorted [file 11103_2020_1041_MOESM5_ESM.xlsx]

## Sheet: Overview
Gene.ID	T0	T1	T2	T3	T4	Description	NCBI.ID	AT.ID	AT.name	AT.description	GO.IDs	GO.annotation	KEGG pathways
BVRB_6g137470	↑	↑	↑	↑	↑	F-box protein At5g03970-like	104895938
BVRB_4g087140	↓	↓	-	↓	↓		870861809				GO:0016021, GO:0016020	integral component of membrane, membrane
BVRB_1g016120	↑	-	↑	-	-	gibberellin-regulated protein 1	104905108	AT2G18420	GASA11	Gibberellin-regulated protein 11 [Source:UniProtKB/Swiss-Prot;Acc:F4IQJ4]
BVRB_2g041970	↑	-	↑	-	↑		870865963
BVRB_2g027880	↓	-	↓	↓	↓		870867790				GO:0005515	protein binding
BVRB_4g096190	↑	↑	↑	↑	↑		870845309
BVRB_4g086060	↓	↓	-	↓	↓	F-box protein At2g17036	104891433				GO:0005515	protein binding
BVRB_4g086500	↓	↓	-	↓	↓	UDP-glycosyltransferase 79B6-like	104891466	AT1G50580	UGT79B5	UDP-glycosyltransferase 79B5 [Source:UniProtKB/Swiss-Prot;Acc:Q9LPS8]	GO:0016758	transferase activity, transferring hexosyl groups	path:bvg00942
BVRB_9g203410	↑	↑	↑	↑	↑	organic cation/carnitine transporter 2	104902662	AT1G79410	OCT5	Organic cation/carnitine transporter 5 [Source:UniProtKB/Swiss-Prot;Acc:Q9SAK7]	GO:0022857, GO:0055085, GO:0016021	transmembrane transporter activity, transmembrane transport, integral component of membrane
BVRB_9g208140	↑	-	-	-	↑		870849900
BVRB_6g154330	↓	↓	-	↓	↓		870855372
BVRB_7g164920	↑	↑	↑	-	↑		870854097
BVRB_9g206460	↑	-	-	-	↑		870850112
BVRB_6g151080	↑	-	-	-	↑	hypothetical protein isoform B	104897593
BVRB_7g176790	↓	↓	-	↓	↓		870844198
BVRB_8g190600	↑	-	↑	-	-		870851321
BVRB_9g207900	↑	-	-	-	-		870849876
BVRB_1g018220	↑	-	↑	-	-	hypothetical protein isoform B	104905313
BVRB_6g152780	↓	-	-	-	↓		870855210	AT2G22620		Rhamnogalacturonate lyase family protein [Source:UniProtKB/TrEMBL;Acc:Q9ZQ51]	GO:0005975, GO:0003824, GO:0030246	carbohydrate metabolic process, catalytic activity, carbohydrate binding
BVRB_8g201820	↓	-	↓	↓	-		870843398				GO:0010951, GO:0004869	negative regulation of endopeptidase activity, cysteine-type endopeptidase inhibitor activity
BVRB_2g041990	↑	-	-	-	-	geraniol 8-hydroxylase-like	104887579				GO:0055114, GO:0020037, GO:0005506, GO:0016705	oxidation-reduction process, heme binding, iron ion binding, oxidoreductase activity, acting on paired donors, with incorporation or reduction of molecular oxygen
BVRB_4g086040	↓	↓	-	↓	↓	uncharacterized LOC104891429	104891429
BVRB_2g042920	↑	-	-	-	-	UPF0481 protein At3g47200-like	104887666
BVRB_4g096730	↓	-	-	-	↓	hypothetical protein	104907711
BVRB_6g147620	↓	↓	↓	↓	-		870855934
BVRB_4g090550	↓	-	-	-	-	receptor-like protein 12	104891975				GO:0005515	protein binding
BVRB_4g095690	↓	-	-	-	-	hypothetical protein	104907546	AT1G33055		Uncharacterized protein unannotated coding sequence from BAC F9L11 [Source:UniProtKB/TrEMBL;Acc:Q94K21]	GO:0009061	anaerobic respiration
BVRB_9g207570	↑	-	-	-	↑		870849942				GO:0008270, GO:0003676	zinc ion binding, nucleic acid binding
BVRB_9g214420	↓	-	-	-	-	dirigent protein 23	104903958	AT2G21100	DIR23	Dirigent protein 23 [Source:UniProtKB/Swiss-Prot;Acc:Q84TH6]
BVRB_3g048340	↓	-	-	-	-	protein PROTON GRADIENT REGULATION 5, chloroplastic	104887881	AT2G05620	PGR5	Protein PROTON GRADIENT REGULATION 5, chloroplastic [Source:UniProtKB/Swiss-Prot;Acc:Q9SL05]	GO:0009535, GO:0009507, GO:0009534, GO:0009414, GO:0009644, GO:0009773, GO:0071484, GO:0009055, GO:0010117	chloroplast thylakoid membrane, chloroplast, chloroplast thylakoid, response to water deprivation, response to high light intensity, photosynthetic electron transport in photosystem I, cellular response to light intensity, electron transfer activity, photoprotection
BVRB_4g083460	↑	-	-	↑	-		870862363				GO:0005524, GO:0003777, GO:0008017, GO:0007018	ATP binding, microtubule motor activity, microtubule binding, microtubule-based movement
BVRB_2g032780	↓	-	-	-	↓	uncharacterized LOC104885827	104885827				GO:0005524, GO:0004672, GO:0006468, GO:0005515	ATP binding, protein kinase activity, protein phosphorylation, protein binding
BVRB_8g183630	↑	↑	↑	↑	↑		870852358
BVRB_8g197720	↓	-	-	-	-	profilin	104902324	AT2G19760	PRO1	Profilin-1 [Source:UniProtKB/Swiss-Prot;Acc:Q42449]	GO:0003779	actin binding
BVRB_5g125680	↑	-	-	-	-	protein TORNADO 2	104908178	AT5G46700	TRN2	TRN2 [Source:UniProtKB/TrEMBL;Acc:A0A178ULL6]	GO:0016021, GO:0016020, GO:0009554, GO:0009933, GO:0009934, GO:0009956, GO:0010015, GO:0010305, GO:0005886, GO:0009506	integral component of membrane, membrane, megasporogenesis, meristem structural organization, regulation of meristem structural organization, radial pattern formation, root morphogenesis, leaf vascular tissue pattern formation, plasma membrane, plasmodesma
BVRB_6g137590	↑	↑	↑	↑	↑	hypothetical protein isoform B	104895874
BVRB_4g080480	↑	-	-	↑	-	pentatricopeptide repeat-containing protein At3g22470, mitochondrial-like	104890880				GO:0005515	protein binding
BVRB_4g086090	↓	↓	-	-	↓		870861952	AT1G53280	DJ1B	Protein DJ-1 homolog B [Source:UniProtKB/Swiss-Prot;Acc:Q9MAH3]
BVRB_7g176800	↓	↓	-	↓	↓		870844199
BVRB_5g104820	↑	-	-	-	↑	palmitoyl-protein thioesterase 1	104892791	AT4G17483		Alpha/beta-Hydrolases superfamily protein [Source:UniProtKB/TrEMBL;Acc:Q8L7H5]	GO:0005829, GO:0005773, GO:0098599	cytosol, vacuole, palmitoyl hydrolase activity	path:bvg00062, path:bvg01100, path:bvg01212
BVRB_8g184920	↑	-	-	-	-	cytosolic sulfotransferase 5-like	104900884				GO:0016740, GO:0008146	transferase activity, sulfotransferase activity
BVRB_3g069440	↓	-	-	-	-	trypsin inhibitor 1B	104906827				GO:0004866	endopeptidase inhibitor activity
BVRB_5g107230	↑	-	-	-	-	probable carotenoid cleavage dioxygenase 4, chloroplastic	104893046	AT4G19170	CCD4	Probable carotenoid cleavage dioxygenase 4, chloroplastic [Source:UniProtKB/Swiss-Prot;Acc:O49675]	GO:0009507, GO:0010287, GO:0055114, GO:0016702	chloroplast, plastoglobule, oxidation-reduction process, oxidoreductase activity, acting on single donors with incorporation of molecular oxygen, incorporation of two atoms of oxygen	path:bvg00906, path:bvg01100, path:bvg01110
BVRB_8g183640	↑	↑	↑	↑	↑	hypothetical protein	104900742
BVRB_2g043910	↓	-	-	-	↓	ribosome-inactivating protein lychnin-like	104887760				GO:0030598, GO:0017148	rRNA N-glycosylase activity, negative regulation of translation
BVRB_000690	↓	-	-	-	-	GDSL esterase/lipase At5g55050	104883390				GO:0016788	hydrolase activity, acting on ester bonds
BVRB_6g152200	↓	-	-	-	-		870855148	AT1G76290	AEE21	Probable acyl-activating enzyme 21 [Source:UniProtKB/Swiss-Prot;Acc:Q9SFW5]	GO:0003824, GO:0009058, GO:0016844	catalytic activity, biosynthetic process, strictosidine synthase activity
BVRB_1g007990	↑	-	-	-	-		870868958
BVRB_6g151210	↑	-	-	-	↑	protein UXT homolog	104897606	AT1G26660		Prefoldin chaperone subunit family protein [Source:UniProtKB/TrEMBL;Acc:F4HPA5]	GO:0006457, GO:0051082, GO:0016272	protein folding, unfolded protein binding, prefoldin complex
BVRB_1g020530	↓	-	-	-	-	Defensin-like protein AX1 (retrieved from UniProtKB)	870847435				GO:0006952, GO:0031640, GO:0042742, GO:0050832	defense response, killing of cells of other organism, defense response to bacterium, defense response to fungus
BVRB_2g032290	↑	-	-	-	-	probable glycosyltransferase At3g07620	104885348	AT4G32790		Exostosin family protein [Source:UniProtKB/TrEMBL;Acc:O65522]	GO:0016757, GO:0006486	transferase activity, transferring glycosyl groups, protein glycosylation
BVRB_5g114680	↓	↓	↓	-	-	phosphatidylinositol 3,4,5-trisphosphate 3-phosphatase and protein-tyrosine-phosphatase PTEN2A-like	104894043
BVRB_000640	↑	-	-	↑	↑		870842976	AT3G20475	MSH5	DNA mismatch repair protein MSH5 [Source:UniProtKB/Swiss-Prot;Acc:F4JEP5]	GO:0006298, GO:0030983, GO:0005524	mismatch repair, mismatched DNA binding, ATP binding
BVRB_3g048970	↓	-	-	-	-	protein tas	104887935	AT1G04420		NAD(P)-linked oxidoreductase superfamily protein [Source:UniProtKB/TrEMBL;Acc:Q8VZ23]	GO:0009941, GO:0009507, GO:0009570, GO:0016491, GO:0055114	chloroplast envelope, chloroplast, chloroplast stroma, oxidoreductase activity, oxidation-reduction process
BVRB_4g092950	↑	↑	-	↑	↑		870845749
BVRB_4g096840	↓	-	-	-	-	hypothetical protein	104907727
BVRB_8g184980	↑	↑	-	-	-		870852264
BVRB_1g017460	↓	-	-	-	↓	uncharacterized protein At1g28695	104905549	AT1G28710		F1K23.9 [Source:UniProtKB/TrEMBL;Acc:Q9FXJ4]	GO:0071555	cell wall organization
BVRB_4g094510	↑	-	-	↑	↑		870845515				GO:0016021, GO:0016020	integral component of membrane, membrane
BVRB_3g056500	↑	-	-	-	↑	receptor-like protein kinase 2	104888740				GO:0005524, GO:0004672, GO:0006468, GO:0005515	ATP binding, protein kinase activity, protein phosphorylation, protein binding
BVRB_2g036550	↓	-	-	-	↓	LOB domain-containing protein 1	104886846
BVRB_7g161860	↓	-	-	-	↓	glutathione S-transferase	104898671	AT1G02950	ATGSTF4	glutathione S-transferase F4 [Source:TAIR;Acc:AT1G02950]	GO:0005515	protein binding	path:bvg00480, path:bvg01100
BVRB_9g206410	↑	-	-	↑	↑		870850107
BVRB_9g212820	↓	-	-	-	↓	lysM domain-containing GPI-anchored protein 2	104903832	AT2G17120	LYM2	LysM domain-containing GPI-anchored protein 2 [Source:UniProtKB/Swiss-Prot;Acc:O23006]	GO:0005886, GO:0009506, GO:0046658, GO:0008061	plasma membrane, plasmodesma, anchored component of plasma membrane, chitin binding
BVRB_2g038440	↑	-	-	-	↑	probable kinetochore protein NUF2	104887125	AT1G61000	NUF2	Kinetochore protein NUF2 homolog [Source:UniProtKB/Swiss-Prot;Acc:Q8RXJ0]	GO:0005886, GO:0005774, GO:0031262, GO:0000776	plasma membrane, vacuolar membrane, Ndc80 complex, kinetochore
BVRB_2g044830	↓	-	-	-	-	protein TIC 55, chloroplastic	104905980	AT2G24820	TIC55	Protein TIC 55, chloroplastic [Source:UniProtKB/Swiss-Prot;Acc:Q9SK50]	GO:0016491, GO:0055114, GO:0051537, GO:0016021, GO:0016020, GO:0010277, GO:0045036, GO:0009507, GO:0009941	oxidoreductase activity, oxidation-reduction process, 2 iron, 2 sulfur cluster binding, integral component of membrane, membrane, chlorophyllide a oxygenase [overall] activity, protein targeting to chloroplast, chloroplast, chloroplast envelope
BVRB_8g184970	↑	-	-	-	-		870852263
BVRB_7g164600	↑	-	-	-	-		870854167
BVRB_015860	↑	-	-	-	-	pentatricopeptide repeat-containing protein At3g22470, mitochondrial-like	104885319				GO:0005515	protein binding
BVRB_9g207450	↑	-	-	-	-	ribosome-inactivating protein lychnin	104903129				GO:0030598, GO:0017148	rRNA N-glycosylase activity, negative regulation of translation
BVRB_1g011570	↑	-	-	-	-		870868731
BVRB_4g078660	↓	-	-	-	-	amino-acid permease BAT1 homolog	104890567				GO:0022857, GO:0055085, GO:0016020	transmembrane transporter activity, transmembrane transport, membrane
BVRB_6g155210	↓	-	-	-	-	DExH-box ATP-dependent RNA helicase DExH15 chloroplastic	104898035	AT1G70070	ISE2	DExH-box ATP-dependent RNA helicase DExH15 chloroplastic [Source:UniProtKB/Swiss-Prot;Acc:B9DFG3]	GO:0009570, GO:0006397, GO:0003723, GO:0009793, GO:0009507, GO:0000373, GO:0010497, GO:0016441, GO:0010494, GO:0005524, GO:0003676	chloroplast stroma, mRNA processing, RNA binding, embryo development ending in seed dormancy, chloroplast, Group II intron splicing, plasmodesmata-mediated intercellular transport, posttranscriptional gene silencing, cytoplasmic stress granule, ATP binding, nucleic acid binding
BVRB_4g082080	↑	-	-	↑	↑		870862402
BVRB_6g135170	↑	-	-	-	-	hypothetical protein	104895683	AT2G22270		Expressed protein [Source:UniProtKB/TrEMBL;Acc:Q9SID9]
BVRB_4g092420	↑	-	-	-	-	putative beta-glucosidase 41	104907107	AT5G54570	BGLU41	Putative beta-glucosidase 41 [Source:UniProtKB/Swiss-Prot;Acc:Q9FIU7]	GO:0009505, GO:0005975, GO:0004553	plant-type cell wall, carbohydrate metabolic process, hydrolase activity, hydrolyzing O-glycosyl compounds
BVRB_7g177270	↓	-	-	-	-	cytochrome P450 71A22-like	104908585	AT5G42590	CYP71A16	Cytochrome P450 71A16 [Source:UniProtKB/Swiss-Prot;Acc:Q9FH66]	GO:0055114, GO:0020037, GO:0005506, GO:0016705	oxidation-reduction process, heme binding, iron ion binding, oxidoreductase activity, acting on paired donors, with incorporation or reduction of molecular oxygen
BVRB_2g041770	↑	-	-	-	↑		870866104
BVRB_2g024890	↑	-	-	-	-	factor of DNA methylation 5-like	104904207
BVRB_5g116560	↑	-	-	-	-	cytochrome P450 CYP72A219-like	104894230				GO:0055114, GO:0020037, GO:0005506, GO:0016705	oxidation-reduction process, heme binding, iron ion binding, oxidoreductase activity, acting on paired donors, with incorporation or reduction of molecular oxygen
BVRB_8g190360	↑	-	-	-	-	FAD-linked sulfhydryl oxidase ERV1	104901608	AT1G49880	ERV1	FAD-linked sulfhydryl oxidase ERV1 [Source:UniProtKB/Swiss-Prot;Acc:Q8GXX0]	GO:0055114, GO:0016491, GO:0016972, GO:0016971, GO:0050660, GO:0005739, GO:0042802	oxidation-reduction process, oxidoreductase activity, thiol oxidase activity, flavin-linked sulfhydryl oxidase activity, flavin adenine dinucleotide binding, mitochondrion, identical protein binding
BVRB_5g106200	↓	-	-	-	-	eyes absent homolog 4	104892936	AT2G35320	ATEYA	Eyes absent homolog [Source:UniProtKB/Swiss-Prot;Acc:O82162]	GO:0030946, GO:0004725, GO:0007275	protein tyrosine phosphatase activity, metal-dependent, protein tyrosine phosphatase activity, multicellular organism development
BVRB_4g084980	-	↓	-	-	-	E3 ubiquitin-protein ligase CCNB1IP1 homolog	104891301	AT1G53490	HEI10	E3 ubiquitin-protein ligase CCNB1IP1 homolog [Source:UniProtKB/Swiss-Prot;Acc:F4HRI2]	, GO:0005694, GO:0007129, GO:0051321, GO:0051026, GO:0007131, GO:0035825, GO:0005712	, chromosome, synapsis, meiotic cell cycle, chiasma assembly, reciprocal meiotic recombination, homologous recombination, chiasma
BVRB_4g072300	-	↓	-	-	-		870863290
BVRB_8g183270	-	↓	-	-	-		870852322
BVRB_1g009930	-	↑	-	-	-	cytosolic sulfotransferase 5-like	104892959				GO:0008146	sulfotransferase activity
BVRB_5g106960	-	↓	-	-	-		870860000
BVRB_1g011150	-	↓	-	↓	-	wall-associated receptor kinase-like 5	104895469				GO:0005524, GO:0004672, GO:0006468, GO:0030247	ATP binding, protein kinase activity, protein phosphorylation, polysaccharide binding
BVRB_6g147960	-	↑	↑	↑	-	hypothetical protein isoform B	104897263				GO:0005515	protein binding
BVRB_5g126960	-	↑	-	-	-	valine--tRNA ligase, mitochondrial 1	104908346	AT1G14610	TWN2	Valine--tRNA ligase, mitochondrial 1 [Source:UniProtKB/Swiss-Prot;Acc:P93736]	GO:0006418, GO:0004812, GO:0016874, GO:0005737, GO:0005524, GO:0000166, GO:0006412, GO:0006450, GO:0006438, GO:0004832, GO:0002161, GO:0106074	tRNA aminoacylation for protein translation, aminoacyl-tRNA ligase activity, ligase activity, cytoplasm, ATP binding, nucleotide binding, translation, regulation of translational fidelity, valyl-tRNA aminoacylation, valine-tRNA ligase activity, aminoacyl-tRNA editing activity, aminoacyl-tRNA metabolism involved in translational fidelity	path:bvg00970
BVRB_5g103520	-	↑	↑	↑	-	hypothetical protein	104892574	AT3G25120		At2g45250 [Source:UniProtKB/TrEMBL;Acc:Q9LSG5]	GO:0045039, GO:0042721	protein import into mitochondrial inner membrane, TIM22 mitochondrial import inner membrane insertion complex
BVRB_5g101930	-	↑	-	-	-	pentatricopeptide repeat-containing protein At4g22760	104892423	AT4G22760	PCMP-E6	Pentatricopeptide repeat-containing protein At4g22760 [Source:UniProtKB/Swiss-Prot;Acc:P0C8Q5]	GO:0005515	protein binding
BVRB_8g183230	-	↑	-	-	-	protein LOL2	104900836	AT4G21610	LOL2	Protein LOL2 [Source:UniProtKB/Swiss-Prot;Acc:O65426]
BVRB_4g073010	-	-	↑	-	-	cinnamoyl-CoA reductase 1	104890016				GO:0003824, GO:0050662	catalytic activity, coenzyme binding
BVRB_3g064420	-	-	↓	-	-	hypothetical protein	104889665				GO:0005515	protein binding
BVRB_4g078390	-	-	↓	-	-	hypothetical protein	104890547
BVRB_1g005600	-	-	↓	-	-	serine/threonine-protein kinase CTR1	104888370	AT4G24480		Protein kinase superfamily protein [Source:UniProtKB/TrEMBL;Acc:F4JQX7]	GO:0005524, GO:0004672, GO:0006468	ATP binding, protein kinase activity, protein phosphorylation
BVRB_4g077630	-	-	↑	-	-	7-deoxyloganetic acid glucosyltransferase	104890475				GO:0016758	transferase activity, transferring hexosyl groups
BVRB_8g193500	-	-	↑	-	↑	probable 3-beta-hydroxysteroid-Delta(8),Delta(7)-isomerase	104901956				GO:0016021, GO:0016125, GO:0047750	integral component of membrane, sterol metabolic process, cholestenol delta-isomerase activity	path:bvg00100, path:bvg01100, path:bvg01110
BVRB_2g038730	-	-	↓	-	-	protein NETWORKED 4B	104887151	AT5G05180		Gb [Source:UniProtKB/TrEMBL;Acc:Q9FHK5]
BVRB_5g124990	-	-	↓	↓	-		870844785				GO:0005515	protein binding
BVRB_006250	-	-	↓	-	-		870842162
BVRB_8g201520	-	-	↓	-	↓	receptor-like serine/threonine-protein kinase SD1-8	104883019	AT3G12000		S glycoprotein [Source:UniProtKB/TrEMBL;Acc:Q9LHM1]	GO:0048544, GO:0016021, GO:0016020	recognition of pollen, integral component of membrane, membrane
BVRB_1g019150	-	-	↑	-	↑	protein transport Sec1a	104905403	AT1G02010	SEC1A	secretory 1A [Source:TAIR;Acc:AT1G02010]	GO:0016192, GO:0006904	vesicle-mediated transport, vesicle docking involved in exocytosis
BVRB_4g085140	-	-	↑	↑	↑		870862003
BVRB_5g123290	-	-	↓	-	-	phosphoacetylglucosamine mutase	104907863	AT5G18070	DRT101	Phosphoacetylglucosamine mutase [Source:UniProtKB/Swiss-Prot;Acc:P57750]	GO:0016868, GO:0005975, GO:0016853, GO:0046872, GO:0071704, GO:0004610, GO:0006048	intramolecular transferase activity, phosphotransferases, carbohydrate metabolic process, isomerase activity, metal ion binding, organic substance metabolic process, phosphoacetylglucosamine mutase activity, UDP-N-acetylglucosamine biosynthetic process	path:bvg00520, path:bvg01100
BVRB_6g129260	-	-	↑	-	-	AAA-ATPase At3g50940-like	104895068	AT5G17730		AAA-ATPase At5g17730 [Source:UniProtKB/Swiss-Prot;Acc:Q9FN78]
BVRB_6g140940	-	-	↑	-	-	uncharacterized LOC104896333	104896333	AT3G20930		RNA-binding (RRM/RBD/RNP motifs) family protein [Source:UniProtKB/TrEMBL;Acc:A0A1I9LPX6]	GO:0003676, GO:0016554	nucleic acid binding, cytidine to uridine editing
BVRB_4g077370	-	-	↑	↑	-	hypothetical protein	104890451	AT3G04310		T6K12.7 protein [Source:UniProtKB/TrEMBL;Acc:Q9M8Y7]
BVRB_2g038740	-	-	↑	-	↑	uncharacterized aarF domain-containing protein kinase At5g05200, chloroplastic	104887152				GO:0009507, GO:0010287	chloroplast, plastoglobule
BVRB_1g006870	-	-	↑	-	↑	protein YeeZ	104889369	AT1G19690		At1g19690 [Source:UniProtKB/TrEMBL;Acc:Q147R9]	GO:0009507	chloroplast
BVRB_2g026120	-	-	↑	-	-	CWF19-like protein 2	104905381	AT1G56290		CwfJ-like family protein [Source:UniProtKB/TrEMBL;Acc:Q93ZX4]
BVRB_5g114760	-	-	-	↓	-	gibberellin-regulated protein 6	104894050	AT5G15230	GASA4	Gibberellin-regulated protein 4 [Source:UniProtKB/Swiss-Prot;Acc:P46690]
BVRB_6g151690	-	-	-	↓	-	chalcone synthase	104897651	AT5G13930	CHS	Chalcone synthase family protein [Source:UniProtKB/TrEMBL;Acc:Q460R0]	GO:0003824, GO:0009058, GO:0016746, GO:0016747	catalytic activity, biosynthetic process, transferase activity, transferring acyl groups, transferase activity, transferring acyl groups other than amino-acyl groups	path:bvg00941, path:bvg01100, path:bvg01110, path:bvg04712
BVRB_3g061340	-	-	-	↓	-	G-type lectin S-receptor-like serine/threonine-protein kinase SD3-1	104889283				GO:0005524, GO:0004674, GO:0004672, GO:0006468, GO:0048544	ATP binding, protein serine/threonine kinase activity, protein kinase activity, protein phosphorylation, recognition of pollen
BVRB_6g146950	-	-	-	↓	↓		870856080
BVRB_4g071420	-	-	-	↓	↓	dirigent protein 22	104889880	AT1G55210	DIR20	Dirigent protein 20 [Source:UniProtKB/Swiss-Prot;Acc:Q9C891]
BVRB_6g130370	-	-	-	↓	-	L-ascorbate peroxidase 3, peroxisomal-like	104895312				GO:0055114, GO:0004601, GO:0020037, GO:0006979	oxidation-reduction process, peroxidase activity, heme binding, response to oxidative stress	path:bvg00053, path:bvg00480, path:bvg01100
BVRB_009490	-	-	-	↓	↓	testis-specific Y-encoded-like protein 2	104884568				GO:0016021, GO:0016020	integral component of membrane, membrane
BVRB_8g185840	-	-	-	↓	↓	S-type anion channel SLAH4	104900969	AT1G62262	SLAH4	S-type anion channel SLAH4 [Source:UniProtKB/Swiss-Prot;Acc:A8MRV9]	GO:0055085, GO:0016021, GO:0008308, GO:0006873	transmembrane transport, integral component of membrane, voltage-gated anion channel activity, cellular ion homeostasis
BVRB_5g108770	-	-	-	↓	↓		870860197
BVRB_6g152410	-	-	-	↓	-	cold and drought-regulated protein CORA-like	104897766
BVRB_6g153830	-	-	-	↓	-	ribonuclease 1	104897907	AT1G14210		Ribonuclease T2 family protein [Source:UniProtKB/TrEMBL;Acc:F4HUG9]	GO:0003723, GO:0033897	RNA binding, ribonuclease T2 activity
BVRB_5g115780	-	-	-	↓	-		870858987				GO:0031640, GO:0006952	killing of cells of other organism, defense response
BVRB_4g085480	-	-	-	↓	↓	probable sesquiterpene synthase	104891339				GO:0000287, GO:0016829, GO:0010333	magnesium ion binding, lyase activity, terpene synthase activity
BVRB_4g072470	-	-	-	↓	-	extensin-2	104889970
BVRB_7g173770	-	-	-	↓	-	expansin-A4	104900102	AT2G28950	EXPA6	Expansin [Source:UniProtKB/TrEMBL;Acc:A0A178VZL6]	GO:0009664, GO:0005576	plant-type cell wall organization, extracellular region
BVRB_6g134640	-	-	-	↓	-	L-ascorbate oxidase homolog	104895593	AT5G66920	sks17	Sks17 [Source:UniProtKB/TrEMBL;Acc:A0A178UJS3]	GO:0080167, GO:0005618, GO:0009505, GO:0016491, GO:0055114, GO:0005507	response to karrikin, cell wall, plant-type cell wall, oxidoreductase activity, oxidation-reduction process, copper ion binding
BVRB_014900	-	-	-	↓	-		870840475
BVRB_015390	-	-	-	↑	↑		870840205
BVRB_4g086730	-	-	-	↓	-	protein PLANT CADMIUM RESISTANCE 2	104891483
BVRB_4g092110	-	-	-	↓	↓	serine/threonine-protein phosphatase 6 regulatory ankyrin repeat subunit A	104907082				GO:0016021, GO:0031347, GO:0071446, GO:2000031, GO:0005515	integral component of membrane, regulation of defense response, cellular response to salicylic acid stimulus, regulation of salicylic acid mediated signaling pathway, protein binding
BVRB_1g019120	-	-	-	↓	-	hypothetical protein	104905400
BVRB_3g068130	-	-	-	↓	↓		870846245				GO:0000338, GO:0008180	protein deneddylation, COP9 signalosome
BVRB_6g129600	-	-	-	↓	-	beta-galactosidase 3	104895097	AT4G36360	BGAL3	Beta-galactosidase 3 [Source:UniProtKB/Swiss-Prot;Acc:Q9SCV9]	GO:0009505, GO:0004565, GO:0005975, GO:0004553, GO:0030246	plant-type cell wall, beta-galactosidase activity, carbohydrate metabolic process, hydrolase activity, hydrolyzing O-glycosyl compounds, carbohydrate binding
BVRB_1g011110	-	-	-	↓	-		870868683
BVRB_6g130340	-	-	-	↓	-	L-ascorbate peroxidase 3, peroxisomal	104895166				GO:0055114, GO:0004601, GO:0020037, GO:0006979	oxidation-reduction process, peroxidase activity, heme binding, response to oxidative stress	path:bvg00053, path:bvg00480, path:bvg01100
BVRB_2g031070	-	-	-	↓	-	probable receptor-like protein kinase At1g80640	104883041	AT2G25220		Protein kinase superfamily protein [Source:UniProtKB/TrEMBL;Acc:F4IRL7]	GO:0005524, GO:0004672, GO:0006468	ATP binding, protein kinase activity, protein phosphorylation
BVRB_8g185300	-	-	-	↓	↓	1-aminocyclopropane-1-carboxylate oxidase	104900929				GO:0016491, GO:0055114	oxidoreductase activity, oxidation-reduction process	path:bvg00270, path:bvg01100, path:bvg01110
BVRB_2g027960	-	-	-	↓	-		870867798
BVRB_015210	-	-	-	↓	-	CST complex subunit TEN1	104885218	AT1G56260	TEN1	CST complex subunit TEN1 [Source:UniProtKB/Swiss-Prot;Acc:Q6NME7]	GO:1990879, GO:0051974, GO:0006457, GO:0003697, GO:0000781, GO:0010521, GO:0044183, GO:0000723, GO:0009408, GO:0019827, GO:0048367	CST complex, negative regulation of telomerase activity, protein folding, single-stranded DNA binding, chromosome, telomeric region, telomerase inhibitor activity, protein binding involved in protein folding, telomere maintenance, response to heat, stem cell population maintenance, shoot system development
BVRB_1g013360	-	-	-	↓	-	uroporphyrinogen-III synthase, chloroplastic	104898979	AT2G26540	UROS	Uroporphyrinogen-III synthase, chloroplastic [Source:UniProtKB/Swiss-Prot;Acc:O48721]	GO:0009507, GO:0004852, GO:0006780, GO:0033014	chloroplast, uroporphyrinogen-III synthase activity, uroporphyrinogen III biosynthetic process, tetrapyrrole biosynthetic process	path:bvg00860, path:bvg01100, path:bvg01110
BVRB_5g115500	-	-	-	↑	-	hypothetical protein	104894137				GO:0009236, GO:0016852	cobalamin biosynthetic process, sirohydrochlorin cobaltochelatase activity	path:bvg00860, path:bvg01100, path:bvg01110
BVRB_4g078620	-	-	-	↓	-	amino acid permease 4	104890562
BVRB_3g068350	-	-	-	↑	-		870846271
BVRB_4g085840	-	-	-	↑	↑	protein DMR6-LIKE OXYGENASE 1	104891401				GO:0016491, GO:0055114	oxidoreductase activity, oxidation-reduction process
BVRB_6g151700	-	-	-	↓	↓	probable glutathione S-transferase parA	104897652				GO:0005515	protein binding	path:bvg00480, path:bvg01100
BVRB_000630	-	-	-	↑	-	DNA mismatch repair protein MSH5	104883386	AT3G20475	MSH5	DNA mismatch repair protein MSH5 [Source:UniProtKB/Swiss-Prot;Acc:F4JEP5]	GO:0006298, GO:0030983, GO:0005524	mismatch repair, mismatched DNA binding, ATP binding
BVRB_3g064390	-	-	-	↓	-	fatty acyl-CoA reductase 2	104889660	AT3G11980	FAR2	Fatty acyl-CoA reductase [Source:UniProtKB/TrEMBL;Acc:A0A178VDD9]	GO:0010584, GO:0080019, GO:0009507	pollen exine formation, fatty-acyl-CoA reductase (alcohol-forming) activity, chloroplast	path:bvg00073, path:bvg04146
BVRB_7g159040	-	-	-	↓	↓	hypothetical protein	104898320
BVRB_1g009800	-	-	-	↓	-	RING-H2 finger protein ATL7	104892844
BVRB_6g146450	-	-	-	↓	-	DNA cross-link repair protein SNM1	104897095	AT3G26680	SNM1	DNA cross-link repair protein SNM1 [Source:UniProtKB/Swiss-Prot;Acc:Q38961]	GO:0006281	DNA repair
BVRB_3g050110	-	-	-	↓	↓	cell division cycle 20.2, cofactor of APC complex	104888037				GO:0051488, GO:0005975, GO:0016310, GO:0016301, GO:0010997, GO:0097027, GO:1904668, GO:0005515	, carbohydrate metabolic process, phosphorylation, kinase activity, anaphase-promoting complex binding, ubiquitin-protein transferase activator activity, positive regulation of ubiquitin protein ligase activity, protein binding	path:bvg04120
BVRB_8g197830	-	-	-	↓	-	leucine-rich repeat extensin-like protein 4	104902336	AT4G29240		Extensin-like protein [Source:UniProtKB/TrEMBL;Acc:Q9M0F7]	GO:0005515	protein binding
BVRB_4g079870	-	-	-	↓	↓		870862981				GO:0010112	regulation of systemic acquired resistance
BVRB_9g223090	-	-	-	↓	↓	cinnamoyl-CoA reductase 1	104904880	AT1G15950	CCR1	Cinnamoyl-CoA reductase 1 [Source:UniProtKB/Swiss-Prot;Acc:Q9S9N9]	GO:0003824, GO:0050662	catalytic activity, coenzyme binding	path:bvg00940, path:bvg01100, path:bvg01110
BVRB_2g029200	-	-	-	↓	-	DNA topoisomerase 2	104907798				GO:0003677, GO:0005524, GO:0006265, GO:0003918, GO:0006259	DNA binding, ATP binding, DNA topological change, DNA topoisomerase type II (ATP-hydrolyzing) activity, DNA metabolic process
BVRB_2g041140	-	-	-	↑	-		870866034
BVRB_1g015530	-	-	-	↑	-	protein MRG2-like	104902395
BVRB_6g133280	-	-	-	↓	-	hypothetical protein	104895468
BVRB_9g205480	-	-	-	↑	↑	hypothetical protein	104902883	AT3G45020		At3g45020 [Source:UniProtKB/TrEMBL;Acc:Q9LXH3]	GO:0003735, GO:0006412, GO:0005622, GO:0005840	structural constituent of ribosome, translation, intracellular, ribosome
BVRB_015940	-	-	-	↑	↑	putative pentatricopeptide repeat-containing protein At1g12700, mitochondrial	104885331				GO:0005515	protein binding
BVRB_8g183200	-	-	-	↓	-	probable 2-carboxy-D-arabinitol-1-phosphatase	104900835
BVRB_4g088430	-	-	-	↓	-	hypothetical protein	104891691	AT4G26965		NADH dehydrogenase [ubiquinone] 1 alpha subcomplex subunit 12 [Source:UniProtKB/TrEMBL;Acc:Q8RXY1]	GO:0009055, GO:0016020, GO:0008137	electron transfer activity, membrane, NADH dehydrogenase (ubiquinone) activity
BVRB_5g118010	-	-	-	↑	↑	copper methylamine oxidase	104894341	AT2G42490		Amine oxidase [Source:UniProtKB/TrEMBL;Acc:Q8L866]	GO:0055114, GO:0005507, GO:0008131, GO:0048038, GO:0009308, GO:0005777, GO:0010311	oxidation-reduction process, copper ion binding, primary amine oxidase activity, quinone binding, amine metabolic process, peroxisome, lateral root formation	path:bvg00260, path:bvg00350, path:bvg00360, path:bvg00410, path:bvg00950, path:bvg00960, path:bvg01100, path:bvg01110
BVRB_8g183560	-	-	-	↑	↑	trafficking protein particle complex subunit 13	104900733	AT2G47960		At2g47960/T9J23.10 [Source:UniProtKB/TrEMBL;Acc:O82263]
BVRB_1g011750	-	-	-	↓	-	thioredoxin Y1, chloroplastic	104895925	AT1G43560	Aty2	Ty2 [Source:UniProtKB/TrEMBL;Acc:A0A178WFY2]	GO:0005623, GO:0015035, GO:0045454, GO:0006662	cell, protein disulfide oxidoreductase activity, cell redox homeostasis, glycerol ether metabolic process
BVRB_4g082100	-	-	-	↑	-		870862404
BVRB_1g013320	-	-	-	↓	-		870868504
BVRB_1g011290	-	-	-	↓	-		870868703
BVRB_6g139790	-	-	-	↑	-		870857130				GO:0003676, GO:0004523	nucleic acid binding, RNA-DNA hybrid ribonuclease activity
BVRB_9g206010	-	-	-	-	↓	glutathione S-transferase	104902957	AT1G02950	ATGSTF4	glutathione S-transferase F4 [Source:TAIR;Acc:AT1G02950]	GO:0005515	protein binding	path:bvg00480, path:bvg01100
BVRB_1g009300	-	-	-	-	↓	probable xyloglucan endotransglucosylase/hydrolase protein 23	104892471				GO:0071555, GO:0005975, GO:0005618, GO:0004553, GO:0042546, GO:0016762, GO:0048046, GO:0010411, GO:0006073	cell wall organization, carbohydrate metabolic process, cell wall, hydrolase activity, hydrolyzing O-glycosyl compounds, cell wall biogenesis, xyloglucan:xyloglucosyl transferase activity, apoplast, xyloglucan metabolic process, cellular glucan metabolic process	path:bvg04075
BVRB_5g119490	-	-	-	-	↓	non-specific lipid transfer protein GPI-anchored 2	104894517	AT3G22600		AT3g22600/F16J14_17 [Source:UniProtKB/TrEMBL;Acc:Q9LJ86]	GO:0008289, GO:0006869	lipid binding, lipid transport
BVRB_4g074930	-	-	-	-	↓	dirigent protein 22-like	104890203	AT2G21100	DIR23	Dirigent protein 23 [Source:UniProtKB/Swiss-Prot;Acc:Q84TH6]
BVRB_8g184390	-	-	-	-	↓	hypothetical protein	104900801	AT5G47635		At5g47635 [Source:UniProtKB/TrEMBL;Acc:Q29PT1]
BVRB_8g192250	-	-	-	-	↓	auxin-binding protein ABP19a	104901793	AT5G20630	GER3	Germin-like protein subfamily 3 member 3 [Source:UniProtKB/Swiss-Prot;Acc:P94072]	GO:0005576, GO:0045735, GO:0030145, GO:0046872	extracellular region, nutrient reservoir activity, manganese ion binding, metal ion binding
BVRB_1g018750	-	-	-	-	↓	chalcone synthase 3	104905366	AT5G13930	CHS	Chalcone synthase family protein [Source:UniProtKB/TrEMBL;Acc:Q460R0]	GO:0003824, GO:0009058, GO:0016746, GO:0016747	catalytic activity, biosynthetic process, transferase activity, transferring acyl groups, transferase activity, transferring acyl groups other than amino-acyl groups	path:bvg00941, path:bvg01100, path:bvg01110, path:bvg04712
BVRB_3g058680	-	-	-	-	↓	vinorine synthase	104889010				GO:0016747	transferase activity, transferring acyl groups other than amino-acyl groups
BVRB_001210	-	-	-	-	↓	auxin-binding protein ABP19b-like	104883451	AT5G20630	GER3	Germin-like protein subfamily 3 member 3 [Source:UniProtKB/Swiss-Prot;Acc:P94072]	GO:0005576, GO:0045735, GO:0030145, GO:0046872	extracellular region, nutrient reservoir activity, manganese ion binding, metal ion binding
BVRB_8g200040	-	-	-	-	↓	hypothetical protein	104882859				GO:0005509	calcium ion binding
BVRB_1g018770	-	-	-	-	↓	chalcone synthase	104905367	AT5G13930	CHS	Chalcone synthase family protein [Source:UniProtKB/TrEMBL;Acc:Q460R0]	GO:0003824, GO:0009058, GO:0016746, GO:0016747	catalytic activity, biosynthetic process, transferase activity, transferring acyl groups, transferase activity, transferring acyl groups other than amino-acyl groups	path:bvg00941, path:bvg01100, path:bvg01110, path:bvg04712
BVRB_6g130650	-	-	-	-	↓	naringenin,2-oxoglutarate 3-dioxygenase	104895196	AT3G51240	F3H	Naringenin,2-oxoglutarate 3-dioxygenase [Source:UniProtKB/Swiss-Prot;Acc:Q9S818]	GO:0010224, GO:0016491, GO:0055114	response to UV-B, oxidoreductase activity, oxidation-reduction process	path:bvg00941, path:bvg01100, path:bvg01110
BVRB_001220	-	-	-	-	↓	auxin-binding protein ABP19b-like	104883453	AT5G20630	GER3	Germin-like protein subfamily 3 member 3 [Source:UniProtKB/Swiss-Prot;Acc:P94072]	GO:0005576, GO:0045735, GO:0030145, GO:0046872	extracellular region, nutrient reservoir activity, manganese ion binding, metal ion binding
BVRB_1g006290	-	-	-	-	↓	S-type anion channel SLAH1-like	104888928				GO:0055085, GO:0016021, GO:0008308, GO:0006873	transmembrane transport, integral component of membrane, voltage-gated anion channel activity, cellular ion homeostasis
BVRB_9g220300	-	-	-	-	↓	pleiotropic drug resistance protein 1	104904628	AT1G15520	ABCG40	ABC transporter G family member 40 [Source:UniProtKB/Swiss-Prot;Acc:Q9M9E1]	GO:0016020, GO:0005524, GO:0016887	membrane, ATP binding, ATPase activity
BVRB_1g008370	-	-	-	-	↓	hypothetical protein	104891651
BVRB_7g165110	-	-	-	-	↓	major allergen Mal d 1	104899160				GO:0009607, GO:0006952	response to biotic stimulus, defense response
BVRB_1g006560	-	-	-	-	↓	putative germin-like protein 2-1	104889122				GO:0030145, GO:0045735	manganese ion binding, nutrient reservoir activity
BVRB_5g106750	-	-	-	-	↓	hypothetical protein	104893005	AT5G42830		HXXXD-type acyl-transferase family protein [Source:UniProtKB/TrEMBL;Acc:Q9FMN6]	GO:0016747	transferase activity, transferring acyl groups other than amino-acyl groups
BVRB_5g113200	-	-	-	-	↓	mitochondrial phosphate carrier protein 3, mitochondrial	104893898	AT3G48850	MPT2	Mitochondrial phosphate carrier protein 2, mitochondrial [Source:UniProtKB/Swiss-Prot;Acc:Q9M2Z8]	GO:0022857	transmembrane transporter activity
BVRB_7g179170	-	-	-	-	↓	alpha carbonic anhydrase 7	104908840				GO:0006730, GO:0008270, GO:0004089, GO:0046872	one-carbon metabolic process, zinc ion binding, carbonate dehydratase activity, metal ion binding	path:bvg00910, path:bvg01100
BVRB_3g064780	-	-	-	-	↓	auxin-induced protein PCNT115	104889697	AT1G10810		Probable aldo-keto reductase 1 [Source:UniProtKB/Swiss-Prot;Acc:Q9C5B9]
BVRB_5g097760	-	-	-	-	↓	protein NRT1/ PTR FAMILY 6.3	104892039	AT1G12110	NPF6.3	NRT1.1 [Source:UniProtKB/TrEMBL;Acc:A0A178W8F7]	GO:0005886, GO:0009414, GO:0015112, GO:0010167, GO:0015706, GO:0022857, GO:0055085, GO:0016020, GO:0005215, GO:0006857	plasma membrane, response to water deprivation, nitrate transmembrane transporter activity, response to nitrate, nitrate transport, transmembrane transporter activity, transmembrane transport, membrane, transporter activity, oligopeptide transport
BVRB_1g001270	-	-	-	-	↓	cytochrome P450 76AD1-like	104895627				GO:0055114, GO:0020037, GO:0005506, GO:0016705	oxidation-reduction process, heme binding, iron ion binding, oxidoreductase activity, acting on paired donors, with incorporation or reduction of molecular oxygen
BVRB_2g042450	-	-	-	-	↓	probable chalcone--flavonone isomerase 3	104887628	AT5G05270	CHI3	Probable chalcone--flavonone isomerase 3 [Source:UniProtKB/Swiss-Prot;Acc:Q8VZW3]	GO:0080167, GO:0016872	response to karrikin, intramolecular lyase activity	path:bvg00941, path:bvg01100, path:bvg01110
BVRB_3g068810	-	-	-	-	↓	dirigent protein 21	104906747	AT1G22900	DIR11	Dirigent protein 11 [Source:UniProtKB/Swiss-Prot;Acc:Q67YM6]
BVRB_8g192220	-	-	-	-	↓	EG45-like domain containing protein	104901790
BVRB_1g006530	-	-	-	-	↓	putative germin-like protein 2-1	104889105				GO:0030145, GO:0045735	manganese ion binding, nutrient reservoir activity
BVRB_2g043450	-	-	-	-	↓	hypothetical protein isoform A	104887719	AT2G25625		Expressed protein [Source:UniProtKB/TrEMBL;Acc:Q8S8K8]
BVRB_5g126600	-	-	-	-	↓	expansin-like B1	104908292				GO:0005576	extracellular region
BVRB_3g054720	-	-	-	-	↓		870865257
BVRB_9g222510	-	-	-	-	↓	cytochrome P450 76AD1-like	104904820				GO:0055114, GO:0020037, GO:0005506, GO:0016705	oxidation-reduction process, heme binding, iron ion binding, oxidoreductase activity, acting on paired donors, with incorporation or reduction of molecular oxygen
BVRB_4g087650	-	-	-	-	↓	CBS domain-containing protein CBSX5	104891620	AT5G53750		CBS domain-containing protein [Source:UniProtKB/TrEMBL;Acc:F4JXB6]
BVRB_5g125610	-	-	-	-	↓	cinnamoyl-CoA reductase-like SNL6	104908171	AT4G30470		Cinnamoyl-CoA reductase-like protein [Source:UniProtKB/TrEMBL;Acc:Q9M0B3]	GO:0016616, GO:0055114, GO:0006694, GO:0003854, GO:0016491	oxidoreductase activity, acting on the CH-OH group of donors, NAD or NADP as acceptor, oxidation-reduction process, steroid biosynthetic process, 3-beta-hydroxy-delta5-steroid dehydrogenase activity, oxidoreductase activity
BVRB_9g218690	-	-	-	-	↓	hypothetical protein	104904471
BVRB_8g193180	-	-	-	-	↓	arogenate dehydrogenase 2, chloroplastic	104901924	AT5G34930		arogenate dehydrogenase [Source:TAIR;Acc:AT5G34930]	GO:0055114, GO:0006571, GO:0008977, GO:0004665	oxidation-reduction process, tyrosine biosynthetic process, prephenate dehydrogenase (NAD+) activity, prephenate dehydrogenase (NADP+) activity	path:bvg00400, path:bvg01100, path:bvg01110, path:bvg01230
BVRB_6g149890	-	-	-	-	↓	protein TIFY 9	104897480	AT5G13220	JAZ10	jasmonate-zim-domain protein 10 [Source:TAIR;Acc:AT5G13220]			path:bvg04075
BVRB_6g127300	-	-	-	-	↓	probable 2-oxoglutarate-dependent dioxygenase At3g49630	104894873	AT3G49630		Probable 2-oxoglutarate-dependent dioxygenase At3g49630 [Source:UniProtKB/Swiss-Prot;Acc:F4IY03]	GO:0016491, GO:0055114,	oxidoreductase activity, oxidation-reduction process,
BVRB_1g015280	-	-	-	-	↓	isoflavone 3'-hydroxylase-like	104902232				GO:0055114, GO:0020037, GO:0005506, GO:0016705	oxidation-reduction process, heme binding, iron ion binding, oxidoreductase activity, acting on paired donors, with incorporation or reduction of molecular oxygen
BVRB_8g189980	-	-	-	-	↓	endochitinase EP3	104901559	AT3G54420	EP3	EP3 [Source:UniProtKB/TrEMBL;Acc:A0A178VE44]	GO:0005975, GO:0004568, GO:0006032, GO:0016998, GO:0008061	carbohydrate metabolic process, chitinase activity, chitin catabolic process, cell wall macromolecule catabolic process, chitin binding	path:bvg00520, path:bvg01100
BVRB_6g129510	-	-	-	-	↓	bifunctional epoxide hydrolase 2	104895087	AT3G51000		AT3g51000/F24M12_40 [Source:UniProtKB/TrEMBL;Acc:Q9SD45]	GO:0003824	catalytic activity
BVRB_9g213290	-	-	-	-	↓	F-box protein SKIP23	104903866				GO:0005515	protein binding
BVRB_4g096480	-	-	-	-	↓	probable glutathione S-transferase parC	104907677	AT1G53680	GSTU28	Glutathione S-transferase U28 [Source:UniProtKB/Swiss-Prot;Acc:Q9C8M3]	GO:0005515	protein binding	path:bvg00480, path:bvg01100
BVRB_3g061060	-	-	-	-	↓		870864282
BVRB_5g104330	-	-	-	-	↓	hypothetical protein	104892653	AT2G46870	NGA1	B3 domain-containing transcription factor NGA1 [Source:UniProtKB/Swiss-Prot;Acc:O82799]	GO:0003677	DNA binding
BVRB_6g153650	-	-	-	-	↓	pathogen-related protein	104897887
BVRB_3g061040	-	-	-	-	↓		870864280
BVRB_1g008470	-	-	-	-	↓	hypothetical protein	104893660
BVRB_3g054730	-	-	-	-	↓		870865258
BVRB_2g041660	-	-	-	-	↓	NAD(P)H:quinone oxidoreductase	104887535	AT3G27890	NQR	NQR [Source:UniProtKB/TrEMBL;Acc:A0A384KSW6]	GO:0016491	oxidoreductase activity
BVRB_4g096470	-	-	-	-	↓		870845248				GO:0016021, GO:0016020	integral component of membrane, membrane
BVRB_9g225880	-	-	-	-	↓	tyrosine/DOPA decarboxylase 1	104883300				GO:0030170, GO:0006520, GO:0003824, GO:0019752, GO:0016831, GO:0016829	pyridoxal phosphate binding, cellular amino acid metabolic process, catalytic activity, carboxylic acid metabolic process, carboxy-lyase activity, lyase activity	path:bvg00350, path:bvg00360, path:bvg00380, path:bvg00950, path:bvg00965, path:bvg01100, path:bvg01110
BVRB_008150	-	-	-	-	↓	basic 7S globulin	104884400	AT1G03220		Eukaryotic aspartyl protease family protein [Source:UniProtKB/TrEMBL;Acc:Q9ZVS4]	GO:0004190, GO:0006508	aspartic-type endopeptidase activity, proteolysis
BVRB_5g114860	-	-	-	-	↓	glutathione S-transferase U9	104894061	AT5G62480	GSTU9	Glutathione S-transferase U9 [Source:UniProtKB/Swiss-Prot;Acc:Q9FUT0]	GO:0005515	protein binding	path:bvg00480, path:bvg01100
BVRB_6g130040	-	-	-	-	↓	1-aminocyclopropane-1-carboxylate oxidase homolog 1	104895137				GO:0016491, GO:0055114	oxidoreductase activity, oxidation-reduction process
BVRB_9g204790	-	-	-	-	↓	cytochrome b561 and DOMON domain-containing protein At5g35735	104902797				GO:0055114, GO:0016021, GO:0016020, GO:0005886	oxidation-reduction process, integral component of membrane, membrane, plasma membrane
BVRB_1g018740	-	-	-	-	↓	chalcone synthase 3	104905365	AT5G13930	CHS	Chalcone synthase family protein [Source:UniProtKB/TrEMBL;Acc:Q460R0]	GO:0003824, GO:0009058, GO:0016746, GO:0016747	catalytic activity, biosynthetic process, transferase activity, transferring acyl groups, transferase activity, transferring acyl groups other than amino-acyl groups	path:bvg00941, path:bvg01100, path:bvg01110, path:bvg04712
BVRB_3g064800	-	-	-	-	↓	probable aldo-keto reductase 5	104889700
BVRB_8g192740	-	-	-	-	↓	hypothetical protein	104901896
BVRB_3g050340	-	-	-	-	↓	probable disease resistance protein RF45	104888057				GO:0043531, GO:0006952	ADP binding, defense response
BVRB_8g199210	-	-	-	-	↓	hypothetical protein	104909048	AT5G57010	IQM5	IQ domain-containing protein IQM5 [Source:UniProtKB/Swiss-Prot;Acc:Q058N0]
BVRB_2g035770	-	-	-	-	↓	cytochrome P450 CYP73A100-like	104886776				GO:0055114, GO:0020037, GO:0005506, GO:0016705	oxidation-reduction process, heme binding, iron ion binding, oxidoreductase activity, acting on paired donors, with incorporation or reduction of molecular oxygen	path:bvg00130, path:bvg00940, path:bvg00941, path:bvg00945, path:bvg01100, path:bvg01110
BVRB_6g150930	-	-	-	-	↓	flavonoid 3',5'-methyltransferase	104897576	AT1G67990	TSM1	TSM1 [Source:UniProtKB/TrEMBL;Acc:A0A178W5L4]	GO:0008171	O-methyltransferase activity	path:bvg00940, path:bvg00941, path:bvg00945, path:bvg01100, path:bvg01110
BVRB_6g154910	-	-	-	-	↓	glutathione S-transferase U17	104898005	AT1G10370	GSTU17	Glutathione S-transferase U17 [Source:UniProtKB/Swiss-Prot;Acc:Q9FUS8]	GO:0005515	protein binding	path:bvg00480, path:bvg01100
BVRB_1g003380	-	-	-	-	↓	probable WRKY transcription factor 41	104886506	AT2G46400	WRKY46	Probable WRKY transcription factor 46 [Source:UniProtKB/Swiss-Prot;Acc:Q9SKD9]	GO:0006355, GO:0003700, GO:0043565	regulation of transcription, DNA-templated, DNA-binding transcription factor activity, sequence-specific DNA binding
BVRB_9g219790	-	-	-	-	↓	(R,S)-reticuline 7-O-methyltransferase	104904578				GO:0008168, GO:0008171, GO:0046983	methyltransferase activity, O-methyltransferase activity, protein dimerization activity
BVRB_2g043210	-	-	-	-	↓	potassium transporter 5	104887694				GO:0016020, GO:0015079, GO:0071805	membrane, potassium ion transmembrane transporter activity, potassium ion transmembrane transport
BVRB_5g111110	-	-	-	-	↓	uncharacterized LOC104893585	104893585	AT1G73810		Core-2/I-branching beta-1,6-N-acetylglucosaminyltransferase family protein [Source:UniProtKB/TrEMBL;Acc:Q9C9T1]	GO:0016020, GO:0008375	membrane, acetylglucosaminyltransferase activity
BVRB_3g049660	-	-	-	-	↓	inositol-tetrakisphosphate 1-kinase 1-like	104887992	AT5G16760	ITPK1	Inositol-tetrakisphosphate 1-kinase [Source:UniProtKB/TrEMBL;Acc:A0A178U6K3]	GO:0005622, GO:0005524, GO:0000287, GO:0047325, GO:0052725, GO:0052726, GO:0032957	intracellular, ATP binding, magnesium ion binding, inositol tetrakisphosphate 1-kinase activity, inositol-1,3,4-trisphosphate 6-kinase activity, inositol-1,3,4-trisphosphate 5-kinase activity, inositol trisphosphate metabolic process	path:bvg00562, path:bvg01100, path:bvg04070
BVRB_2g030050	-	-	-	-	↓	isoflavone 2'-hydroxylase-like	104908488				GO:0055114, GO:0020037, GO:0005506, GO:0016705	oxidation-reduction process, heme binding, iron ion binding, oxidoreductase activity, acting on paired donors, with incorporation or reduction of molecular oxygen
BVRB_5g121120	-	-	-	-	↓	myb-related protein Myb4	104894704	AT2G31180	MYB14	Transcription factor MYB14 [Source:UniProtKB/Swiss-Prot;Acc:Q9SJX8]	GO:0005634, GO:0045893, GO:0003700, GO:0009651, GO:0050826, GO:0009409, GO:0009733, GO:0009751, GO:0009753, GO:0009723, GO:0003677	nucleus, positive regulation of transcription, DNA-templated, DNA-binding transcription factor activity, response to salt stress, response to freezing, response to cold, response to auxin, response to salicylic acid, response to jasmonic acid, response to ethylene, DNA binding
BVRB_3g061640	-	-	-	-	↓	heat stress transcription factor B-3	104889366	AT2G41690	HSFB3	Heat stress transcription factor B-3 [Source:UniProtKB/Swiss-Prot;Acc:O22230]	GO:0006355, GO:0005634, GO:0003700, GO:0043565	regulation of transcription, DNA-templated, nucleus, DNA-binding transcription factor activity, sequence-specific DNA binding
BVRB_6g140920	-	-	-	-	↓	hippocampus abundant transcript-like protein 1	104896330
BVRB_5g104400	-	-	-	-	↓	metalloendoproteinase 1-MMP	104892659	AT4G16640	1MMP	Metalloendoproteinase 1-MMP [Source:UniProtKB/Swiss-Prot;Acc:O23507]	GO:0008270, GO:0006508, GO:0004222, GO:0008237, GO:0031012	zinc ion binding, proteolysis, metalloendopeptidase activity, metallopeptidase activity, extracellular matrix
BVRB_8g197790	-	-	-	-	↓	acid phosphatase 1-like	104902331	AT4G29270		Acid phosphatase-like protein [Source:UniProtKB/TrEMBL;Acc:Q9M0F4]
BVRB_2g025480	-	-	-	-	↓		870867529				GO:0005524, GO:0004672, GO:0006468, GO:0030247	ATP binding, protein kinase activity, protein phosphorylation, polysaccharide binding
BVRB_7g163350	-	-	-	-	↓	ethylene-responsive transcription factor ERF073	104898899				GO:0003677, GO:0006355, GO:0003700	DNA binding, regulation of transcription, DNA-templated, DNA-binding transcription factor activity
BVRB_7g161880	-	-	-	-	↓	phenylalanine ammonia-lyase	104898673	AT5G04230	PAL3	Phenylalanine ammonia-lyase [Source:UniProtKB/TrEMBL;Acc:F4JW69]	GO:0045548, GO:0009800, GO:0005737, GO:0003824, GO:0016829, GO:0016841, GO:0006559, GO:0009698	phenylalanine ammonia-lyase activity, cinnamic acid biosynthetic process, cytoplasm, catalytic activity, lyase activity, ammonia-lyase activity, L-phenylalanine catabolic process, phenylpropanoid metabolic process	path:bvg00360, path:bvg00940, path:bvg01100, path:bvg01110
BVRB_2g043240	-	-	-	-	↓	potassium channel AKT1	104887697	AT2G25600	AKT6	Potassium channel AKT6 [Source:UniProtKB/Swiss-Prot;Acc:Q8GXE6]	GO:0055085, GO:0016020, GO:0006813, GO:0005249, GO:0005216, GO:0006811, GO:0005515	transmembrane transport, membrane, potassium ion transport, voltage-gated potassium channel activity, ion channel activity, ion transport, protein binding
BVRB_2g039530	-	-	-	-	↓	protein C2-DOMAIN ABA-RELATED 1	104887247	AT1G66360	CAR2	Protein C2-DOMAIN ABA-RELATED 2 [Source:UniProtKB/Swiss-Prot;Acc:Q9C8Y2]
BVRB_9g204220	-	-	-	-	↓	1-aminocyclopropane-1-carboxylate oxidase 1	104902721				GO:0016491, GO:0055114	oxidoreductase activity, oxidation-reduction process	path:bvg00270, path:bvg01100, path:bvg01110
BVRB_5g114830	-	-	-	-	↓	glutathione S-transferase U9	104894057	AT5G62480	GSTU9	Glutathione S-transferase U9 [Source:UniProtKB/Swiss-Prot;Acc:Q9FUT0]	GO:0005515	protein binding	path:bvg00480, path:bvg01100
BVRB_4g076890	-	-	-	-	↓	hypothetical protein	104890412	AT3G02430	DMP5	Protein DMP5 [Source:UniProtKB/Swiss-Prot;Acc:Q9M897]
BVRB_1g008670	-	-	-	-	↓	phospho-2-dehydro-3-deoxyheptonate aldolase 1, chloroplastic	104891963	AT1G22410		Phospho-2-dehydro-3-deoxyheptonate aldolase [Source:UniProtKB/TrEMBL;Acc:Q9SK84]	GO:0009423, GO:0009536, GO:0016020, GO:0009507, GO:0003824, GO:0009073, GO:0003849	chorismate biosynthetic process, plastid, membrane, chloroplast, catalytic activity, aromatic amino acid family biosynthetic process, 3-deoxy-7-phosphoheptulonate synthase activity	path:bvg00400, path:bvg01100, path:bvg01110, path:bvg01230
BVRB_3g063500	-	-	-	-	↓	cytochrome P450 94A1	104889539	AT3G56630	CYP94D2	Cytochrome P450, family 94, subfamily D, polypeptide 2 [Source:UniProtKB/TrEMBL;Acc:Q9LXX7]	GO:0055114, GO:0020037, GO:0005506, GO:0016705	oxidation-reduction process, heme binding, iron ion binding, oxidoreductase activity, acting on paired donors, with incorporation or reduction of molecular oxygen
BVRB_6g138650	-	-	-	-	↓	hypothetical protein	104896033
BVRB_2g044580	-	-	-	-	↓	laccase-12	104905953	AT5G05390	LAC12	Laccase-12 [Source:UniProtKB/Swiss-Prot;Acc:Q9FLB5]	GO:0005507, GO:0048046, GO:0005576, GO:0016491, GO:0055114, GO:0046274, GO:0052716, GO:0046872	copper ion binding, apoplast, extracellular region, oxidoreductase activity, oxidation-reduction process, lignin catabolic process, hydroquinone:oxygen oxidoreductase activity, metal ion binding
BVRB_8g183810	-	-	-	-	↓	polyphenol oxidase, chloroplastic	104900758				GO:0008152, GO:0016491, GO:0055114, GO:0046872, GO:0004097, GO:0046148	metabolic process, oxidoreductase activity, oxidation-reduction process, metal ion binding, catechol oxidase activity, pigment biosynthetic process	path:bvg00350, path:bvg00950, path:bvg01100, path:bvg01110
BVRB_6g137090	-	-	-	-	↓	chitotriosidase-1	104895832	AT4G19800		Chitinase-like protein [Source:UniProtKB/TrEMBL;Acc:O81861]	GO:0005975, GO:0004553, GO:0008061	carbohydrate metabolic process, hydrolase activity, hydrolyzing O-glycosyl compounds, chitin binding	path:bvg00520, path:bvg01100
BVRB_5g119020	-	-	-	-	↓	UDP-glycosyltransferase 74G1	104894470				GO:0016758	transferase activity, transferring hexosyl groups
BVRB_6g146430	-	-	-	-	↓	optomotor-blind protein-like	104897093
BVRB_9g210920	-	-	-	-	↓	GABA transporter 1	104903616	AT1G08230	GAT1	GABA transporter 1 [Source:UniProtKB/Swiss-Prot;Acc:F4HW02]	GO:0005886, GO:0015185, GO:0015812	plasma membrane, gamma-aminobutyric acid transmembrane transporter activity, gamma-aminobutyric acid transport
BVRB_7g175450	-	-	-	-	↓	protein IN2-1 homolog B	104900257	AT3G55040	GSTL2	Glutathione S-transferase L2, chloroplastic [Source:UniProtKB/Swiss-Prot;Acc:Q9M2W2]	GO:0005737, GO:0004364, GO:0005515	cytoplasm, glutathione transferase activity, protein binding	path:bvg00480, path:bvg01100
BVRB_5g121060	-	-	-	-	↓	ethylene-responsive transcription factor 1B	104894655	AT1G06160	ERF094	Ethylene-responsive transcription factor ERF094 [Source:UniProtKB/Swiss-Prot;Acc:Q9LND1]	GO:0003677, GO:0006355, GO:0003700	DNA binding, regulation of transcription, DNA-templated, DNA-binding transcription factor activity	path:bvg04016, path:bvg04075
BVRB_4g086470	-	-	-	-	↓	pathogenesis-related protein PR-4	104891463	AT3G04720	HEL	Hevein-like preproprotein [Source:UniProtKB/Swiss-Prot;Acc:P43082]	GO:0042742, GO:0050832	defense response to bacterium, defense response to fungus
BVRB_6g138920	-	-	-	-	↓	classical arabinogalactan protein 9	104896053
BVRB_3g051020	-	-	-	-	↓	acidic endochitinase SE2	104888158				GO:0005576, GO:0004553, GO:0008152, GO:0016798, GO:0005975, GO:0016787, GO:0000272, GO:0004568, GO:0006032, GO:0005615	extracellular region, hydrolase activity, hydrolyzing O-glycosyl compounds, metabolic process, hydrolase activity, acting on glycosyl bonds, carbohydrate metabolic process, hydrolase activity, polysaccharide catabolic process, chitinase activity, chitin catabolic process, extracellular space	path:bvg00520, path:bvg01100
BVRB_3g055350	-	-	-	-	↓	hypothetical protein	104888552	AT5G52390		PAR1 protein [Source:UniProtKB/TrEMBL;Acc:Q9FHC1]
BVRB_6g138390	-	-	-	-	↓	anthocyanidin 3-O-glucosyltransferase 2	104896007	AT4G15270		Glucosyltransferase-like protein (Fragment) [Source:UniProtKB/TrEMBL;Acc:W8PV66]	GO:0016758	transferase activity, transferring hexosyl groups
BVRB_1g002070	-	-	-	-	↓	caffeic acid 3-O-methyltransferase	104902234				GO:0008168, GO:0008171, GO:0046983	methyltransferase activity, O-methyltransferase activity, protein dimerization activity	path:bvg00940, path:bvg01100, path:bvg01110
BVRB_001190	-	-	-	-	↓	auxin-binding protein ABP19b-like	104883481	AT5G20630	GER3	Germin-like protein subfamily 3 member 3 [Source:UniProtKB/Swiss-Prot;Acc:P94072]	GO:0005576, GO:0045735, GO:0030145, GO:0046872	extracellular region, nutrient reservoir activity, manganese ion binding, metal ion binding
BVRB_2g047530	-	-	-	-	↓	hypothetical protein	104906338	AT4G33550		At4g33550 [Source:UniProtKB/TrEMBL;Acc:Q6NLG8]
BVRB_5g111120	-	-	-	-	↓	hypothetical protein	104893586	AT1G73805	SARD1	Protein SAR DEFICIENT 1 [Source:UniProtKB/Swiss-Prot;Acc:Q9C9T2]	GO:0006355, GO:0042742, GO:0005634, GO:0043565, GO:0003700, GO:0009617, GO:0010224, GO:0071219, GO:0002229, GO:0010112, GO:0080142, GO:1900426, GO:0005516	regulation of transcription, DNA-templated, defense response to bacterium, nucleus, sequence-specific DNA binding, DNA-binding transcription factor activity, response to bacterium, response to UV-B, cellular response to molecule of bacterial origin, defense response to oomycetes, regulation of systemic acquired resistance, regulation of salicylic acid biosynthetic process, positive regulation of …
BVRB_2g036940	-	-	-	-	↓	chalcone--flavonone isomerase	104886934	AT5G66220		Chalcone-flavanone isomerase family protein [Source:TAIR;Acc:AT5G66220]	GO:0016872	intramolecular lyase activity	path:bvg00941, path:bvg01100, path:bvg01110
BVRB_8g187300	-	-	-	-	↓		870852067
BVRB_3g061050	-	-	-	-	↓		870864281
BVRB_2g030780	-	-	-	-	↓	heparanase-like protein 3	104882804				GO:0016020, GO:0016798	membrane, hydrolase activity, acting on glycosyl bonds	path:bvg00531, path:bvg01100
BVRB_6g149030	-	-	-	-	↓	probable xyloglucan endotransglucosylase/hydrolase protein 33	104897404	AT1G10550	XTH33	Probable xyloglucan endotransglucosylase/hydrolase protein 33 [Source:UniProtKB/Swiss-Prot;Acc:Q8LC45]	GO:0071555, GO:0009831, GO:0005887, GO:0005975, GO:0005618, GO:0004553, GO:0042546, GO:0016762, GO:0048046, GO:0010411, GO:0006073	cell wall organization, plant-type cell wall modification involved in multidimensional cell growth, integral component of plasma membrane, carbohydrate metabolic process, cell wall, hydrolase activity, hydrolyzing O-glycosyl compounds, cell wall biogenesis, xyloglucan:xyloglucosyl transferase activity, apoplast, xyloglucan metabolic process, cellular glucan metabolic process
BVRB_008080	-	-	-	-	↓	glutathione S-transferase	104884388	AT1G02950	ATGSTF4	glutathione S-transferase F4 [Source:TAIR;Acc:AT1G02950]	GO:0005515	protein binding	path:bvg00480, path:bvg01100
BVRB_8g193470	-	-	-	-	↓	heptahelical transmembrane protein 1	104901951	AT5G20270	HHP1	Heptahelical transmembrane protein 1 [Source:UniProtKB/Swiss-Prot;Acc:Q93ZH9]	GO:0009651, GO:0009744, GO:0009788, GO:0016021, GO:0009725	response to salt stress, response to sucrose, negative regulation of abscisic acid-activated signaling pathway, integral component of membrane, response to hormone
BVRB_014060	-	-	-	-	↓	cysteine-rich receptor-like protein kinase 10	104885053				GO:0016021, GO:0016020	integral component of membrane, membrane
BVRB_2g029890	-	-	-	-	↓	peroxidase P7	104908331				GO:0042744, GO:0055114, GO:0004601, GO:0020037, GO:0006979	hydrogen peroxide catabolic process, oxidation-reduction process, peroxidase activity, heme binding, response to oxidative stress	path:bvg00940, path:bvg01100, path:bvg01110
BVRB_2g032160	-	-	-	-	↓	protein NRT1/ PTR FAMILY 1.2	104885232	AT5G11570	NPF1.3	Protein NRT1/ PTR FAMILY 1.3 [Source:UniProtKB/Swiss-Prot;Acc:Q9LYD5]	GO:0022857, GO:0055085, GO:0016020	transmembrane transporter activity, transmembrane transport, membrane
BVRB_7g165090	-	-	-	-	↓	major allergen Pru ar 1	104899158				GO:0009607, GO:0006952	response to biotic stimulus, defense response
BVRB_014290	-	-	-	-	↓	1-aminocyclopropane-1-carboxylate oxidase homolog 1	104885098	AT1G03400		2-oxoglutarate (2OG) and Fe(II)-dependent oxygenase superfamily protein [Source:TAIR;Acc:AT1G03400]	GO:0016491, GO:0055114, GO:0046872	oxidoreductase activity, oxidation-reduction process, metal ion binding
BVRB_8g195730	-	-	-	-	↓		870850943	AT4G13395	DVL10	DVL10 [Source:UniProtKB/TrEMBL;Acc:Q6IM91]
BVRB_2g032790	-	-	-	-	↓		870867190				GO:0005524, GO:0004672, GO:0006468, GO:0005515	ATP binding, protein kinase activity, protein phosphorylation, protein binding
BVRB_1g021260	-	-	-	-	↓	glucan endo-1,3-beta-glucosidase	104905663				GO:0005975, GO:0004553	carbohydrate metabolic process, hydrolase activity, hydrolyzing O-glycosyl compounds
BVRB_7g179920	-	-	-	-	↓	hypothetical protein	104908938				GO:0018024, GO:0034968	histone-lysine N-methyltransferase activity, histone lysine methylation
BVRB_8g186810	-	-	-	-	↓	putative receptor-like protein kinase At4g00960	104901095	AT4G04500	CRK37	Cysteine-rich receptor-like protein kinase 37 [Source:UniProtKB/Swiss-Prot;Acc:Q9XEC7]	GO:0004672, GO:0006468, GO:0004713	protein kinase activity, protein phosphorylation, protein tyrosine kinase activity
BVRB_6g138820	-	-	-	-	↓	E3 ubiquitin-protein ligase ATL31	104896045	AT4G09120	ATL36	Putative RING-H2 finger protein ATL36 [Source:UniProtKB/Swiss-Prot;Acc:Q9M0R5]
BVRB_012790	-	-	-	-	↓	protein YLS9	104884859				GO:0016021, GO:0016020	integral component of membrane, membrane
BVRB_9g205890	-	-	-	-	↓	benzyl alcohol O-benzoyltransferase	104902915	AT3G03480	CHAT	(Z)-3-hexen-1-ol acetyltransferase [Source:UniProtKB/Swiss-Prot;Acc:Q9SRQ2]	GO:0016747	transferase activity, transferring acyl groups other than amino-acyl groups
BVRB_3g062810	-	-	-	-	↓		870864034
BVRB_7g165940	-	-	-	-	↓	probable indole-3-pyruvate monooxygenase YUCCA10	104899294				GO:0004497, GO:0050660, GO:0016491, GO:0055114, GO:0050661, GO:0004499	monooxygenase activity, flavin adenine dinucleotide binding, oxidoreductase activity, oxidation-reduction process, NADP binding, N,N-dimethylaniline monooxygenase activity	path:bvg00380, path:bvg01100
BVRB_008680	-	-	-	-	↓	sugar transport protein 13	104884473				GO:0022857, GO:0005215, GO:0055085, GO:0016021, GO:0016020, GO:1904659, GO:0005358, GO:0009679, GO:0015145, GO:0009414, GO:0009651, GO:0009737, GO:0015749, GO:0005886, GO:0009506, GO:0008645	transmembrane transporter activity, transporter activity, transmembrane transport, integral component of membrane, membrane, glucose transmembrane transport, high-affinity glucose:proton symporter activity, hexose:proton symporter activity, monosaccharide transmembrane transporter activity, response to water deprivation, response to salt stress, response to abscisic acid, monosaccharide transmemb…
BVRB_3g058390	-	-	-	-	↓		870864382				GO:0005524, GO:0004672, GO:0006468, GO:0048544	ATP binding, protein kinase activity, protein phosphorylation, recognition of pollen
BVRB_2g028880	-	-	-	-	↓	agamous-like MADS-box protein AGL15	104907505	AT3G57390	AGL18	Agamous-like MADS-box protein AGL18 [Source:UniProtKB/Swiss-Prot;Acc:Q9M2K8]	GO:0009555, GO:0003677, GO:0006355, GO:0005634, GO:0003700, GO:0046983, GO:0000977, GO:0045944, GO:0009910, GO:0048577	pollen development, DNA binding, regulation of transcription, DNA-templated, nucleus, DNA-binding transcription factor activity, protein dimerization activity, RNA polymerase II regulatory region sequence-specific DNA binding, positive regulation of transcription by RNA polymerase II, negative regulation of flower development, negative regulation of short-day photoperiodism, flowering
BVRB_3g049420	-	-	-	-	↓	1-aminocyclopropane-1-carboxylate oxidase homolog 1	104887974				GO:0016491, GO:0055114	oxidoreductase activity, oxidation-reduction process
BVRB_5g108110	-	-	-	-	↓	ubiquinol oxidase 2, mitochondrial-like	104893119	AT3G27620	AOX1C	Ubiquinol oxidase 1c, mitochondrial [Source:UniProtKB/Swiss-Prot;Acc:O22048]	GO:0055114, GO:0009916	oxidation-reduction process, alternative oxidase activity
BVRB_3g055920	-	-	-	-	↓	21 kDa protein	104888678	AT5G62350		Plant invertase/pectin methylesterase inhibitor superfamily protein [Source:UniProtKB/TrEMBL;Acc:Q9LVA4]	GO:0004857, GO:0043086	enzyme inhibitor activity, negative regulation of catalytic activity
BVRB_5g099940	-	-	-	-	↓	heavy metal-associated isoprenylated plant protein 39	104892245				GO:0046872, GO:0030001	metal ion binding, metal ion transport
BVRB_2g027040	-	-	-	-	↓	delta(7)-sterol-C5(6)-desaturase	104906256				GO:0016491, GO:0055114, GO:0005506, GO:0008610	oxidoreductase activity, oxidation-reduction process, iron ion binding, lipid biosynthetic process	path:bvg00100, path:bvg01100, path:bvg01110
BVRB_9g211830	-	-	-	-	↓		870849483
BVRB_8g200970	-	-	-	-	↓	cysteine-rich receptor-like protein kinase 10	104882936	AT4G23170	CRK9	Putative cysteine-rich receptor-like protein kinase 9 [Source:UniProtKB/Swiss-Prot;Acc:O65469]	GO:0016021, GO:0016020	integral component of membrane, membrane
BVRB_9g211170	-	-	-	-	↓	arogenate dehydratase/prephenate dehydratase 6, chloroplastic	104903657	AT2G27820	ADT3	Arogenate dehydratase 3, chloroplastic [Source:UniProtKB/Swiss-Prot;Acc:Q9ZUY3]	GO:0047769, GO:0009570, GO:0009094, GO:0004664	arogenate dehydratase activity, chloroplast stroma, L-phenylalanine biosynthetic process, prephenate dehydratase activity	path:bvg00400, path:bvg01100, path:bvg01110, path:bvg01230
BVRB_1g008720	-	-	-	-	↓	protein EXORDIUM	104892004
BVRB_000900	-	-	-	-	↓	2-hydroxyisoflavanone dehydratase	104883421				GO:0008152, GO:0016787	metabolic process, hydrolase activity
BVRB_7g179180	-	-	-	-	↓	alpha carbonic anhydrase 7	104908841				GO:0006730, GO:0008270, GO:0004089, GO:0046872	one-carbon metabolic process, zinc ion binding, carbonate dehydratase activity, metal ion binding	path:bvg00910, path:bvg01100
BVRB_1g004950	-	-	-	-	↓	probable galacturonosyltransferase-like 1	104887734	AT3G50760	GATL2	Probable galacturonosyltransferase-like 2 [Source:UniProtKB/Swiss-Prot;Acc:Q9S7G2]	GO:0048366, GO:0010417, GO:0005783, GO:0010051, GO:0032504, GO:0052386, GO:0016757	leaf development, glucuronoxylan biosynthetic process, endoplasmic reticulum, xylem and phloem pattern formation, multicellular organism reproduction, cell wall thickening, transferase activity, transferring glycosyl groups
BVRB_008570	-	-	-	-	↓	PI-PLC X domain-containing protein At5g67130	104884461	AT4G36945		PLC-like phosphodiesterases superfamily protein [Source:UniProtKB/TrEMBL;Acc:F4JQJ7]	GO:0008081, GO:0006629, GO:0005886	phosphoric diester hydrolase activity, lipid metabolic process, plasma membrane
BVRB_3g056660	-	-	-	-	↓	mitogen-activated protein kinase kinase 9	104888757	AT1G73500	MKK9	Mitogen-activated protein kinase kinase 9 [Source:UniProtKB/Swiss-Prot;Acc:Q9FX43]	GO:0005524, GO:0004672, GO:0006468	ATP binding, protein kinase activity, protein phosphorylation	path:bvg04016
BVRB_6g135520	-	-	-	-	↓	L-ascorbate oxidase	104895712	AT4G39830		At4g39830 [Source:UniProtKB/TrEMBL;Acc:O65670]	GO:0016491, GO:0055114, GO:0005507, GO:0005576	oxidoreductase activity, oxidation-reduction process, copper ion binding, extracellular region
BVRB_001150	-	-	-	-	↓	auxin-binding protein ABP19a	104883447	AT5G20630	GER3	Germin-like protein subfamily 3 member 3 [Source:UniProtKB/Swiss-Prot;Acc:P94072]	GO:0005576, GO:0045735, GO:0030145, GO:0046872	extracellular region, nutrient reservoir activity, manganese ion binding, metal ion binding
BVRB_3g056740	-	-	-	-	↓	cellulose synthase-like protein E6	104888762	AT2G32530	CSLB3	Cellulose synthase-like protein B3 [Source:UniProtKB/Swiss-Prot;Acc:Q8RX83]	GO:0071555, GO:0016020, GO:0016760, GO:0030244	cell wall organization, membrane, cellulose synthase (UDP-forming) activity, cellulose biosynthetic process
BVRB_9g220010	-	-	-	-	↓	cytochrome P450 734A1	104904599				GO:0055114, GO:0020037, GO:0005506, GO:0016705	oxidation-reduction process, heme binding, iron ion binding, oxidoreductase activity, acting on paired donors, with incorporation or reduction of molecular oxygen	path:bvg00905
BVRB_7g167220	-	-	-	-	↓	probable pectate lyase 8	104899452	AT3G24670		Pectate lyase [Source:UniProtKB/TrEMBL;Acc:A0A178VLR8]	GO:0045490	pectin catabolic process	path:bvg00040, path:bvg01100
BVRB_5g110360	-	-	-	-	↓	cytochrome P450 94B3	104893484				GO:0055114, GO:0004497, GO:0020037, GO:0005506, GO:0016705	oxidation-reduction process, monooxygenase activity, heme binding, iron ion binding, oxidoreductase activity, acting on paired donors, with incorporation or reduction of molecular oxygen
BVRB_1g020680	-	-	-	-	↓	protein LYK5	104905608	AT2G33580	LYK5	Protein LYK5 [Source:UniProtKB/Swiss-Prot;Acc:O22808]	GO:0006468, GO:0004672, GO:0005524, GO:0000166, GO:0016021, GO:0016020	protein phosphorylation, protein kinase activity, ATP binding, nucleotide binding, integral component of membrane, membrane
BVRB_9g220170	-	-	-	-	↓	boron transporter 4	104904615	AT1G15460	BOR4	BOR4 [Source:UniProtKB/TrEMBL;Acc:A0A178W6Z7]	GO:0016020, GO:0016021, GO:0005452, GO:0006820	membrane, integral component of membrane, inorganic anion exchanger activity, anion transport
BVRB_2g037680	-	-	-	-	↓		870866515				GO:0006952	defense response
BVRB_6g149220	-	-	-	-	↓	aspartic proteinase CDR1-like	104897419				GO:0006508, GO:0004190	proteolysis, aspartic-type endopeptidase activity
BVRB_7g160760	-	-	-	-	↓	auxin-binding protein ABP19a	104898536	AT5G20630	GER3	Germin-like protein subfamily 3 member 3 [Source:UniProtKB/Swiss-Prot;Acc:P94072]	GO:0030145, GO:0045735	manganese ion binding, nutrient reservoir activity
BVRB_9g211890	-	-	-	-	↓	basic 7S globulin	104903717	AT5G19100		Eukaryotic aspartyl protease family protein [Source:UniProtKB/TrEMBL;Acc:Q3E9C8]	GO:0006508, GO:0004190	proteolysis, aspartic-type endopeptidase activity
BVRB_6g140680	-	-	-	-	↓	hypothetical protein	104896314
BVRB_2g043360	-	-	-	-	↓	hypothetical protein	104887711
BVRB_6g128310	-	-	-	-	↓	heptahelical transmembrane protein 4	104894966	AT4G37680	HHP4	heptahelical protein 4 [Source:TAIR;Acc:AT4G37680]	GO:0016021	integral component of membrane
BVRB_7g174670	-	-	-	-	↓	hypothetical protein	104900182				GO:0046872, GO:0030001	metal ion binding, metal ion transport
BVRB_6g139440	-	-	-	-	↓	21 kDa protein	104896099				GO:0004857	enzyme inhibitor activity
BVRB_5g108540	-	-	-	-	↓	E3 ubiquitin-protein ligase PUB23	104893155	AT3G52450	PUB22	RING-type E3 ubiquitin transferase [Source:UniProtKB/TrEMBL;Acc:A0A178VML4]	GO:0004842, GO:0016567	ubiquitin-protein transferase activity, protein ubiquitination
BVRB_3g068800	-	-	-	-	↓	dirigent protein 22	104906746	AT5G42500	DIR2	Dirigent protein 2 [Source:UniProtKB/Swiss-Prot;Acc:Q9FIG7]
BVRB_8g201840	-	-	-	-	↓	U-box domain-containing protein 20	104883043	AT5G37490	PUB21	U-box domain-containing protein 21 [Source:UniProtKB/Swiss-Prot;Acc:Q5PNY6]	GO:0016567, GO:0004842, GO:0016740	protein ubiquitination, ubiquitin-protein transferase activity, transferase activity
BVRB_3g058170	-	-	-	-	↓	uncharacterized LOC104888972	104888972				GO:0016021, GO:0005524, GO:0004674, GO:0004672, GO:0006468, GO:0005509, GO:0030247	integral component of membrane, ATP binding, protein serine/threonine kinase activity, protein kinase activity, protein phosphorylation, calcium ion binding, polysaccharide binding
BVRB_9g225150	-	-	-	-	↓	F-box/kelch-repeat protein At3g23880	104883181				GO:0005515	protein binding
BVRB_9g223060	-	-	-	-	↓	probable WRKY transcription factor 40	104904876	AT1G80840	WRKY40	Probable WRKY transcription factor 40 [Source:UniProtKB/Swiss-Prot;Acc:Q9SAH7]	GO:0005634, GO:0042742, GO:0009611, GO:0031347, GO:0010200, GO:0050832, GO:0003700, GO:0044212, GO:0002237, GO:0009751, GO:0045892, GO:0006355, GO:0043565	nucleus, defense response to bacterium, response to wounding, regulation of defense response, response to chitin, defense response to fungus, DNA-binding transcription factor activity, transcription regulatory region DNA binding, response to molecule of bacterial origin, response to salicylic acid, negative regulation of transcription, DNA-templated, regulation of transcription, DNA-templated, se…
BVRB_5g108100	-	-	-	-	↓	urea-proton symporter DUR3	104893118	AT5G45380	DUR3	DUR3 [Source:UniProtKB/TrEMBL;Acc:A0A178UG75]	GO:0022857, GO:0055085, GO:0016020, GO:0016021, GO:0015204, GO:0071918	transmembrane transporter activity, transmembrane transport, membrane, integral component of membrane, urea transmembrane transporter activity, urea transmembrane transport
BVRB_5g110010	-	-	-	-	↓	annexin D8	104893412				GO:0005509, GO:0005544	calcium ion binding, calcium-dependent phospholipid binding
BVRB_9g213160	-	-	-	-	↓	lysine histidine transporter-like 8	104903853
BVRB_5g117850	-	-	-	-	↓		870859207
BVRB_016880	-	-	-	-	↓	1-aminocyclopropane-1-carboxylate oxidase homolog 1-like	104885469	AT1G03400		2-oxoglutarate (2OG) and Fe(II)-dependent oxygenase superfamily protein [Source:TAIR;Acc:AT1G03400]	GO:0016491, GO:0055114	oxidoreductase activity, oxidation-reduction process
BVRB_2g024950	-	-	-	-	↓	expansin-A4	104904256				GO:0009505, GO:0006949, GO:0009664, GO:0005576	plant-type cell wall, syncytium formation, plant-type cell wall organization, extracellular region
BVRB_6g155920	-	-	-	-	↓	cyclin-D1-1	104908471	AT1G70210	CYCD1-1	Cyclin-D1-1 [Source:UniProtKB/Swiss-Prot;Acc:P42751]	GO:0005634	nucleus
BVRB_2g046880	-	-	-	-	↓	probable calcium-binding protein CML30	104906223	AT3G29000	CML45	Probable calcium-binding protein CML45 [Source:UniProtKB/Swiss-Prot;Acc:Q9MBG5]	GO:0005509	calcium ion binding	path:bvg04016, path:bvg04070, path:bvg04626
BVRB_1g007150	-	-	-	-	↓	abscisic stress-ripening protein 1	104889652
BVRB_3g069020	-	-	-	-	↓	hypothetical protein	104906765
BVRB_3g062370	-	-	-	-	↓	uncharacterized LOC104889437	104889437	AT5G04020	PICBP	calmodulin binding [Source:TAIR;Acc:AT5G04020]	GO:0005516	calmodulin binding
BVRB_9g221710	-	-	-	-	↓	uncharacterized LOC104904747	104904747	AT3G16330		At3g16330 [Source:UniProtKB/TrEMBL;Acc:O04324]
BVRB_3g050950	-	-	-	-	↓	caffeic acid 3-O-methyltransferase	104888149	AT5G54160	OMT1	Flavone 3'-O-methyltransferase 1 [Source:UniProtKB/Swiss-Prot;Acc:Q9FK25]	GO:0032259, GO:0016740, GO:0008171, GO:0008168, GO:0046983, GO:0030744, GO:0030755, GO:0033799, GO:0047763, GO:0009809, GO:0051555, GO:0005634, GO:0005737, GO:0005886, GO:0009506	methylation, transferase activity, O-methyltransferase activity, methyltransferase activity, protein dimerization activity, luteolin O-methyltransferase activity, quercetin 3-O-methyltransferase activity, myricetin 3'-O-methyltransferase activity, caffeate O-methyltransferase activity, lignin biosynthetic process, flavonol biosynthetic process, nucleus, cytoplasm, plasma membrane, plasmodesma	path:bvg00940, path:bvg01100, path:bvg01110
BVRB_3g067590	-	-	-	-	↓	trehalose-phosphate phosphatase A	104906608	AT5G51460	TPPA	Trehalose 6-phosphate phosphatase [Source:UniProtKB/TrEMBL;Acc:A0A178UCG0]	GO:0016311, GO:0004805, GO:0016787, GO:0003824, GO:0005992	dephosphorylation, trehalose-phosphatase activity, hydrolase activity, catalytic activity, trehalose biosynthetic process	path:bvg00500, path:bvg01100, path:bvg01110
BVRB_6g137290	-	-	-	-	↓	EPIDERMAL PATTERNING FACTOR-like protein 2	104895849				GO:0010374	stomatal complex development
BVRB_3g050210	-	-	-	-	↓	probable helicase MAGATAMA 3	104888045	AT1G65780		p-loop containing nucleoside triphosphate hydrolases superfamily protein [Source:UniProtKB/TrEMBL;Acc:F4IBK4]
BVRB_8g197730	-	-	-	-	↓	acidic mammalian chitinase	104902326	AT4G19800		Chitinase-like protein [Source:UniProtKB/TrEMBL;Acc:O81861]	GO:0005975, GO:0004553, GO:0008061	carbohydrate metabolic process, hydrolase activity, hydrolyzing O-glycosyl compounds, chitin binding	path:bvg00520, path:bvg01100
BVRB_7g161250	-	-	-	-	↓	protein DMR6-LIKE OXYGENASE 1	104898586	AT2G36690		2-oxoglutarate (2OG) and Fe(II)-dependent oxygenase superfamily protein [Source:UniProtKB/TrEMBL;Acc:F4INZ9]	GO:0016491, GO:0055114	oxidoreductase activity, oxidation-reduction process
BVRB_3g065540	-	-	-	-	↓	UDP-glucuronate 4-epimerase 6	104889782	AT3G23820	GAE6	UDP-glucuronate 4-epimerase 6 [Source:UniProtKB/Swiss-Prot;Acc:Q9LIS3]	GO:0050662, GO:0005975, GO:0003824, GO:0016021, GO:0016020, GO:0016857, GO:0033481, GO:0050829, GO:0050832, GO:0005768, GO:0005794, GO:0005802	coenzyme binding, carbohydrate metabolic process, catalytic activity, integral component of membrane, membrane, racemase and epimerase activity, acting on carbohydrates and derivatives, galacturonate biosynthetic process, defense response to Gram-negative bacterium, defense response to fungus, endosome, Golgi apparatus, trans-Golgi network	path:bvg00520, path:bvg01100
BVRB_2g034240	-	-	-	-	↓	probable WRKY transcription factor 50	104886592	AT5G26170	WRKY50	Probable WRKY transcription factor 50 [Source:UniProtKB/Swiss-Prot;Acc:Q8VWQ5]	GO:0050832, GO:0009867, GO:0006355, GO:0003700, GO:0043565	defense response to fungus, jasmonic acid mediated signaling pathway, regulation of transcription, DNA-templated, DNA-binding transcription factor activity, sequence-specific DNA binding
BVRB_1g005140	-	-	-	-	↓	cytochrome P450 83B1-like	104887906				GO:0055114, GO:0020037, GO:0005506, GO:0016705	oxidation-reduction process, heme binding, iron ion binding, oxidoreductase activity, acting on paired donors, with incorporation or reduction of molecular oxygen
BVRB_5g122810	-	-	-	-	↓	L-lactate dehydrogenase B	104907820	AT4G17260		L-lactate dehydrogenase [Source:UniProtKB/TrEMBL;Acc:O23569]	GO:0016616, GO:0005975, GO:0005737, GO:0016491, GO:0003824, GO:0004459, GO:0055114, GO:0019752, GO:0009651, GO:0009737, GO:0005829, GO:0005886	oxidoreductase activity, acting on the CH-OH group of donors, NAD or NADP as acceptor, carbohydrate metabolic process, cytoplasm, oxidoreductase activity, catalytic activity, L-lactate dehydrogenase activity, oxidation-reduction process, carboxylic acid metabolic process, response to salt stress, response to abscisic acid, cytosol, plasma membrane	path:bvg00010, path:bvg00270, path:bvg00620, path:bvg00640, path:bvg01100, path:bvg01110
BVRB_3g049240	-	-	-	-	↓	hypothetical protein	104888081
BVRB_5g099630	-	-	-	-	↓	cation/H(+) antiporter 18	104892215	AT4G23700	CHX17	Cation/H(+) antiporter 17 [Source:UniProtKB/Swiss-Prot;Acc:Q9SUQ7]	GO:0005770, GO:0006885, GO:0055085, GO:0016021, GO:0015299, GO:0006812	late endosome, regulation of pH, transmembrane transport, integral component of membrane, solute:proton antiporter activity, cation transport
BVRB_9g212460	-	-	-	-	↓	probable serine/threonine-protein kinase Cx32, chloroplastic	104903805	AT2G17220	PIX13	Probable serine/threonine-protein kinase PIX13 [Source:UniProtKB/Swiss-Prot;Acc:Q9SII6]	GO:0005886, GO:0005524, GO:0004672, GO:0006468	plasma membrane, ATP binding, protein kinase activity, protein phosphorylation
BVRB_5g114100	-	-	-	-	↓	probable LRR receptor-like serine/threonine-protein kinase At1g74360	104893992	AT1G74360		Probable LRR receptor-like serine/threonine-protein kinase At1g74360 [Source:UniProtKB/Swiss-Prot;Acc:C0LGJ1]	GO:0005886, GO:0005739, GO:0009825, GO:0009845, GO:0005524, GO:0004672, GO:0006468, GO:0002215, GO:0005515	plasma membrane, mitochondrion, multidimensional cell growth, seed germination, ATP binding, protein kinase activity, protein phosphorylation, defense response to nematode, protein binding
BVRB_3g059200	-	-	-	-	↓	type I inositol polyphosphate 5-phosphatase 12	104889061	AT2G31830		Endonuclease/exonuclease/phosphatase family protein [Source:UniProtKB/TrEMBL;Acc:F4IRT2]	GO:0046856, GO:0005515	phosphatidylinositol dephosphorylation, protein binding
BVRB_6g151560	-	-	-	-	↓	putative ABC transporter C family member 15	104897638	AT3G13090	ABCC6	ABC transporter C family member 6 [Source:UniProtKB/Swiss-Prot;Acc:Q8VZZ4]	GO:0055085, GO:0016021, GO:0005524, GO:0042626, GO:0016887	transmembrane transport, integral component of membrane, ATP binding, ATPase activity, coupled to transmembrane movement of substances, ATPase activity
BVRB_3g058380	-	-	-	-	↓	putative receptor protein kinase ZmPK1	104888978				GO:0005524, GO:0004672, GO:0006468, GO:0048544	ATP binding, protein kinase activity, protein phosphorylation, recognition of pollen
BVRB_2g047900	-	-	-	-	↓	MLP-like protein 43	104906392				GO:0009607, GO:0006952	response to biotic stimulus, defense response
BVRB_2g040960	-	-	-	-	↓	protein IQ-DOMAIN 14	104887447	AT5G13460	IQD11	IQ-domain 11 [Source:UniProtKB/TrEMBL;Acc:Q9LYR0]	GO:0005886, GO:0005515	plasma membrane, protein binding
BVRB_7g165620	-	-	-	-	↓	MDIS1-interacting receptor like kinase 2	104899223				GO:0005524, GO:0004672, GO:0006468, GO:0005515	ATP binding, protein kinase activity, protein phosphorylation, protein binding
BVRB_3g061070	-	-	-	-	↓		870864283
BVRB_2g037310	-	-	-	-	↓	zinc finger protein ZAT12	104886969				GO:0003676	nucleic acid binding
BVRB_1g010100	-	-	-	-	↓	1-aminocyclopropane-1-carboxylate oxidase 5	104893204	AT1G77330		1-aminocyclopropane-1-carboxylate oxidase 5 [Source:UniProtKB/Swiss-Prot;Acc:Q0WPW4]	GO:0016491, GO:0055114	oxidoreductase activity, oxidation-reduction process	path:bvg00270, path:bvg01100, path:bvg01110
BVRB_7g157390	-	-	-	-	↓		870854819
BVRB_7g158710	-	-	-	-	↓	probable F-box protein At1g60180	104898290	AT2G36090		Probable F-box protein At2g36090 [Source:UniProtKB/Swiss-Prot;Acc:Q9SIH5]	GO:0005515	protein binding
BVRB_8g187580	-	-	-	-	↓	cationic amino acid transporter 1	104901186	AT4G21120	CAT1	CAT1 [Source:UniProtKB/TrEMBL;Acc:A0A178UYU0]	GO:0022857, GO:0055085, GO:0016020	transmembrane transporter activity, transmembrane transport, membrane
BVRB_6g128350	-	-	-	-	↓	hypothetical protein	104894971
BVRB_3g053110	-	-	-	-	↓	alpha-glucosidase	104888351	AT5G11720		AT5g11720/T22P22_110 [Source:UniProtKB/TrEMBL;Acc:Q9LYF8]	GO:0005975, GO:0004553, GO:0003824, GO:0030246	carbohydrate metabolic process, hydrolase activity, hydrolyzing O-glycosyl compounds, catalytic activity, carbohydrate binding	path:bvg00052, path:bvg00500, path:bvg01100, path:bvg01110
BVRB_6g131860	-	-	-	-	↓	cytochrome P450 89A2	104895334	AT1G64950	CYP89A5	Cytochrome P450, family 89, subfamily A, polypeptide 5 [Source:UniProtKB/TrEMBL;Acc:Q9XIQ1]	GO:0055114, GO:0020037, GO:0005506, GO:0016705	oxidation-reduction process, heme binding, iron ion binding, oxidoreductase activity, acting on paired donors, with incorporation or reduction of molecular oxygen
BVRB_3g068820	-	-	-	-	↓		870846212	AT5G42500	DIR2	Dirigent protein 2 [Source:UniProtKB/Swiss-Prot;Acc:Q9FIG7]
BVRB_2g047520	-	-	-	-	↓	uncharacterized LOC104906334	104906334	AT4G33550		At4g33550 [Source:UniProtKB/TrEMBL;Acc:Q6NLG8]
BVRB_3g054380	-	-	-	-	↓	calmodulin	104888465	AT5G49480	ATCP1	Calcium-binding protein CP1 [Source:UniProtKB/Swiss-Prot;Acc:Q9FDX6]	GO:0005829, GO:0042538, GO:0005509	cytosol, hyperosmotic salinity response, calcium ion binding	path:bvg04016, path:bvg04070, path:bvg04626
BVRB_3g054710	-	-	-	-	↓	probable LRR receptor-like serine/threonine-protein kinase At3g47570	104888493				GO:0005524, GO:0004672, GO:0006468, GO:0005515	ATP binding, protein kinase activity, protein phosphorylation, protein binding
BVRB_6g142140	-	-	-	-	↓	ACD11 homolog protein	104896519	AT4G39670		ACD11 homolog protein [Source:UniProtKB/Swiss-Prot;Acc:Q8L7U7]	GO:0005634, GO:0005737, GO:0120013, GO:0120009	nucleus, cytoplasm, intermembrane lipid transfer activity, intermembrane lipid transfer
BVRB_006010	-	-	-	-	↓	ethylene-responsive transcription factor ERF114	104884113				GO:0006355, GO:0006351, GO:0003700, GO:0003677, GO:0005634	regulation of transcription, DNA-templated, transcription, DNA-templated, DNA-binding transcription factor activity, DNA binding, nucleus
BVRB_3g056330	-	-	-	-	↓	short-chain type dehydrogenase/reductase	104888726	AT3G04000	ChlADR2	NADPH-dependent aldehyde reductase 2, chloroplastic [Source:UniProtKB/Swiss-Prot;Acc:Q9SQR2]	GO:0016491	oxidoreductase activity	path:bvg00061, path:bvg00780, path:bvg01100, path:bvg01110, path:bvg01212
BVRB_4g095550	-	-	-	-	↓		870845370
BVRB_8g186760	-	-	-	-	↓	putative receptor-like protein kinase At4g00960	109135736	AT4G11521	CRK34	Putative cysteine-rich receptor-like protein kinase 34 [Source:UniProtKB/Swiss-Prot;Acc:Q8LPI0]
BVRB_3g067030	-	-	-	-	↓	RING-H2 finger protein ATL2	104906518
BVRB_6g137980	-	-	-	-	↓	probable calcium-binding protein CML41	104895970	AT3G50770	CML41	Probable calcium-binding protein CML41 [Source:UniProtKB/Swiss-Prot;Acc:Q8L3R2]	GO:0005509	calcium ion binding	path:bvg04626
BVRB_7g173910	-	-	-	-	↓	protein TRM32	104900116	AT1G07620	ATOBGM	GTP-binding protein Obg/CgtA [Source:TAIR;Acc:AT1G07620]
BVRB_2g029870	-	-	-	-	↓	peroxidase 4	104908318	AT5G58400	PER68	Peroxidase 68 [Source:UniProtKB/Swiss-Prot;Acc:Q9LVL1]	GO:0042744, GO:0055114, GO:0004601, GO:0020037, GO:0006979	hydrogen peroxide catabolic process, oxidation-reduction process, peroxidase activity, heme binding, response to oxidative stress	path:bvg00940, path:bvg01100, path:bvg01110
BVRB_4g073280	-	-	-	-	↓	lysine histidine transporter 2	104890044
BVRB_3g058950	-	-	-	-	↓	germin-like protein subfamily 1 member 17	104889037				GO:0030145, GO:0045735	manganese ion binding, nutrient reservoir activity
BVRB_9g222530	-	-	-	-	↓	pathogenesis-related protein 1B	104904823						path:bvg04016, path:bvg04075, path:bvg04626
BVRB_010890	-	-	-	-	↓	probable glutathione S-transferase	104884685				GO:0005515	protein binding	path:bvg00480, path:bvg01100
BVRB_8g198260	-	-	-	-	↓	RING-H2 finger protein ATL43	104902379	AT5G05810	ATL43	ATL43 [Source:UniProtKB/TrEMBL;Acc:A0A178ULT1]
BVRB_4g090250	-	-	-	-	↓	leucine-rich repeat receptor-like serine/threonine-protein kinase BAM1	104891847				GO:0005515	protein binding
BVRB_3g051220	-	-	-	-	↓	centromere protein V	104888179	AT5G16940		Carbon-sulfur lyase [Source:UniProtKB/TrEMBL;Acc:Q9LFK7]	GO:0016846	carbon-sulfur lyase activity
BVRB_2g025520	-	-	-	-	↓		870867533				GO:0006952	defense response
BVRB_4g071870	-	-	-	-	↓	G-type lectin S-receptor-like serine/threonine-protein kinase RLK1	104889918				GO:0005524, GO:0004674, GO:0004672, GO:0006468	ATP binding, protein serine/threonine kinase activity, protein kinase activity, protein phosphorylation
BVRB_1g012090	-	-	-	-	↓	peroxidase 12	104896200	AT1G71695	PER12	Peroxidase [Source:UniProtKB/TrEMBL;Acc:A0A178WB34]	GO:0042744, GO:0055114, GO:0004601, GO:0020037, GO:0006979	hydrogen peroxide catabolic process, oxidation-reduction process, peroxidase activity, heme binding, response to oxidative stress	path:bvg00940, path:bvg01100, path:bvg01110
BVRB_8g198680	-	-	-	-	↓	4-coumarate--CoA ligase 1	104902419	AT1G51680	4CL1	4-coumarate--CoA ligase 1 [Source:UniProtKB/Swiss-Prot;Acc:Q42524]	GO:0003824	catalytic activity	path:bvg00130, path:bvg00940, path:bvg01100, path:bvg01110
BVRB_8g187160	-	-	-	-	↓		870852051
BVRB_7g158210	-	-	-	-	↓	NDR1/HIN1-Like protein 3	104898255	AT1G32270	SYP24	Putative syntaxin-24 [Source:UniProtKB/Swiss-Prot;Acc:Q9C615]	GO:0009507, GO:0010150, GO:0051607	chloroplast, leaf senescence, defense response to virus
BVRB_2g047920	-	-	-	-	↓		870846558
BVRB_4g094330	-	-	-	-	↓	probable glutathione S-transferase parC	104907361	AT1G53680	GSTU28	Glutathione S-transferase U28 [Source:UniProtKB/Swiss-Prot;Acc:Q9C8M3]	GO:0005515	protein binding	path:bvg00480, path:bvg01100
BVRB_5g118540	-	-	-	-	↓	cationic amino acid transporter 5	104894435	AT2G34960	CAT5	CAT5 [Source:UniProtKB/TrEMBL;Acc:A0A178VPZ9]	GO:0005886, GO:0022857, GO:0055085, GO:0016020	plasma membrane, transmembrane transporter activity, transmembrane transport, membrane
BVRB_8g188860	-	-	-	-	↓	major allergen Pru ar 1	104901391				GO:0006952	defense response
BVRB_3g053320	-	-	-	-	↓	heavy metal-associated isoprenylated plant protein 39-like	104888368				GO:0046872, GO:0030001	metal ion binding, metal ion transport
BVRB_6g144730	-	-	-	-	↓	uclacyanin-2	104896872	AT3G60270		Cupredoxin superfamily protein [Source:UniProtKB/TrEMBL;Acc:Q9LY37]	GO:0009055	electron transfer activity
BVRB_4g077820	-	-	-	-	↓	4,5-DOPA dioxygenase extradiol	104890492	AT4G15093	LIGB	Extradiol ring-cleavage dioxygenase [Source:UniProtKB/Swiss-Prot;Acc:Q949R4]	GO:0008270, GO:0016491, GO:0055114, GO:0016701, GO:0006725, GO:0008198	zinc ion binding, oxidoreductase activity, oxidation-reduction process, oxidoreductase activity, acting on single donors with incorporation of molecular oxygen, cellular aromatic compound metabolic process, ferrous iron binding	path:bvg00965
BVRB_006870	-	-	-	-	↓	hypothetical protein	104884216				GO:0016747	transferase activity, transferring acyl groups other than amino-acyl groups
BVRB_9g222570	-	-	-	-	↓	pathogenesis-related protein PR-1 type	104904827				GO:0005576	extracellular region	path:bvg04016, path:bvg04075, path:bvg04626
BVRB_3g058210	-	-	-	-	↓	acidic endochitinase SP2	104888888				GO:0006952, GO:0005576, GO:0008061, GO:0008152, GO:0016798, GO:0005975, GO:0016787, GO:0000272, GO:0016998, GO:0006032, GO:0004568, GO:0005615	defense response, extracellular region, chitin binding, metabolic process, hydrolase activity, acting on glycosyl bonds, carbohydrate metabolic process, hydrolase activity, polysaccharide catabolic process, cell wall macromolecule catabolic process, chitin catabolic process, chitinase activity, extracellular space	path:bvg00520, path:bvg01100
BVRB_8g195170	-	-	-	-	↓		870850879
BVRB_1g006070	-	-	-	-	↓	O-glucosyltransferase rumi homolog	104888770
BVRB_6g150860	-	-	-	-	↓	inositol-tetrakisphosphate 1-kinase 1	104897568	AT5G16760	ITPK1	Inositol-tetrakisphosphate 1-kinase [Source:UniProtKB/TrEMBL;Acc:A0A178U6K3]	GO:0005622, GO:0005524, GO:0046872, GO:0000287, GO:0047325, GO:0052725, GO:0052726, GO:0032957	intracellular, ATP binding, metal ion binding, magnesium ion binding, inositol tetrakisphosphate 1-kinase activity, inositol-1,3,4-trisphosphate 6-kinase activity, inositol-1,3,4-trisphosphate 5-kinase activity, inositol trisphosphate metabolic process	path:bvg00562, path:bvg01100, path:bvg04070
BVRB_002180	-	-	-	-	↓	hypothetical protein	104883609	AT3G42800		Protein BIG GRAIN 1-like C [Source:UniProtKB/Swiss-Prot;Acc:Q9M2B3]	GO:0009734	auxin-activated signaling pathway
BVRB_7g157600	-	-	-	-	↓	cationic peroxidase 1	104898206				GO:0042744, GO:0055114, GO:0004601, GO:0020037, GO:0006979	hydrogen peroxide catabolic process, oxidation-reduction process, peroxidase activity, heme binding, response to oxidative stress	path:bvg00940, path:bvg01100, path:bvg01110
BVRB_6g142200	-	-	-	-	↓	hypothetical protein	104896525	AT1G13340		Regulator of Vps4 activity in the MVB pathway protein [Source:UniProtKB/TrEMBL;Acc:Q9FX63]	GO:0006979, GO:0015031	response to oxidative stress, protein transport	path:bvg04144
BVRB_1g011000	-	-	-	-	↓	protein MKS1	104895362	AT1G21320	NSRB	Nuclear speckle RNA-binding protein B [Source:UniProtKB/Swiss-Prot;Acc:F4HWF9]			path:bvg04016
BVRB_2g024690	-	-	-	-	↓	glucan endo-1,3-beta-glucosidase	104904063	AT2G39640		Glycosyl hydrolase family 17 protein [Source:UniProtKB/TrEMBL;Acc:O48812]	GO:0005975, GO:0004553	carbohydrate metabolic process, hydrolase activity, hydrolyzing O-glycosyl compounds
BVRB_6g138000	-	-	-	-	↓	lysM domain receptor-like kinase 4	104895973				GO:0005524, GO:0004672, GO:0006468	ATP binding, protein kinase activity, protein phosphorylation
BVRB_5g098890	-	-	-	-	↓	endoglucanase 6	104892160	AT4G11050	AtGH9C3	Endoglucanase 19 [Source:UniProtKB/Swiss-Prot;Acc:Q8L7I0]	GO:0008810, GO:0005975, GO:0004553, GO:0003824, GO:0030246	cellulase activity, carbohydrate metabolic process, hydrolase activity, hydrolyzing O-glycosyl compounds, catalytic activity, carbohydrate binding	path:bvg00500, path:bvg01100
BVRB_3g055340	-	-	-	-	↓	hypothetical protein	104888551	AT5G52390		PAR1 protein [Source:UniProtKB/TrEMBL;Acc:Q9FHC1]
BVRB_4g079970	-	-	-	-	↓	LOB domain-containing protein 12-like	104890673
BVRB_4g095560	-	-	-	-	↓		870845371
BVRB_7g169930	-	-	-	-	↓	linoleate 13S-lipoxygenase 3-1, chloroplastic	104899745	AT1G72520	LOX4	Lipoxygenase 4, chloroplastic [Source:UniProtKB/Swiss-Prot;Acc:Q9FNX8]	GO:0031408, GO:0016491, GO:0055114, GO:0046872, GO:0016702, GO:0005515	oxylipin biosynthetic process, oxidoreductase activity, oxidation-reduction process, metal ion binding, oxidoreductase activity, acting on single donors with incorporation of molecular oxygen, incorporation of two atoms of oxygen, protein binding	path:bvg00591, path:bvg00592, path:bvg01100, path:bvg01110
BVRB_9g204140	-	-	-	-	↓	aspartic proteinase nepenthesin-1	104902714	AT3G59080		AT3g59080/F17J16_130 [Source:UniProtKB/TrEMBL;Acc:Q9LYS8]	GO:0006508, GO:0004190	proteolysis, aspartic-type endopeptidase activity
BVRB_1g008020	-	-	-	-	↓	esterase OVCA2-like	104891439	AT4G24380		INVOLVED IN: 10-formyltetrahydrofolate biosynthetic process, folic acid and derivative biosynthetic process; EXPRESSED IN: 24 plant structures; EXPRESSED DURING: 15 growth stages; CONTAINS InterPro DOMAIN/s: Serine hydrolase (InterPro:IPR005645); BE /.../bidopsis thaliana protein match is: alpha/beta-Hydrolases superfamily protein (TAIR:AT5G65400.1); Has 30201 Blast hits to 17322 proteins in 780 …
BVRB_1g008710	-	-	-	-	↓	protein EXORDIUM	104891996
BVRB_9g211550	-	-	-	-	↓	ESCRT-related protein CHMP1B	104903691	AT1G17730	CHMP1A	ESCRT-related protein CHMP1A [Source:UniProtKB/Swiss-Prot;Acc:Q8LE58]	GO:0007034	vacuolar transport	path:bvg04144
BVRB_005620	-	-	-	-	↓	auxin-induced in root cultures protein 12	104884049	AT3G07390	AIR12	AIR12 [Source:UniProtKB/TrEMBL;Acc:A0A178VEI7]
BVRB_4g084650	-	-	-	-	↓	butyrate--CoA ligase AAE11, peroxisomal	104891259				GO:0003824	catalytic activity
BVRB_9g225160	-	-	-	-	↓	glucan endo-1,3-beta-glucosidase 1	104883182	AT5G35740		At5g35740 [Source:UniProtKB/TrEMBL;Acc:Q9FKH4]
BVRB_3g050910	-	-	-	-	↓	serine/threonine-protein phosphatase 6 regulatory ankyrin repeat subunit B	104888144				GO:2000031, GO:0071446, GO:0031347, GO:0016021, GO:0016020, GO:0005515	regulation of salicylic acid mediated signaling pathway, cellular response to salicylic acid stimulus, regulation of defense response, integral component of membrane, membrane, protein binding
BVRB_014680	-	-	-	-	↓	putative disease resistance protein RGA1	104885148
BVRB_2g042200	-	-	-	-	↓	probable carboxylesterase 17	104887596				GO:0008270, GO:0016787	zinc ion binding, hydrolase activity
BVRB_5g107240	-	-	-	-	↓		870860032
BVRB_5g100740	-	-	-	-	↓	thaumatin-like protein 1	104892312	AT4G11650	OSM34	OSM34 [Source:UniProtKB/TrEMBL;Acc:A0A178V0T2]
BVRB_4g075470	-	-	-	-	↓	wall-associated receptor kinase-like 8	104890247	AT1G17910	WAKL13	Putative wall-associated receptor kinase-like 13 [Source:UniProtKB/Swiss-Prot;Acc:Q9LMT9]	GO:0005524, GO:0004672, GO:0006468, GO:0005509, GO:0030247	ATP binding, protein kinase activity, protein phosphorylation, calcium ion binding, polysaccharide binding
BVRB_4g088310	-	-	-	-	↓	polygalacturonase inhibitor 2-like	104891681				GO:0005515	protein binding
BVRB_3g061760	-	-	-	-	↓	zeatin O-glucosyltransferase	104889580				GO:0016758	transferase activity, transferring hexosyl groups	path:bvg00908
BVRB_3g049310	-	-	-	-	↓	RING-H2 finger protein ATL1	104887962
BVRB_6g150450	-	-	-	-	↓	probable WRKY transcription factor 13	104897532				GO:0006355, GO:0003700, GO:0043565	regulation of transcription, DNA-templated, DNA-binding transcription factor activity, sequence-specific DNA binding
BVRB_4g092610	-	-	-	-	↓	calcium-binding protein PBP1	104907119	AT5G54490	PBP1	PBP1 [Source:UniProtKB/TrEMBL;Acc:A0A178URF6]	GO:0005509	calcium ion binding
BVRB_2g026560	-	-	-	-	↓	cell number regulator 9	104905783
BVRB_6g128130	-	-	-	-	↓	calcium-transporting ATPase 2, plasma membrane-type	104894949	AT2G22950	ACA7	Putative calcium-transporting ATPase 7, plasma membrane-type [Source:UniProtKB/Swiss-Prot;Acc:O64806]	GO:0016020, GO:0016021, GO:0005524, GO:0000166, GO:0005388, GO:0005516, GO:0070588	membrane, integral component of membrane, ATP binding, nucleotide binding, calcium-transporting ATPase activity, calmodulin binding, calcium ion transmembrane transport
BVRB_5g126250	-	-	-	-	↓	bifunctional aspartate aminotransferase and glutamate/aspartate-prephenate aminotransferase	104908254	AT2G22250	PAT	Bifunctional aspartate aminotransferase and glutamate/aspartate-prephenate aminotransferase [Source:UniProtKB/Swiss-Prot;Acc:Q9SIE1]	GO:0030170, GO:0009058, GO:0003824	pyridoxal phosphate binding, biosynthetic process, catalytic activity	path:bvg00350, path:bvg00360, path:bvg00400, path:bvg00950, path:bvg00960, path:bvg01100, path:bvg01110, path:bvg01230
BVRB_9g221430	-	-	-	-	↓	hypothetical protein	104904725
BVRB_2g040600	-	-	-	-	↓	hypothetical protein	104887420
BVRB_2g026130	-	-	-	-	↑		870867602
BVRB_5g115850	-	-	-	-	↓	germin-like protein subfamily T member 2	104894165	AT1G74820		Germin-like protein subfamily T member 3 [Source:UniProtKB/Swiss-Prot;Acc:Q9S772]	GO:0030145, GO:0045735	manganese ion binding, nutrient reservoir activity
BVRB_4g090420	-	-	-	-	↓	receptor like protein 30-like	104891862				GO:0005515	protein binding
BVRB_1g011800	-	-	-	-	↓		870868758
BVRB_5g127000	-	-	-	-	↓	putative calcium-transporting ATPase 13, plasma membrane-type	104908348	AT3G22910	ACA13	Putative calcium-transporting ATPase 13, plasma membrane-type [Source:UniProtKB/Swiss-Prot;Acc:Q9LIK7]	GO:0070588, GO:0006816, GO:0005388, GO:0006811, GO:0016787, GO:0099132, GO:0005524, GO:0000166, GO:0016021, GO:0016020	calcium ion transmembrane transport, calcium ion transport, calcium-transporting ATPase activity, ion transport, hydrolase activity, ATP hydrolysis coupled cation transmembrane transport, ATP binding, nucleotide binding, integral component of membrane, membrane
BVRB_008110	-	-	-	-	↓	1-aminocyclopropane-1-carboxylate oxidase 1	104884391	AT2G19590	ACO1	1-aminocyclopropane-1-carboxylate oxidase 1 [Source:UniProtKB/Swiss-Prot;Acc:Q9ZUN4]	GO:0016491, GO:0055114, GO:0046872, GO:0071398, GO:0051365, GO:0071732, GO:0071281	oxidoreductase activity, oxidation-reduction process, metal ion binding, cellular response to fatty acid, cellular response to potassium ion starvation, cellular response to nitric oxide, cellular response to iron ion	path:bvg00270, path:bvg01100, path:bvg01110
BVRB_5g122490	-	-	-	-	↑	galactinol synthase 1	104894821	AT2G47180	GOLS1	Galactinol synthase 1 [Source:UniProtKB/Swiss-Prot;Acc:O22893]	GO:0016757, GO:0016740, GO:0006012, GO:0047216, GO:0009409, GO:0009651, GO:0042542, GO:0006979, GO:0009408, GO:0009644, GO:0009414, GO:0009737	transferase activity, transferring glycosyl groups, transferase activity, galactose metabolic process, inositol 3-alpha-galactosyltransferase activity, response to cold, response to salt stress, response to hydrogen peroxide, response to oxidative stress, response to heat, response to high light intensity, response to water deprivation, response to abscisic acid	path:bvg00052, path:bvg01100
BVRB_3g061090	-	-	-	-	↓	benzyl alcohol O-benzoyltransferase	104889262	AT3G03480	CHAT	(Z)-3-hexen-1-ol acetyltransferase [Source:UniProtKB/Swiss-Prot;Acc:Q9SRQ2]	GO:0016747	transferase activity, transferring acyl groups other than amino-acyl groups
BVRB_8g190010	-	-	-	-	↓	endochitinase EP3	104901561	AT3G54420	EP3	EP3 [Source:UniProtKB/TrEMBL;Acc:A0A178VE44]	GO:0005975, GO:0004568, GO:0006032, GO:0016998, GO:0008061	carbohydrate metabolic process, chitinase activity, chitin catabolic process, cell wall macromolecule catabolic process, chitin binding	path:bvg00520, path:bvg01100
BVRB_8g199600	-	-	-	-	↓		870843637
BVRB_2g044900	-	-	-	-	↓	transketolase, chloroplastic	104905987	AT2G45290	TKL-2	Transketolase-2, chloroplastic [Source:UniProtKB/Swiss-Prot;Acc:F4IW47]	GO:0008152, GO:0003824, GO:0004802	metabolic process, catalytic activity, transketolase activity	path:bvg00030, path:bvg00710, path:bvg01100, path:bvg01110, path:bvg01200, path:bvg01230
BVRB_9g207170	-	-	-	-	↓	hypothetical protein	104903108	AT2G27080	NHL13	NDR1/HIN1-like protein 13 [Source:UniProtKB/Swiss-Prot;Acc:Q9ZVD2]
BVRB_4g073230	-	-	-	-	↓	glucan endo-1,3-beta-glucosidase	104890038				GO:0005975, GO:0004553	carbohydrate metabolic process, hydrolase activity, hydrolyzing O-glycosyl compounds
BVRB_4g073190	-	-	-	-	↓	glucan endo-1,3-beta-glucosidase-like	104890036				GO:0004553, GO:0008152, GO:0016798, GO:0042973, GO:0005975, GO:0016787	hydrolase activity, hydrolyzing O-glycosyl compounds, metabolic process, hydrolase activity, acting on glycosyl bonds, glucan endo-1,3-beta-D-glucosidase activity, carbohydrate metabolic process, hydrolase activity
BVRB_4g074540	-	-	-	-	↓	polygalacturonase	104890164	AT1G65570		F5I14.10 [Source:UniProtKB/TrEMBL;Acc:O04474]	GO:0071555, GO:0009506, GO:0048046, GO:0048829, GO:0005975, GO:0004650	cell wall organization, plasmodesma, apoplast, root cap development, carbohydrate metabolic process, polygalacturonase activity	path:bvg00040, path:bvg01100
BVRB_013250	-	-	-	-	↓	transcription factor RAX1	104884943				GO:0003677, GO:0005634	DNA binding, nucleus
BVRB_6g150050	-	-	-	-	↓	cysteine-rich repeat secretory protein 57-like	104897498
BVRB_7g168150	-	-	-	-	↓	probable glucan endo-1,3-beta-glucosidase A6	104899582	AT3G07320		O-Glycosyl hydrolases family 17 protein [Source:UniProtKB/TrEMBL;Acc:Q9SRT4]	GO:0004553, GO:0008152, GO:0016798, GO:0005975, GO:0016787, GO:0009505, GO:0009506	hydrolase activity, hydrolyzing O-glycosyl compounds, metabolic process, hydrolase activity, acting on glycosyl bonds, carbohydrate metabolic process, hydrolase activity, plant-type cell wall, plasmodesma
BVRB_2g040590	-	-	-	-	↓	hypothetical protein	104887419
BVRB_7g156540	-	-	-	-	↓	probable calcium-binding protein CML43	104898106	AT4G20780	CML42	Calcium-binding protein CML42 [Source:UniProtKB/Swiss-Prot;Acc:Q9SVG9]	GO:0005509	calcium ion binding	path:bvg04626
BVRB_013260	-	-	-	-	↓	receptor-like protein kinase FERONIA	104884945
BVRB_1g008440	-	-	-	-	↓		870869004
BVRB_6g151550	-	-	-	-	↓	glyceraldehyde-3-phosphate dehydrogenase, cytosolic	104897637				GO:0055114, GO:0050661, GO:0016620, GO:0051287, GO:0006006	oxidation-reduction process, NADP binding, oxidoreductase activity, acting on the aldehyde or oxo group of donors, NAD or NADP as acceptor, NAD binding, glucose metabolic process	path:bvg00010, path:bvg00710, path:bvg01100, path:bvg01110, path:bvg01200, path:bvg01230
BVRB_5g116040	-	-	-	-	↓	ABC transporter C family member 3	104894183				GO:0055085, GO:0016021, GO:0005524, GO:0042626, GO:0016887	transmembrane transport, integral component of membrane, ATP binding, ATPase activity, coupled to transmembrane movement of substances, ATPase activity
BVRB_4g093990	-	-	-	-	↓	cytochrome P450 CYP72A219	104907332				GO:0055114, GO:0020037, GO:0005506, GO:0016705	oxidation-reduction process, heme binding, iron ion binding, oxidoreductase activity, acting on paired donors, with incorporation or reduction of molecular oxygen
BVRB_3g048540	-	-	-	-	↓	protein NRT1/ PTR FAMILY 5.2	104887893	AT5G46050	NPF5.2	Protein NRT1/ PTR FAMILY 5.2 [Source:UniProtKB/Swiss-Prot;Acc:Q9FNL7]	GO:0022857, GO:0055085, GO:0016020	transmembrane transporter activity, transmembrane transport, membrane
BVRB_1g008140	-	-	-	-	↓	serine/threonine-protein kinase-like protein At3g51990	104891495	AT1G28390		Protein kinase superfamily protein [Source:UniProtKB/TrEMBL;Acc:F4HWL9]	GO:0005524, GO:0004672, GO:0006468	ATP binding, protein kinase activity, protein phosphorylation
BVRB_6g141880	-	-	-	-	↓		870856650
BVRB_5g124930	-	-	-	-	↓		870844779
BVRB_6g139430	-	-	-	-	↓	EG45-like domain containing protein 2	104896098	AT2G18660	EGC2	EG45-like domain containing protein 2 [Source:UniProtKB/Swiss-Prot;Acc:Q9ZV52]
BVRB_5g114250	-	-	-	-	↓	basic endochitinase	104894011				GO:0005975, GO:0004553	carbohydrate metabolic process, hydrolase activity, hydrolyzing O-glycosyl compounds	path:bvg00520, path:bvg01100
BVRB_8g192460	-	-	-	-	↓	protein ABHD17B	104901811	AT4G31020		Alpha/beta-Hydrolases superfamily protein [Source:UniProtKB/TrEMBL;Acc:Q84JV3]
BVRB_6g127320	-	-	-	-	↓	probable WRKY transcription factor 15	104894875	AT2G23320	WRKY15	Probable WRKY transcription factor 15 [Source:UniProtKB/Swiss-Prot;Acc:O22176]	GO:0005634, GO:0043565, GO:0005516, GO:0010200, GO:0044212, GO:0006355, GO:0003700	nucleus, sequence-specific DNA binding, calmodulin binding, response to chitin, transcription regulatory region DNA binding, regulation of transcription, DNA-templated, DNA-binding transcription factor activity
BVRB_9g202460	-	-	-	-	↓	antiviral protein I	104902529				GO:0006952, GO:0016787, GO:0017148, GO:0030598, GO:0090729, GO:0009405	defense response, hydrolase activity, negative regulation of translation, rRNA N-glycosylase activity, toxin activity, pathogenesis
BVRB_1g017740	-	-	-	-	↓	thaumatin-like protein 1b	104905276
BVRB_2g026860	-	-	-	-	↓	LOB domain-containing protein 41	104906092	AT1G67100	LBD40	LOB domain-containing protein 40 [Source:UniProtKB/Swiss-Prot;Acc:Q9ZW96]
BVRB_6g140710	-	-	-	-	↓	hypothetical protein	104896316
BVRB_5g113760	-	-	-	-	↓	enolase 1, chloroplastic	104893952	AT1G74030	ENO1	Enolase 1, chloroplastic [Source:UniProtKB/Swiss-Prot;Acc:Q9C9C4]	GO:0006096, GO:0000287, GO:0046872, GO:0004634, GO:0000015, GO:0009735, GO:0010090, GO:0009507, GO:0009570	glycolytic process, magnesium ion binding, metal ion binding, phosphopyruvate hydratase activity, phosphopyruvate hydratase complex, response to cytokinin, trichome morphogenesis, chloroplast, chloroplast stroma	path:bvg00010, path:bvg01100, path:bvg01110, path:bvg01200, path:bvg01230, path:bvg03018
BVRB_3g049110	-	-	-	-	↓	probable inorganic phosphate transporter 1-4	104887945				GO:0022857, GO:0055085, GO:0016021, GO:0005315, GO:0006817	transmembrane transporter activity, transmembrane transport, integral component of membrane, inorganic phosphate transmembrane transporter activity, phosphate ion transport
BVRB_1g000370	-	-	-	-	↓	nitrate reductase [NADH]	104887841	AT1G37130	NIA2	Nitrate reductase [NADH] 2 [Source:UniProtKB/Swiss-Prot;Acc:P11035]	GO:0016491, GO:0020037, GO:0055114, GO:0046872, GO:0042128, GO:0030151, GO:0043546, GO:0050464, GO:0006809	oxidoreductase activity, heme binding, oxidation-reduction process, metal ion binding, nitrate assimilation, molybdenum ion binding, molybdopterin cofactor binding, nitrate reductase (NADPH) activity, nitric oxide biosynthetic process	path:bvg00910, path:bvg01100
BVRB_6g139780	-	-	-	-	↓		870857129
BVRB_3g061820	-	-	-	-	↓	zeatin O-xylosyltransferase	104889381				GO:0016758	transferase activity, transferring hexosyl groups	path:bvg00908
BVRB_9g205830	-	-	-	-	↓	hypothetical protein	104902909	AT3G44940		Enabled-like protein (DUF1635) [Source:UniProtKB/TrEMBL;Acc:Q84JJ0]
BVRB_8g185720	-	-	-	-	↓	hypothetical protein	104900958
BVRB_7g177070	-	-	-	-	↓	leucine-rich repeat receptor-like serine/threonine/tyrosine-protein kinase SOBIR1	104908567	AT2G31880	SOBIR1	Leucine-rich repeat receptor-like serine/threonine/tyrosine-protein kinase SOBIR1 [Source:UniProtKB/Swiss-Prot;Acc:Q9SKB2]	GO:0005524, GO:0004672, GO:0006468, GO:0005515	ATP binding, protein kinase activity, protein phosphorylation, protein binding
BVRB_7g170580	-	-	-	-	↓	fructan 6-exohydrolase	104899809	AT3G13790	CWINV1	Beta-fructofuranosidase, insoluble isoenzyme CWINV1 [Source:UniProtKB/Swiss-Prot;Acc:Q43866]	GO:0004553, GO:0008152, GO:0016798, GO:0005975, GO:0016787, GO:0004564, GO:0004575	hydrolase activity, hydrolyzing O-glycosyl compounds, metabolic process, hydrolase activity, acting on glycosyl bonds, carbohydrate metabolic process, hydrolase activity, beta-fructofuranosidase activity, sucrose alpha-glucosidase activity	path:bvg00052, path:bvg00500, path:bvg01100, path:bvg01110
BVRB_7g157400	-	-	-	-	↓	U-box domain-containing protein 16	104898187	AT5G01830	PUB16	RING-type E3 ubiquitin transferase [Source:UniProtKB/TrEMBL;Acc:A0A178UNI7]	GO:0010200, GO:0004842, GO:0016567, GO:0005515	response to chitin, ubiquitin-protein transferase activity, protein ubiquitination, protein binding
BVRB_9g217640	-	-	-	-	↓	ABC transporter B family member 11	104904374	AT1G02520	ABCB11	ABC transporter B family member 11 [Source:UniProtKB/Swiss-Prot;Acc:Q9FWX7]	GO:0055085, GO:0016021, GO:0005524, GO:0042626, GO:0016887	transmembrane transport, integral component of membrane, ATP binding, ATPase activity, coupled to transmembrane movement of substances, ATPase activity	path:bvg02010
BVRB_1g008690	-	-	-	-	↓	protein EXORDIUM-like 2	104891980
BVRB_5g125110	-	-	-	-	↓	F-box/kelch-repeat protein At1g74510	104908102	AT1G74510		F-box/kelch-repeat protein At1g74510 [Source:UniProtKB/Swiss-Prot;Acc:Q9CA63]	GO:0005634, GO:0005515	nucleus, protein binding
BVRB_4g075440	-	-	-	-	↓	wall-associated receptor kinase 2-like	104890245	AT1G17910	WAKL13	Putative wall-associated receptor kinase-like 13 [Source:UniProtKB/Swiss-Prot;Acc:Q9LMT9]	GO:0016021, GO:0005524, GO:0004674, GO:0004672, GO:0006468, GO:0005509, GO:0030247	integral component of membrane, ATP binding, protein serine/threonine kinase activity, protein kinase activity, protein phosphorylation, calcium ion binding, polysaccharide binding
BVRB_3g050200	-	-	-	-	↓	uncharacterized LOC104888044	104888044	AT1G65780		p-loop containing nucleoside triphosphate hydrolases superfamily protein [Source:UniProtKB/TrEMBL;Acc:F4IBK4]
BVRB_4g092500	-	-	-	-	↓		870845909
BVRB_1g019010	-	-	-	-	↓	UDP-glucuronate 4-epimerase 3	104905390	AT1G02000	GAE2	UDP-glucuronate 4-epimerase 2 [Source:UniProtKB/Swiss-Prot;Acc:Q9LPC1]			path:bvg00520, path:bvg01100
BVRB_013340	-	-	-	-	↓	equilibrative nucleotide transporter 3	104884955	AT4G05140	ENT5	Equilibrative nucleotide transporter 5 [Source:UniProtKB/Swiss-Prot;Acc:Q9M0Y1]	GO:0016021, GO:0005337, GO:0016020, GO:1901642	integral component of membrane, nucleoside transmembrane transporter activity, membrane, nucleoside transmembrane transport
BVRB_9g203140	-	-	-	-	↓		870850533
BVRB_5g118370	-	-	-	-	↓		870858586				GO:0009627, GO:0005504	systemic acquired resistance, fatty acid binding
BVRB_2g032690	-	-	-	-	↓	NADP-dependent malic enzyme	104885693	AT5G25880	NADP-ME3	Malic enzyme [Source:UniProtKB/TrEMBL;Acc:A0A178UAR6]	GO:0055114, GO:0051287, GO:0004471, GO:0004470	oxidation-reduction process, NAD binding, malate dehydrogenase (decarboxylating) (NAD+) activity, malic enzyme activity	path:bvg00620, path:bvg00710, path:bvg01100, path:bvg01200
BVRB_2g040670	-	-	-	-	↓	AAA-ATPase At3g28580-like	104887467				GO:0005524	ATP binding
BVRB_8g201450	-	-	-	-	↓	G-type lectin S-receptor-like serine/threonine-protein kinase At1g34300	104883009				GO:0016310, GO:0016301, GO:0004674, GO:0006468, GO:0004672, GO:0016740, GO:0005524, GO:0000166, GO:0048544, GO:0016021, GO:0016020	phosphorylation, kinase activity, protein serine/threonine kinase activity, protein phosphorylation, protein kinase activity, transferase activity, ATP binding, nucleotide binding, recognition of pollen, integral component of membrane, membrane
BVRB_8g185580	-	-	-	-	↑	hypothetical protein	104900944	AT4G04330	RBCX1	Chaperonin-like RBCX protein 1, chloroplastic [Source:UniProtKB/Swiss-Prot;Acc:Q94AU9]	GO:0009409, GO:0009651, GO:0009534, GO:0009414, GO:0061077, GO:0044183	response to cold, response to salt stress, chloroplast thylakoid, response to water deprivation, chaperone-mediated protein folding, protein binding involved in protein folding
BVRB_8g191970	-	-	-	-	↓		870851473	AT2G37780		Cysteine/Histidine-rich C1 domain family protein [Source:UniProtKB/TrEMBL;Acc:F4IR19]
BVRB_3g066530	-	-	-	-	↓	protein DETOXIFICATION 49	104906451	AT4G23030	DTX49	Protein DETOXIFICATION 49 [Source:UniProtKB/Swiss-Prot;Acc:O82752]	GO:0055085, GO:0016020, GO:0015238, GO:0015297, GO:0006855	transmembrane transport, membrane, drug transmembrane transporter activity, antiporter activity, drug transmembrane transport
BVRB_4g092600	-	-	-	-	↓	probable NAD(P)H dehydrogenase (quinone) FQR1-like 1	104907118	AT4G27270		Probable NAD(P)H dehydrogenase (quinone) FQR1-like 1 [Source:UniProtKB/Swiss-Prot;Acc:Q6NQE2]	GO:0016491, GO:0010181, GO:0003955	oxidoreductase activity, FMN binding, NAD(P)H dehydrogenase (quinone) activity	path:bvg00130, path:bvg01100, path:bvg01110
BVRB_6g127640	-	-	-	-	↓	U-box domain-containing protein 4	104894904				GO:0005515	protein binding
BVRB_3g049860	-	-	-	-	↓	4-coumarate--CoA ligase 2	104888010	AT1G65060	4CL3	4-coumarate--CoA ligase 3 [Source:UniProtKB/Swiss-Prot;Acc:Q9S777]	GO:0010584, GO:0003824, GO:0016207	pollen exine formation, catalytic activity, 4-coumarate-CoA ligase activity	path:bvg00130, path:bvg00940, path:bvg01100, path:bvg01110
BVRB_008400	-	-	-	-	↓	endoglucanase 2	104884436	AT1G19940	AtGH9B5	Endoglucanase 2 [Source:UniProtKB/Swiss-Prot;Acc:Q9FXI9]	GO:0008810, GO:0004553, GO:0008152, GO:0016798, GO:0005975, GO:0016787, GO:0003824, GO:0030245, GO:0000272, GO:0016021, GO:0016020	cellulase activity, hydrolase activity, hydrolyzing O-glycosyl compounds, metabolic process, hydrolase activity, acting on glycosyl bonds, carbohydrate metabolic process, hydrolase activity, catalytic activity, cellulose catabolic process, polysaccharide catabolic process, integral component of membrane, membrane
BVRB_3g053010	-	-	-	-	↓	LRR receptor-like serine/threonine-protein kinase FLS2	104888597				GO:0005515	protein binding
BVRB_8g201470	-	-	-	-	↓	G-type lectin S-receptor-like serine/threonine-protein kinase At5g24080	104883012				GO:0016310, GO:0016301, GO:0004674, GO:0006468, GO:0004672, GO:0016740, GO:0005524, GO:0000166, GO:0048544, GO:0016021, GO:0016020	phosphorylation, kinase activity, protein serine/threonine kinase activity, protein phosphorylation, protein kinase activity, transferase activity, ATP binding, nucleotide binding, recognition of pollen, integral component of membrane, membrane
BVRB_8g194080	-	-	-	-	↓	cucumber peeling cupredoxin	104902006	AT5G20230	BCB	SAG14 [Source:UniProtKB/TrEMBL;Acc:A0A178UM84]	GO:0009055	electron transfer activity
BVRB_9g224670	-	-	-	-	↓	hexokinase-1	104883129				GO:0005623, GO:0006096, GO:0016773, GO:0016310, GO:0016301, GO:0005975, GO:0016740, GO:0005524, GO:0000166, GO:0046835, GO:0001678, GO:0005536, GO:0004396	cell, glycolytic process, phosphotransferase activity, alcohol group as acceptor, phosphorylation, kinase activity, carbohydrate metabolic process, transferase activity, ATP binding, nucleotide binding, carbohydrate phosphorylation, cellular glucose homeostasis, glucose binding, hexokinase activity	path:bvg00010, path:bvg00051, path:bvg00052, path:bvg00500, path:bvg00520, path:bvg01100, path:bvg01110, path:bvg01200
BVRB_5g108510	-	-	-	-	↓	pectin acetylesterase 8	104893152				GO:0016787	hydrolase activity
BVRB_2g047930	-	-	-	-	↓		870846559
BVRB_3g060780	-	-	-	-	↓	polygalacturonase inhibitor 1	104889243				GO:0005515	protein binding
BVRB_3g051340	-	-	-	-	↓	disease resistance protein RGA2-like	104888191
BVRB_7g170870	-	-	-	-	↓	probable CCR4-associated factor 1 homolog 9	104899837	AT5G22250	CAF1-11	Probable CCR4-associated factor 1 homolog 11 [Source:UniProtKB/Swiss-Prot;Acc:Q9FMS6]	GO:0003676, GO:0030014, GO:0004535	nucleic acid binding, CCR4-NOT complex, poly(A)-specific ribonuclease activity	path:bvg03018
BVRB_8g187150	-	-	-	-	↓		870852050
BVRB_2g037550	-	-	-	-	↓	zinc finger AN1 domain-containing stress-associated protein 12	104887008	AT3G28210	SAP12	Zinc finger AN1 domain-containing stress-associated protein 12 [Source:UniProtKB/Swiss-Prot;Acc:Q67YE6]	GO:0009737, GO:0010200, GO:0008270	response to abscisic acid, response to chitin, zinc ion binding
BVRB_6g154680	-	-	-	-	↓	protein NRT1/ PTR FAMILY 4.6	104897983	AT1G27040	NPF4.5	Protein NRT1/ PTR FAMILY 4.5 [Source:UniProtKB/Swiss-Prot;Acc:Q8VYE4]	GO:0022857, GO:0055085, GO:0016020	transmembrane transporter activity, transmembrane transport, membrane
BVRB_8g195850	-	-	-	-	↓	aldehyde dehydrogenase family 2 member C4	104902157	AT3G24503	ALDH2C4	Aldehyde dehydrogenase family 2 member C4 [Source:UniProtKB/Swiss-Prot;Acc:Q56YU0]	GO:0050269, GO:0009699, GO:0016491, GO:0055114, GO:0016620	coniferyl-aldehyde dehydrogenase activity, phenylpropanoid biosynthetic process, oxidoreductase activity, oxidation-reduction process, oxidoreductase activity, acting on the aldehyde or oxo group of donors, NAD or NADP as acceptor	path:bvg00940
BVRB_9g205710	-	-	-	-	↓	probable glucuronoxylan glucuronosyltransferase IRX7	104902900	AT2G28110	IRX7	Glycosyltransferase (Fragment) [Source:UniProtKB/TrEMBL;Acc:W8Q712]	GO:0005794, GO:0010417, GO:0009834, GO:0016757, GO:0006486	Golgi apparatus, glucuronoxylan biosynthetic process, plant-type secondary cell wall biogenesis, transferase activity, transferring glycosyl groups, protein glycosylation
BVRB_4g080330	-	-	-	-	↓		870862448				GO:0003676	nucleic acid binding
BVRB_8g195950	-	-	-	-	↓	EG45-like domain containing protein	104902165	AT2G18660	EGC2	EG45-like domain containing protein 2 [Source:UniProtKB/Swiss-Prot;Acc:Q9ZV52]
BVRB_7g171190	-	-	-	-	↓	protein FAF-like, chloroplastic	104899859	AT5G22090		Protein FAF-like, chloroplastic [Source:UniProtKB/Swiss-Prot;Acc:Q0V865]
BVRB_7g175810	-	-	-	-	↓	trans-cinnamate 4-monooxygenase	104900289	AT2G30490	CYP73A5	Cinnamate-4-hydroxylase [Source:UniProtKB/TrEMBL;Acc:B1GV49]	GO:0005886, GO:0009506, GO:0016020, GO:0080167, GO:0005774, GO:0005794, GO:0009505, GO:0005783, GO:0009555, GO:0032502, GO:0009698, GO:0006744, GO:0042802, GO:0055114, GO:0020037, GO:0005506, GO:0016705, GO:0009808, GO:0016710	plasma membrane, plasmodesma, membrane, response to karrikin, vacuolar membrane, Golgi apparatus, plant-type cell wall, endoplasmic reticulum, pollen development, developmental process, phenylpropanoid metabolic process, ubiquinone biosynthetic process, identical protein binding, oxidation-reduction process, heme binding, iron ion binding, oxidoreductase activity, acting on paired donors, with in…	path:bvg00130, path:bvg00940, path:bvg00941, path:bvg00945, path:bvg01100, path:bvg01110
BVRB_8g181570	-	-	-	-	↓	external alternative NAD(P)H-ubiquinone oxidoreductase B2, mitochondrial	104900544	AT4G05020	NDB2	NAD(P)H dehydrogenase B2 [Source:UniProtKB/TrEMBL;Acc:F4JGL5]	GO:0016491, GO:0055114, GO:0005509	oxidoreductase activity, oxidation-reduction process, calcium ion binding
BVRB_9g212910	-	-	-	-	↓	NAC domain-containing protein 35	104903839	AT2G17040	anac036	NAC domain containing protein 36 [Source:UniProtKB/TrEMBL;Acc:F4IME8]	GO:0010200, GO:0009965, GO:0045792, GO:0048281, GO:0003677, GO:0006355	response to chitin, leaf morphogenesis, negative regulation of cell size, inflorescence morphogenesis, DNA binding, regulation of transcription, DNA-templated
BVRB_3g067480	-	-	-	-	↓		870846371
BVRB_5g119860	-	-	-	-	↓	serine/threonine-protein kinase Nek2	104894549	AT3G63280	ATNEK4	NIMA-related kinase 4 [Source:UniProtKB/TrEMBL;Acc:A0A1I9LPR2]	GO:0005524, GO:0004672, GO:0006468	ATP binding, protein kinase activity, protein phosphorylation
BVRB_4g095850	-	-	-	-	↓	serine/threonine-protein kinase WAG1	104907581	AT3G14370	WAG2	WAG2 [Source:UniProtKB/TrEMBL;Acc:A0A178VAK4]	GO:0005524, GO:0004672, GO:0006468	ATP binding, protein kinase activity, protein phosphorylation
BVRB_7g175140	-	-	-	-	↓	UDP-glycosyltransferase 87A1-like	104900220	AT2G30140	UGT87A2	UDP-glycosyltransferase 87A2 [Source:UniProtKB/Swiss-Prot;Acc:O64733]	GO:0016758	transferase activity, transferring hexosyl groups
BVRB_4g097130	-	-	-	-	↓	G-type lectin S-receptor-like serine/threonine-protein kinase LECRK3	104907760				GO:0006468, GO:0004672, GO:0005524, GO:0018108, GO:0004713, GO:0016021, GO:0016020	protein phosphorylation, protein kinase activity, ATP binding, peptidyl-tyrosine phosphorylation, protein tyrosine kinase activity, integral component of membrane, membrane
BVRB_4g094440	-	-	-	-	↓		870845531				GO:0016021, GO:0016020	integral component of membrane, membrane
BVRB_4g073690	-	-	-	-	↓	hypothetical protein	104890085						path:bvg00514
BVRB_9g205820	-	-	-	-	↓	shugoshin-1	104902908	AT3G44960		Shugoshin [Source:UniProtKB/TrEMBL;Acc:A0A1I9LT08]	GO:0005634, GO:0000775, GO:0045132	nucleus, chromosome, centromeric region, meiotic chromosome segregation
BVRB_001400	-	-	-	-	↓	transcription factor MYB108	104883489	AT5G49620	AtMYB78	myb domain protein 78 [Source:TAIR;Acc:AT5G49620]	GO:0003677, GO:0005634	DNA binding, nucleus
BVRB_9g204130	-	-	-	-	↓	3-hydroxyisobutyryl-CoA hydrolase-like protein 5	104902713	AT1G06550		3-hydroxyisobutyryl-CoA hydrolase-like protein 5 [Source:UniProtKB/Swiss-Prot;Acc:Q9SHJ8]	GO:0080167, GO:0003860	response to karrikin, 3-hydroxyisobutyryl-CoA hydrolase activity	path:bvg00280, path:bvg00410, path:bvg00640, path:bvg01100, path:bvg01200
BVRB_8g186080	-	-	-	-	↓		870852216
BVRB_7g165890	-	-	-	-	↓	receptor-like cytosolic serine/threonine-protein kinase RBK2	104899268	AT5G35960		Protein kinase family protein [Source:UniProtKB/TrEMBL;Acc:Q9FGC3]	GO:0005524, GO:0004672, GO:0006468	ATP binding, protein kinase activity, protein phosphorylation
BVRB_005670	-	-	-	-	↓	cysteine-rich repeat secretory protein 55	104884055	AT5G48540	CRRSP55	Cysteine-rich repeat secretory protein 55 [Source:UniProtKB/Swiss-Prot;Acc:Q9LV60]
BVRB_4g090240	-	-	-	-	↓	leucine-rich repeat receptor-like serine/threonine-protein kinase BAM1	104891848				GO:0005515	protein binding
BVRB_9g217940	-	-	-	-	↓	probable LRR receptor-like serine/threonine-protein kinase At3g47570	104904402				GO:0005524, GO:0004672, GO:0006468, GO:0005515	ATP binding, protein kinase activity, protein phosphorylation, protein binding
BVRB_8g186050	-	-	-	-	↓		870852212
BVRB_6g154890	-	-	-	-	↓	LEAF RUST 10 DISEASE-RESISTANCE LOCUS RECEPTOR-LIKE PROTEIN KINASE-like 1.5	104898003	AT1G69910	LRK10L-1.5	LEAF RUST 10 DISEASE-RESISTANCE LOCUS RECEPTOR-LIKE PROTEIN KINASE-like 1.5 [Source:UniProtKB/Swiss-Prot;Acc:F4I3V3]	GO:0005524, GO:0004672, GO:0006468	ATP binding, protein kinase activity, protein phosphorylation
BVRB_7g167730	-	-	-	-	↓	phospholipase A1-Igamma3, chloroplastic	104899521	AT1G30370		DLAH [Source:UniProtKB/TrEMBL;Acc:A0A178W2K8]	GO:0006629	lipid metabolic process
BVRB_1g012610	-	-	-	-	↓	12-oxophytodienoate reductase 2	104897982	AT1G76690	OPR2	OPR2 [Source:UniProtKB/TrEMBL;Acc:A0A178W9S3]	GO:0016491, GO:0055114, GO:0003824, GO:0010181	oxidoreductase activity, oxidation-reduction process, catalytic activity, FMN binding	path:bvg00592, path:bvg01100, path:bvg01110
BVRB_8g185810	-	-	-	-	↓	probable WRKY transcription factor 31	104900967	AT1G62300	WRKY6	Uncharacterized protein At1g62300 (Fragment) [Source:UniProtKB/TrEMBL;Acc:C0SV11]	GO:0010200, GO:0044212, GO:0016036, GO:0003700, GO:0045892, GO:0006355, GO:0043565, GO:0080169	response to chitin, transcription regulatory region DNA binding, cellular response to phosphate starvation, DNA-binding transcription factor activity, negative regulation of transcription, DNA-templated, regulation of transcription, DNA-templated, sequence-specific DNA binding, cellular response to boron-containing substance deprivation
BVRB_9g207740	-	-	-	-	↓	hypothetical protein	104903223	AT5G60700		Glycosyltransferase family protein 2 [Source:UniProtKB/TrEMBL;Acc:Q9FF50]
BVRB_1g017510	-	-	-	-	↓	fasciclin-like arabinogalactan protein 21	104905250
BVRB_5g106490	-	-	-	-	↓	hypothetical protein	104892960	AT1G32520		TLDc domain protein [Source:UniProtKB/TrEMBL;Acc:Q682Q6]	GO:0009507	chloroplast
ENSRNA049455400	-	-	-	-	↓
BVRB_8g199610	-	-	-	-	↓		870843638				GO:0016021, GO:0016020	integral component of membrane, membrane
BVRB_1g015760	-	-	-	-	↓	hypothetical protein	104902580	AT4G06534		unknown protein; FUNCTIONS IN: molecular_function unknown; INVOLVED IN: biological_process unknown; LOCATED IN: endomembrane system; Has 22 Blast hits to 22 proteins in 8 species: Archae - 0; Bacteria - 0; Metazoa - 0; Fungi - 0; Plants - 22; Viruse /.../ Other Eukaryotes - 0 (source: NCBI BLink). [Source:TAIR;Acc:AT4G06534]	GO:0005515	protein binding
BVRB_2g039510	-	-	-	-	↓	protein C2-DOMAIN ABA-RELATED 1-like	104887245	AT1G66360	CAR2	Protein C2-DOMAIN ABA-RELATED 2 [Source:UniProtKB/Swiss-Prot;Acc:Q9C8Y2]
BVRB_6g155190	-	-	-	-	↓	probable galacturonosyltransferase-like 9	104898033	AT1G24170	GATL8	Hexosyltransferase (Fragment) [Source:UniProtKB/TrEMBL;Acc:W8PW12]	GO:0016757	transferase activity, transferring glycosyl groups
BVRB_4g094560	-	-	-	-	↓	transcription factor bHLH94	104907404				GO:0046983	protein dimerization activity
BVRB_3g055560	-	-	-	-	↓	major allergen Mal d 1	104888645				GO:0006952, GO:0009607	defense response, response to biotic stimulus
BVRB_3g048500	-	-	-	-	↓	probable carboxylesterase 12	104888061				GO:0016787	hydrolase activity
BVRB_2g042610	-	-	-	-	↑		870865737
BVRB_7g157430	-	-	-	-	↓	acetylajmalan esterase-like	104898191	AT5G03980		GDSL esterase/lipase At5g03980 [Source:UniProtKB/Swiss-Prot;Acc:Q9LZB2]	GO:0016788	hydrolase activity, acting on ester bonds
BVRB_7g174520	-	-	-	-	↓	protein UPSTREAM OF FLC	104900170	AT5G59790		At5g59790 [Source:UniProtKB/TrEMBL;Acc:Q9FJF5]
BVRB_009030	-	-	-	-	↓	hypothetical protein isoform A	104884505	AT1G76070		Uncharacterized protein At1g76070 [Source:UniProtKB/Swiss-Prot;Acc:Q9SGS5]
BVRB_5g104100	-	-	-	-	↓	endoglucanase 1-like	104892630				GO:0008810, GO:0005975, GO:0004553, GO:0003824	cellulase activity, carbohydrate metabolic process, hydrolase activity, hydrolyzing O-glycosyl compounds, catalytic activity
BVRB_6g129240	-	-	-	-	↓	AAA-ATPase At3g50940	104895067	AT3G50940		AAA-ATPase At3g50940 [Source:UniProtKB/Swiss-Prot;Acc:Q147F9]	GO:0005524	ATP binding
BVRB_2g032150	-	-	-	-	↑		870867122
BVRB_1g009450	-	-	-	-	↓	probable trehalose-phosphate phosphatase D	104892603	AT1G35910	TPPD	Probable trehalose-phosphate phosphatase D [Source:UniProtKB/Swiss-Prot;Acc:Q67XC9]	GO:0004805, GO:0009651, GO:0009507, GO:0006979, GO:0006970, GO:0003824, GO:0005992, GO:0015927	trehalose-phosphatase activity, response to salt stress, chloroplast, response to oxidative stress, response to osmotic stress, catalytic activity, trehalose biosynthetic process, trehalase activity	path:bvg00500, path:bvg01100, path:bvg01110
BVRB_7g162210	-	-	-	-	↓	putative serine/threonine-protein kinase	104898698				GO:0005524, GO:0004672, GO:0006468	ATP binding, protein kinase activity, protein phosphorylation
BVRB_9g219420	-	-	-	-	↓	probable LRR receptor-like serine/threonine-protein kinase At4g36180	104904543	AT1G74170	AtRLP13	Receptor-like protein 13 [Source:UniProtKB/Swiss-Prot;Acc:Q9C6A6]	GO:0005515	protein binding
BVRB_6g149730	-	-	-	-	↓	glutamate receptor 2.6	104897463	AT3G04110	GLR1.1	Glutamate receptor 1.1 [Source:UniProtKB/Swiss-Prot;Acc:Q9M8W7]	GO:0016020, GO:0004970	membrane, ionotropic glutamate receptor activity
BVRB_5g124310	-	-	-	-	↓	cytochrome b561 domain-containing protein At4g18260	104908002	AT4G18260		Cytochrome b561 domain-containing protein At4g18260 [Source:UniProtKB/Swiss-Prot;Acc:Q0WPS2]	GO:0055114, GO:0016021, GO:0016020	oxidation-reduction process, integral component of membrane, membrane
BVRB_9g204230	-	-	-	-	↓	probable tyrosine-protein phosphatase At1g05000	104902722	AT2G32960	DSP2	Tyrosine-protein phosphatase DSP2 [Source:UniProtKB/Swiss-Prot;Acc:Q84MD6]	GO:0016791, GO:0004725, GO:0016311	phosphatase activity, protein tyrosine phosphatase activity, dephosphorylation
BVRB_2g042540	-	-	-	-	↓	expansin-A4	104887634				GO:0009664, GO:0005576	plant-type cell wall organization, extracellular region
BVRB_6g144620	-	-	-	-	↓	uncharacterized LOC104896865	104896865				GO:0016020, GO:0008375	membrane, acetylglucosaminyltransferase activity
BVRB_028010	-	-	-	-	↓		870821357
BVRB_4g074290	-	-	-	-	↓		870863497
BVRB_3g064660	-	-	-	-	↓	CRIB domain-containing protein RIC4	104889687
BVRB_6g141810	-	-	-	-	↑		870856643
BVRB_6g144810	-	-	-	-	↓	uncharacterized protein At1g66480	104896877	AT1G71015		At1g71015 [Source:UniProtKB/TrEMBL;Acc:Q9SSJ7]
BVRB_4g080850	-	-	-	-	↓	TLC domain-containing protein At5g14285	104890787	AT3G27270		TRAM, LAG1 and CLN8 (TLC) lipid-sensing domain containing protein [Source:UniProtKB/TrEMBL;Acc:A0A1I9LNG5]	GO:0016021	integral component of membrane
BVRB_6g138370	-	-	-	-	↓	anthocyanidin 3-O-glucosyltransferase 2	104896005	AT4G15270		Glucosyltransferase-like protein (Fragment) [Source:UniProtKB/TrEMBL;Acc:W8PV66]	GO:0016758	transferase activity, transferring hexosyl groups
BVRB_2g042900	-	-	-	-	↓	putative UPF0481 protein At3g02645	104887665	AT5G11290		Transmembrane protein, putative (DUF247) [Source:UniProtKB/TrEMBL;Acc:Q9LFM8]
BVRB_5g100730	-	-	-	-	↓	thaumatin-like protein 1	104892311	AT4G11650	OSM34	OSM34 [Source:UniProtKB/TrEMBL;Acc:A0A178V0T2]
BVRB_5g100820	-	-	-	-	↓	protein P21	104892319
BVRB_8g201160	-	-	-	-	↓	ankyrin repeat-containing protein NPR4	104882955				GO:0016021, GO:0016020, GO:0005515	integral component of membrane, membrane, protein binding
BVRB_4g082110	-	-	-	-	↓	RPM1-interacting protein 4	104890924	AT5G63270		RPM1-interacting protein 4 (RIN4) family protein [Source:UniProtKB/TrEMBL;Acc:Q9FMJ6]
BVRB_8g183030	-	-	-	-	↓	VQ motif-containing protein 4	104900665	AT1G28280	VQ4	VQ motif-containing protein 4 [Source:UniProtKB/Swiss-Prot;Acc:Q5M750]
BVRB_7g175660	-	-	-	-	↓	peroxidase 4	104900274	AT5G05340	PER52	Peroxidase 52 [Source:UniProtKB/Swiss-Prot;Acc:Q9FLC0]	GO:0042744, GO:0005829, GO:0005794, GO:0005618, GO:0009809, GO:0048046, GO:0010089, GO:1901430, GO:0055114, GO:0004601, GO:0020037, GO:0006979	hydrogen peroxide catabolic process, cytosol, Golgi apparatus, cell wall, lignin biosynthetic process, apoplast, xylem development, positive regulation of syringal lignin biosynthetic process, oxidation-reduction process, peroxidase activity, heme binding, response to oxidative stress	path:bvg00940, path:bvg01100, path:bvg01110
BVRB_001560	-	-	-	-	↓	hypothetical protein	104883521				GO:0005886, GO:0061630, GO:0009630, GO:0016567, GO:0048364	plasma membrane, ubiquitin protein ligase activity, gravitropism, protein ubiquitination, root development
BVRB_5g122610	-	-	-	-	↓	S-adenosylmethionine synthase 2	104894834				GO:0006556, GO:0004478, GO:0005737, GO:0016740, GO:0005524, GO:0000166, GO:0046872, GO:0006730	S-adenosylmethionine biosynthetic process, methionine adenosyltransferase activity, cytoplasm, transferase activity, ATP binding, nucleotide binding, metal ion binding, one-carbon metabolic process	path:bvg00270, path:bvg01100, path:bvg01110, path:bvg01230
BVRB_6g133870	-	-	-	-	↓	receptor-like cytosolic serine/threonine-protein kinase RBK1	104895522	AT5G10520	RBK1	RBK1 [Source:UniProtKB/TrEMBL;Acc:A0A178UTT7]	GO:0005524, GO:0004672, GO:0006468	ATP binding, protein kinase activity, protein phosphorylation
BVRB_6g134140	-	-	-	-	↓	aspartyl protease family protein 1	104895552	AT2G17760	APF1	Aspartyl protease family protein 1 [Source:UniProtKB/Swiss-Prot;Acc:Q8VYV9]	GO:0006508, GO:0004190	proteolysis, aspartic-type endopeptidase activity
BVRB_1g014610	-	-	-	-	↓	probable xyloglucan glycosyltransferase 9	104901672	AT4G07960	CSLC12	CSLC12 [Source:UniProtKB/TrEMBL;Acc:A0A384KRZ4]	GO:0009506	plasmodesma
BVRB_011780	-	-	-	-	↓	receptor-like protein kinase HAIKU2	104884759	AT1G09970	LRR XI-23	Receptor-like protein kinase 7 [Source:UniProtKB/Swiss-Prot;Acc:F4I2N7]	GO:0006468, GO:0004672, GO:0005524, GO:0016021, GO:0016020, GO:0005515	protein phosphorylation, protein kinase activity, ATP binding, integral component of membrane, membrane, protein binding
BVRB_7g167470	-	-	-	-	↓	desumoylating isopeptidase 1	104899497	AT3G07090		PPPDE putative thiol peptidase family protein [Source:UniProtKB/TrEMBL;Acc:Q9SFT9]	GO:0005634, GO:0005737	nucleus, cytoplasm
BVRB_4g091350	-	-	-	-	↓	hypothetical protein	104907023
BVRB_2g043420	-	-	-	-	↓	pleiotropic drug resistance protein TUR2	104887716				GO:0016020, GO:0005524, GO:0016887	membrane, ATP binding, ATPase activity
BVRB_6g151840	-	-	-	-	↑		870855859	AT3G26720		Alpha-mannosidase At3g26720 [Source:UniProtKB/Swiss-Prot;Acc:P94078]	GO:0005975, GO:0003824, GO:0004559, GO:0006013, GO:0030246	carbohydrate metabolic process, catalytic activity, alpha-mannosidase activity, mannose metabolic process, carbohydrate binding
BVRB_5g113940	-	-	-	-	↓	disease resistance protein RGA2	104893976				GO:0043531	ADP binding
BVRB_4g075650	-	-	-	-	↓	probable histone H2A.1	104890299				GO:0005694, GO:0000786, GO:0046982, GO:0003677, GO:0005634	chromosome, nucleosome, protein heterodimerization activity, DNA binding, nucleus
BVRB_8g192680	-	-	-	-	↓	anthocyanin 3'-O-beta-glucosyltransferase-like	104901833				GO:0016758	transferase activity, transferring hexosyl groups
BVRB_7g160460	-	-	-	-	↓	ubiquitin-like domain-containing CTD phosphatase 1	104898504	AT2G36550		Haloacid dehalogenase-like hydrolase family protein [Source:UniProtKB/TrEMBL;Acc:Q84WY5]
BVRB_5g108430	-	-	-	-	↓	hypothetical protein	104893145	AT4G19460		UDP-Glycosyltransferase superfamily protein [Source:UniProtKB/TrEMBL;Acc:F4JT73]
BVRB_5g108690	-	-	-	-	↓	aldo-keto reductase family 4 member C9	104893170	AT2G37760	AKR4C8	Aldo-keto reductase family 4 member C8 [Source:UniProtKB/Swiss-Prot;Acc:O80944]	GO:0016491, GO:0055114	oxidoreductase activity, oxidation-reduction process	path:bvg00010, path:bvg00040, path:bvg00561, path:bvg01100, path:bvg01110
BVRB_3g059580	-	-	-	-	↓	methylenetetrahydrofolate reductase 1	104889100	AT2G44160	MTHFR2	Methylenetetrahydrofolate reductase 2 [Source:UniProtKB/Swiss-Prot;Acc:O80585]	GO:0035999, GO:0055114, GO:0006555, GO:0004489	tetrahydrofolate interconversion, oxidation-reduction process, methionine metabolic process, methylenetetrahydrofolate reductase (NAD(P)H) activity	path:bvg00670, path:bvg01100, path:bvg01200
BVRB_1g010460	-	-	-	-	↓	hypothetical protein	104894547	AT3G24780		Uncharacterized conserved protein UCP015417, vWA [Source:UniProtKB/TrEMBL;Acc:Q1PEM2]
BVRB_010950	-	-	-	-	↓	protein ZINC INDUCED FACILITATOR 1-like	104884691				GO:0016021, GO:0016020	integral component of membrane, membrane
BVRB_5g113830	-	-	-	-	↓	UDP-glucose 6-dehydrogenase 1	104893967				GO:0055114, GO:0051287, GO:0016616, GO:0003979	oxidation-reduction process, NAD binding, oxidoreductase activity, acting on the CH-OH group of donors, NAD or NADP as acceptor, UDP-glucose 6-dehydrogenase activity	path:bvg00040, path:bvg00053, path:bvg00520, path:bvg01100
BVRB_4g093500	-	-	-	-	↓	7-dehydrocholesterol reductase	104907279	AT1G50430	DWF5	7-dehydrocholesterol reductase [Source:UniProtKB/Swiss-Prot;Acc:Q9LDU6]	GO:0016628, GO:0055114, GO:0016020, GO:0016021, GO:0009918, GO:0016132, GO:0005794, GO:0005886	oxidoreductase activity, acting on the CH-CH group of donors, NAD or NADP as acceptor, oxidation-reduction process, membrane, integral component of membrane, sterol delta7 reductase activity, brassinosteroid biosynthetic process, Golgi apparatus, plasma membrane	path:bvg00100, path:bvg01100, path:bvg01110
BVRB_9g215070	-	-	-	-	↓	LEAF RUST 10 DISEASE-RESISTANCE LOCUS RECEPTOR-LIKE PROTEIN KINASE-like 1.1	104904025	AT1G25390	LRK10L-1.1	LEAF RUST 10 DISEASE-RESISTANCE LOCUS RECEPTOR-LIKE PROTEIN KINASE-like 1.1 [Source:UniProtKB/Swiss-Prot;Acc:Q9C6K9]	GO:0005524, GO:0004672, GO:0006468, GO:0030247	ATP binding, protein kinase activity, protein phosphorylation, polysaccharide binding
BVRB_6g145440	-	-	-	-	↓	probable leucine-rich repeat receptor-like protein kinase At5g49770	104896980	AT5G49750		Leucine-rich repeat (LRR) family protein [Source:UniProtKB/TrEMBL;Acc:F4K682]	GO:0005524, GO:0004672, GO:0006468	ATP binding, protein kinase activity, protein phosphorylation
BVRB_9g203200	-	-	-	-	↓	L-aspartate oxidase, chloroplastic-like	104902597	AT5G14760	AO	L-aspartate oxidase, chloroplastic [Source:UniProtKB/Swiss-Prot;Acc:Q94AY1]	GO:0044318, GO:0009507, GO:0009435, GO:0016491, GO:0055114, GO:0005737, GO:0008734	L-aspartate:fumarate oxidoreductase activity, chloroplast, NAD biosynthetic process, oxidoreductase activity, oxidation-reduction process, cytoplasm, L-aspartate oxidase activity	path:bvg00250, path:bvg00760, path:bvg01100
BVRB_2g027730	-	-	-	-	↓		870867775
BVRB_8g181660	-	-	-	-	↓	zingipain-2	104900552	AT3G49340		Cysteine protease-like protein [Source:UniProtKB/TrEMBL;Acc:Q9SG15]	GO:0006508, GO:0008234	proteolysis, cysteine-type peptidase activity
BVRB_5g125280	-	-	-	-	↓	NADH--cytochrome b5 reductase 1	104908132	AT5G17770	CBR1	NADH-cytochrome b5 reductase [Source:UniProtKB/TrEMBL;Acc:A0A178US77]	GO:0004128, GO:0016491, GO:0055114, GO:0016021, GO:0016020, GO:0022900, GO:0005783, GO:0005886, GO:0009505	cytochrome-b5 reductase activity, acting on NAD(P)H, oxidoreductase activity, oxidation-reduction process, integral component of membrane, membrane, electron transport chain, endoplasmic reticulum, plasma membrane, plant-type cell wall	path:bvg00520
BVRB_2g038310	-	-	-	-	↓	chorismate synthase 1, chloroplastic	104887115	AT1G48850	EMB1144	Chorismate synthase, chloroplastic [Source:UniProtKB/Swiss-Prot;Acc:P57720]	GO:0009570, GO:0009423, GO:0009536, GO:0009507, GO:0005730, GO:0009073, GO:0004107	chloroplast stroma, chorismate biosynthetic process, plastid, chloroplast, nucleolus, aromatic amino acid family biosynthetic process, chorismate synthase activity	path:bvg00400, path:bvg01100, path:bvg01110, path:bvg01230
BVRB_3g062240	-	-	-	-	↓	glycosyltransferase-like At2g41451	104889422	AT3G57200		Glycosyltransferase-like protein (Fragment) [Source:UniProtKB/TrEMBL;Acc:A0A1W6AK37]
BVRB_2g028070	-	-	-	-	↓	alpha-1,4-glucan-protein synthase [UDP-forming] 2	104906953				GO:0071669, GO:0016866	plant-type cell wall organization or biogenesis, intramolecular transferase activity	path:bvg00520, path:bvg01100
BVRB_8g182490	-	-	-	-	↓	receptor-like protein kinase HSL1	104900621	AT1G28440	HSL1	Receptor-like protein kinase HSL1 [Source:UniProtKB/Swiss-Prot;Acc:Q9SGP2]	GO:0005524, GO:0004672, GO:0006468, GO:0005515	ATP binding, protein kinase activity, protein phosphorylation, protein binding
BVRB_6g153990	-	-	-	-	↓	kunitz trypsin inhibitor 2	104897923	AT1G73260	KTI1	Kunitz trypsin inhibitor 1 [Source:UniProtKB/Swiss-Prot;Acc:Q8RXD5]	GO:0004866	endopeptidase inhibitor activity
BVRB_002070	-	-	-	-	↓	GDSL esterase/lipase At1g28610	104883599	AT5G03980		GDSL esterase/lipase At5g03980 [Source:UniProtKB/Swiss-Prot;Acc:Q9LZB2]	GO:0016788, GO:0016021, GO:0016020	hydrolase activity, acting on ester bonds, integral component of membrane, membrane
BVRB_2g023720	-	-	-	-	↓	putative serine/threonine-protein kinase-like protein CCR3	104903320				GO:0042803, GO:0005524, GO:0004672, GO:0006468	protein homodimerization activity, ATP binding, protein kinase activity, protein phosphorylation
BVRB_3g060820	-	-	-	-	↓		870864258
BVRB_3g070470	-	-	-	-	↓	allene oxide synthase 1, chloroplastic	104906974	AT5G42650	CYP74A	Allene oxide synthase, chloroplastic [Source:UniProtKB/Swiss-Prot;Acc:Q96242]	GO:0016705, GO:0005506, GO:0020037, GO:0055114, GO:0004497, GO:0046872	oxidoreductase activity, acting on paired donors, with incorporation or reduction of molecular oxygen, iron ion binding, heme binding, oxidation-reduction process, monooxygenase activity, metal ion binding	path:bvg00592, path:bvg01100, path:bvg01110
BVRB_2g028010	-	-	-	-	↓	protein COBRA	104906907				GO:0010215, GO:0031225, GO:0016049	cellulose microfibril organization, anchored component of membrane, cell growth
BVRB_8g199400	-	-	-	-	↓	60S ribosomal protein L18a-like protein	104909068	AT5G57060		60S ribosomal L18a-like protein [Source:UniProtKB/TrEMBL;Acc:Q9LTR7]
BVRB_009780	-	-	-	-	↓		870841632
BVRB_9g205260	-	-	-	-	↓	hypothetical protein	104902866	AT5G60710		Retroelement pol polyprotein-like [Source:UniProtKB/TrEMBL;Acc:Q9FF49]	GO:0005886	plasma membrane
BVRB_2g028250	-	-	-	-	↓		870867831
BVRB_4g077340	-	-	-	-	↓		870862704	AT1G64780	AMT1-2	Ammonium transporter 1 member 2 [Source:UniProtKB/Swiss-Prot;Acc:Q9ZPJ8]	GO:0016020, GO:0008519, GO:0072488, GO:0015696	membrane, ammonium transmembrane transporter activity, ammonium transmembrane transport, ammonium transport
BVRB_7g168670	-	-	-	-	↓		870852803
BVRB_5g101730	-	-	-	-	↓		870860919
BVRB_3g053300	-	-	-	-	↓		870865102				GO:0046872, GO:0030001	metal ion binding, metal ion transport
BVRB_5g099920	-	-	-	-	↓	1-aminocyclopropane-1-carboxylate synthase	104892244				GO:0051301, GO:0010087, GO:0009611, GO:0009733, GO:0042802, GO:0006979, GO:0071281, GO:0009753, GO:0009612, GO:0003824, GO:0030170, GO:0009058, GO:0016847	cell division, phloem or xylem histogenesis, response to wounding, response to auxin, identical protein binding, response to oxidative stress, cellular response to iron ion, response to jasmonic acid, response to mechanical stimulus, catalytic activity, pyridoxal phosphate binding, biosynthetic process, 1-aminocyclopropane-1-carboxylate synthase activity	path:bvg00270, path:bvg01100, path:bvg01110, path:bvg04016
BVRB_1g002050	-	-	-	-	↓	caffeic acid 3-O-methyltransferase	104902057				GO:0008168, GO:0008171, GO:0046983	methyltransferase activity, O-methyltransferase activity, protein dimerization activity	path:bvg00940, path:bvg01100, path:bvg01110
BVRB_1g003250	-	-	-	-	↓	cyclic nucleotide-gated ion channel 1	104885117	AT2G46430	CNGC3	Probable cyclic nucleotide-gated ion channel 3 [Source:UniProtKB/Swiss-Prot;Acc:Q9SKD7]	GO:0055085, GO:0016020, GO:0005216, GO:0006811	transmembrane transport, membrane, ion channel activity, ion transport	path:bvg04626
BVRB_2g037730	-	-	-	-	↓	major allergen Mal d 1-like	104887022				GO:0006952	defense response
BVRB_3g056940	-	-	-	-	↓	LRR receptor-like serine/threonine-protein kinase GSO2	104888780				GO:0005515	protein binding
BVRB_8g188360	-	-	-	-	↓	cyclic phosphodiesterase	104901318	AT4G18930		Cyclic phosphodiesterase [Source:UniProtKB/Swiss-Prot;Acc:O04147]	GO:0004112	cyclic-nucleotide phosphodiesterase activity
BVRB_3g065580	-	-	-	-	↓	chaperone protein dnaJ 20, chloroplastic	104889786	AT4G13830	ATJ20	Chaperone protein dnaJ 20, chloroplastic [Source:UniProtKB/Swiss-Prot;Acc:Q9SDN0]	GO:0010322, GO:0061077, GO:1902395, GO:0005634, GO:0009507	regulation of isopentenyl diphosphate biosynthetic process, methylerythritol 4-phosphate pathway, chaperone-mediated protein folding, regulation of 1-deoxy-D-xylulose-5-phosphate synthase activity, nucleus, chloroplast
BVRB_003060	-	-	-	-	↓	hypothetical protein	104883734				GO:0016021, GO:0016020	integral component of membrane, membrane
BVRB_2g025790	-	-	-	-	↓		870867565
BVRB_5g122270	-	-	-	-	↓	hypothetical protein	104894805	AT4G01870		tolB protein-related [Source:TAIR;Acc:AT4G01870]
BVRB_9g225840	-	-	-	-	↓	ethylene-responsive transcription factor 4	104883290				GO:0006355, GO:0006351, GO:0003700, GO:0003677, GO:0005634	regulation of transcription, DNA-templated, transcription, DNA-templated, DNA-binding transcription factor activity, DNA binding, nucleus
BVRB_4g078650	-	-	-	-	↓	lipase-like PAD4	104890566	AT3G52430	PAD4	Lipase-like PAD4 [Source:UniProtKB/Swiss-Prot;Acc:Q9S745]	GO:0005737, GO:0010105, GO:0005634, GO:0009625, GO:0009751, GO:0010150, GO:0009617, GO:0009862, GO:0050829, GO:0001666, GO:0010310, GO:0010618, GO:2000031, GO:0009816, GO:0009627, GO:1900367, GO:0031348, GO:0080142, GO:1900426, GO:0002213, GO:0010225, GO:0010942, GO:0051707, GO:0071327, GO:0080151, GO:1901183, GO:2000022, GO:0006629, GO:0060866	cytoplasm, negative regulation of ethylene-activated signaling pathway, nucleus, response to insect, response to salicylic acid, leaf senescence, response to bacterium, systemic acquired resistance, salicylic acid mediated signaling pathway, defense response to Gram-negative bacterium, response to hypoxia, regulation of hydrogen peroxide metabolic process, aerenchyma formation, regulation of sali…
BVRB_6g138220	-	-	-	-	↓	CASP-like protein 5C1	104895992	AT4G37235		CASP-like protein [Source:UniProtKB/TrEMBL;Acc:A0A178UV86]
BVRB_5g123410	-	-	-	-	↓	flavonoid 3'-monooxygenase	104907876	AT5G07990	CYP75B1	TT7 [Source:UniProtKB/TrEMBL;Acc:A0A178UNZ9]	GO:0009733, GO:0055114, GO:0020037, GO:0005506, GO:0016705	response to auxin, oxidation-reduction process, heme binding, iron ion binding, oxidoreductase activity, acting on paired donors, with incorporation or reduction of molecular oxygen	path:bvg00941, path:bvg00944, path:bvg01100, path:bvg01110
BVRB_8g185960	-	-	-	-	↓	L-ascorbate oxidase homolog	104900974	AT4G22010	sks4	At4g22010 [Source:UniProtKB/TrEMBL;Acc:O65449]	GO:0009506, GO:0016020, GO:0009505, GO:0016491, GO:0055114, GO:0005507	plasmodesma, membrane, plant-type cell wall, oxidoreductase activity, oxidation-reduction process, copper ion binding
BVRB_1g015270	-	-	-	-	↓	zinc finger protein ZAT10	104902217	AT3G49930		At3g49930 [Source:UniProtKB/TrEMBL;Acc:Q9SN24]	GO:0003676	nucleic acid binding
BVRB_9g216210	-	-	-	-	↓	caffeoyl-CoA O-methyltransferase	104904122	AT4G34050	CCoAOMT1	S-adenosyl-L-methionine-dependent methyltransferases superfamily protein [Source:TAIR;Acc:AT4G34050]	GO:0008171	O-methyltransferase activity	path:bvg00940, path:bvg00941, path:bvg00945, path:bvg01100, path:bvg01110
BVRB_3g054800	-	-	-	-	↓	biotin synthase	104888505	AT2G43360	BIO2	Biotin synthase, mitochondrial [Source:UniProtKB/Swiss-Prot;Acc:P54967]	GO:0008270, GO:0003824, GO:0051536, GO:0009102, GO:0004076	zinc ion binding, catalytic activity, iron-sulfur cluster binding, biotin biosynthetic process, biotin synthase activity	path:bvg00780, path:bvg01100
BVRB_8g184330	-	-	-	-	↓	protein C2-DOMAIN ABA-RELATED 11	104900794	AT5G47710	CAR11	Protein C2-DOMAIN ABA-RELATED 11 [Source:UniProtKB/Swiss-Prot;Acc:Q9FIK8]	GO:0005773, GO:0005886	vacuole, plasma membrane
BVRB_2g029820	-	-	-	-	↓	peroxidase 52-like	104908274				GO:0055114, GO:0004601, GO:0020037, GO:0006979, GO:0042744	oxidation-reduction process, peroxidase activity, heme binding, response to oxidative stress, hydrogen peroxide catabolic process	path:bvg00940, path:bvg01100, path:bvg01110
BVRB_5g099120	-	-	-	-	↓	probable WRKY transcription factor 41	104892178				GO:0006355, GO:0003700, GO:0043565	regulation of transcription, DNA-templated, DNA-binding transcription factor activity, sequence-specific DNA binding
BVRB_8g196310	-	-	-	-	↓	transcription repressor OFP8-like	104902198	AT5G19650	OFP8	Transcription repressor OFP8 [Source:UniProtKB/Swiss-Prot;Acc:Q3E9B4]	GO:0045892	negative regulation of transcription, DNA-templated
BVRB_7g172070	-	-	-	-	↑	phosphoinositide phospholipase C 4	104899950				GO:0007165, GO:0035556, GO:0006629, GO:0008081, GO:0004435	signal transduction, intracellular signal transduction, lipid metabolic process, phosphoric diester hydrolase activity, phosphatidylinositol phospholipase C activity	path:bvg00562, path:bvg01100, path:bvg04070, path:bvg04933
BVRB_2g040170	-	-	-	-	↑	vacuolar amino acid transporter 1	104887307	AT5G15240	AVT1J	Amino acid transporter AVT1J [Source:UniProtKB/Swiss-Prot;Acc:Q9LXF8]
BVRB_6g148560	-	-	-	-	↓	ATP-citrate synthase alpha chain protein 1	104897360	AT1G10670	ACLA-1	ATP-citrate lyase A-1 [Source:UniProtKB/TrEMBL;Acc:F4I5V8]	GO:0005524	ATP binding	path:bvg00020, path:bvg01100, path:bvg01110
BVRB_3g058400	-	-	-	-	↓	putative receptor protein kinase ZmPK1	104888983				GO:0005524, GO:0004674, GO:0004672, GO:0006468, GO:0048544	ATP binding, protein serine/threonine kinase activity, protein kinase activity, protein phosphorylation, recognition of pollen
BVRB_8g194340	-	-	-	-	↓	EIN3-binding F-box protein 2	104902024				GO:0005515	protein binding	path:bvg04016, path:bvg04075
BVRB_9g202330	-	-	-	-	↓	hypothetical protein	104902516				GO:0016020, GO:0008375	membrane, acetylglucosaminyltransferase activity
BVRB_2g047350	-	-	-	-	↓		870846633
BVRB_4g086420	-	-	-	-	↓	histone H3.2	104891458				GO:0003677, GO:0000786, GO:0046982, GO:0010369	DNA binding, nucleosome, protein heterodimerization activity, chromocenter
BVRB_8g183510	-	-	-	-	↓	CBS domain-containing protein CBSX5	104900725
BVRB_1g021150	-	-	-	-	↓	hypothetical protein isoform A	104905654	AT5G42330		At5g42330 [Source:UniProtKB/TrEMBL;Acc:Q6GKX1]
BVRB_3g052980	-	-	-	-	↓	probable membrane-associated kinase regulator 5	104888338	AT5G52870	MAKR5	Probable membrane-associated kinase regulator 5 [Source:UniProtKB/Swiss-Prot;Acc:Q9FLX4]	GO:0005886	plasma membrane
BVRB_7g163660	-	-	-	-	↓	late embryogenesis abundant protein Lea5	104898925	AT1G02820	LEA2	LEA3 [Source:UniProtKB/TrEMBL;Acc:A0A178WJ88]
BVRB_4g074040	-	-	-	-	↑	blue copper protein	104890119	AT1G08500	ENODL18	Early nodulin-like protein 18 [Source:UniProtKB/TrEMBL;Acc:O82083]	GO:0009055	electron transfer activity
BVRB_005000	-	-	-	-	↓	protein LURP-one-related 6	104883973	AT2G05910		Protein LURP-one-related 6 [Source:UniProtKB/Swiss-Prot;Acc:Q9ZUF7]
BVRB_1g000200	-	-	-	-	↓	hypothetical protein	104901765	AT2G41705		Camphor resistance CrcB family protein [Source:UniProtKB/TrEMBL;Acc:Q8RYE2]	GO:0016021	integral component of membrane
BVRB_3g056770	-	-	-	-	↓	ethylene receptor 2	104888764	AT1G04310	ERS2	Ethylene response sensor 2 [Source:UniProtKB/Swiss-Prot;Acc:P93825]	GO:0007165, GO:0000155, GO:0000160, GO:0004672, GO:0005789, GO:0038199, GO:0051740, GO:0009723, GO:0005515	signal transduction, phosphorelay sensor kinase activity, phosphorelay signal transduction system, protein kinase activity, endoplasmic reticulum membrane, ethylene receptor activity, ethylene binding, response to ethylene, protein binding	path:bvg04016, path:bvg04075
BVRB_6g134130	-	-	-	-	↓	aspartyl protease family protein 1	104895549	AT2G17760	APF1	Aspartyl protease family protein 1 [Source:UniProtKB/Swiss-Prot;Acc:Q8VYV9]	GO:0006508, GO:0004190	proteolysis, aspartic-type endopeptidase activity
BVRB_8g181740	-	-	-	-	↓		870852597				GO:0055114, GO:0020037, GO:0005506, GO:0016705	oxidation-reduction process, heme binding, iron ion binding, oxidoreductase activity, acting on paired donors, with incorporation or reduction of molecular oxygen
BVRB_1g015770	-	-	-	-	↓	WUSCHEL-related homeobox 4	104902590				GO:0003677	DNA binding
BVRB_5g124040	-	-	-	-	↓		870844913				GO:0010374	stomatal complex development
BVRB_014140	-	-	-	-	↓	salicylic acid-binding protein 2	104885064	AT2G23620	MES1	Methylesterase 1 [Source:UniProtKB/Swiss-Prot;Acc:Q8S8S9]
BVRB_6g128700	-	-	-	-	↓	germin-like protein 5-1	104895020	AT3G05930	GLP8	GLP8 [Source:UniProtKB/TrEMBL;Acc:A0A384KAA2]	GO:0030145, GO:0045735	manganese ion binding, nutrient reservoir activity
BVRB_2g035680	-	-	-	-	↓	guanine nucleotide-binding protein subunit gamma 1	104886765				GO:0005886	plasma membrane
BVRB_7g167970	-	-	-	-	↓	RPM1-interacting protein 4	104899540						path:bvg04626
BVRB_009480	-	-	-	-	↓	hypothetical protein	104884567	AT1G19130		RmlC-like jelly roll fold protein [Source:UniProtKB/TrEMBL;Acc:Q8GYZ3]	GO:0005829	cytosol
BVRB_5g114140	-	-	-	-	↓	probable serine/threonine-protein kinase At1g54610	104893998	AT1G18670	IBS1	Protein kinase superfamily protein [Source:TAIR;Acc:AT1G18670]	GO:0005524, GO:0004672, GO:0006468	ATP binding, protein kinase activity, protein phosphorylation
BVRB_1g011130	-	-	-	-	↓	U-box domain-containing protein 27	104895459				GO:0004842, GO:0016567	ubiquitin-protein transferase activity, protein ubiquitination
BVRB_4g071290	-	-	-	-	↓		870863183	AT1G55265		At1g55265 [Source:UniProtKB/TrEMBL;Acc:Q8LEJ7]
BVRB_3g059460	-	-	-	-	↓		870864498				GO:0046622	positive regulation of organ growth
BVRB_8g197250	-	-	-	-	↑	uncharacterized LOC104902281	104902281
BVRB_4g087170	-	-	-	-	↓	disease resistance protein RPS2	104891576				GO:0043531, GO:0005515	ADP binding, protein binding
BVRB_6g154590	-	-	-	-	↓	probable inactive purple acid phosphatase 16	104897974	AT3G10150	ATPAP16	Purple acid phosphatase 16 [Source:UniProtKB/TrEMBL;Acc:A0A1I9LQV7]	GO:0016787	hydrolase activity
BVRB_6g132260	-	-	-	-	↓		870857571
BVRB_7g172940	-	-	-	-	↓	tubulin beta-1 chain	104900025				GO:0005525, GO:0007017, GO:0005874, GO:0003924, GO:0005200	GTP binding, microtubule-based process, microtubule, GTPase activity, structural constituent of cytoskeleton	path:bvg04145
BVRB_7g165190	-	-	-	-	↓	hypothetical protein	104899186
BVRB_7g168260	-	-	-	-	↓	transcription factor bHLH78	104899593	AT5G48560	BHLH78	Transcription factor bHLH78 [Source:UniProtKB/Swiss-Prot;Acc:Q9FJL4]	GO:0006355, GO:0046983	regulation of transcription, DNA-templated, protein dimerization activity
BVRB_1g008740	-	-	-	-	↓	protein EXORDIUM	104892013
BVRB_4g085350	-	-	-	-	↓	uncharacterized LOC104891332	104891332	AT5G06610		Gb [Source:UniProtKB/TrEMBL;Acc:Q9FG09]
BVRB_8g189570	-	-	-	-	↓	hypothetical protein	104901457
BVRB_1g018520	-	-	-	-	↓		870847674	AT3G60580	ZAT9	Zinc finger protein ZAT9 [Source:UniProtKB/Swiss-Prot;Acc:Q9M202]	GO:0003676	nucleic acid binding
BVRB_6g135100	-	-	-	-	↓	ras-related protein RABH1e	104895675	AT2G22290	RABH1D	Ras-related protein RABH1d [Source:UniProtKB/Swiss-Prot;Acc:Q9SID8]	GO:0005525, GO:0003924	GTP binding, GTPase activity
BVRB_005260	-	-	-	-	↓	berberine bridge enzyme-like 13	104884006	AT5G44390		Berberine bridge enzyme-like 25 [Source:UniProtKB/Swiss-Prot;Acc:Q9FKU9]	GO:0016614, GO:0050660, GO:0016491, GO:0003824, GO:0055114, GO:0071949	oxidoreductase activity, acting on CH-OH group of donors, flavin adenine dinucleotide binding, oxidoreductase activity, catalytic activity, oxidation-reduction process, FAD binding	path:bvg00940, path:bvg01100, path:bvg01110
BVRB_5g112570	-	-	-	-	↓	pirin-like protein	104893778	AT3G59220	PRN1	Pirin-1 [Source:UniProtKB/Swiss-Prot;Acc:Q9LX49]
BVRB_7g177430	-	-	-	-	↓	dynamin-related protein 5A-like	104908624	AT1G53140	DRP5A	DRP5A [Source:UniProtKB/TrEMBL;Acc:A0A178WBH9]	GO:0005525, GO:0003924, GO:0000166, GO:0000911, GO:0009504	GTP binding, GTPase activity, nucleotide binding, cytokinesis by cell plate formation, cell plate
BVRB_6g129340	-	-	-	-	↓	transcription factor bHLH110	104895072				GO:0046983	protein dimerization activity
BVRB_2g024040	-	-	-	-	↓	nematode resistance protein-like HSPRO2	104903543	AT3G55840	HSPRO1	Nematode resistance protein-like HSPRO1 [Source:UniProtKB/Swiss-Prot;Acc:Q9LY61]	GO:0046872, GO:0020037, GO:0006952, GO:0019441	metal ion binding, heme binding, defense response, tryptophan catabolic process to kynurenine
BVRB_3g061860	-	-	-	-	↓	zeatin O-glucosyltransferase	104889383				GO:0016758	transferase activity, transferring hexosyl groups	path:bvg00908
BVRB_7g164820	-	-	-	-	↓	UDP-glucuronic acid decarboxylase 2	104899089	AT2G47650	UXS4	AT2G47650 protein [Source:UniProtKB/TrEMBL;Acc:C0Z2I3]			path:bvg00520, path:bvg01100
BVRB_2g043510	-	-	-	-	↓	U-box domain-containing protein 4	104887725				GO:0004842, GO:0016567, GO:0005515, GO:0005737, GO:0048658, GO:0061630, GO:1904822, GO:0034614, GO:1904821	ubiquitin-protein transferase activity, protein ubiquitination, protein binding, cytoplasm, anther wall tapetum development, ubiquitin protein ligase activity, ubiquitin protein ligase activity involved in chloroplast disassembly, cellular response to reactive oxygen species, chloroplast disassembly
BVRB_8g199340	-	-	-	-	↓	hypothetical protein	104909061	AT4G29780		Nuclease [Source:UniProtKB/TrEMBL;Acc:Q84J48]
BVRB_7g160870	-	-	-	-	↓	auxin-binding protein ABP19a-like	104898547	AT5G20630	GER3	Germin-like protein subfamily 3 member 3 [Source:UniProtKB/Swiss-Prot;Acc:P94072]	GO:0030145, GO:0045735	manganese ion binding, nutrient reservoir activity
BVRB_6g139910	-	-	-	-	↓	D-aminoacyl-tRNA deacylase	104896133	AT2G03800	GEK1	D-aminoacyl-tRNA deacylases [Source:TAIR;Acc:AT2G03800]	GO:0016788, GO:0051499, GO:0019478	hydrolase activity, acting on ester bonds, D-aminoacyl-tRNA deacylase activity, D-amino acid catabolic process
BVRB_4g075090	-	-	-	-	↓	wall-associated receptor kinase-like 8	109133549	AT1G16090	WAKL7	Wall associated kinase-like 7 [Source:UniProtKB/TrEMBL;Acc:F4I2T5]	GO:0030247	polysaccharide binding
BVRB_6g149930	-	-	-	-	↓	shikimate kinase, chloroplastic	104897487	AT4G39540	SK2	Shikimate kinase 2 [Source:UniProtKB/TrEMBL;Acc:F4JW33]			path:bvg00400, path:bvg01100, path:bvg01110, path:bvg01230
BVRB_1g022130	-	-	-	-	↓	auxin-induced protein 6B	104905784				GO:0009733	response to auxin	path:bvg04075
BVRB_2g034620	-	-	-	-	↓	hypothetical protein	104886627	AT5G11890		EMB3135 [Source:UniProtKB/TrEMBL;Acc:A0A178UG53]	GO:0005886	plasma membrane
BVRB_1g011200	-	-	-	-	↓	berberine bridge enzyme-like 21	104895523	AT4G20840		Berberine bridge enzyme-like 21 [Source:UniProtKB/Swiss-Prot;Acc:Q9SVG3]	GO:0016491, GO:0055114, GO:0050660, GO:0071949	oxidoreductase activity, oxidation-reduction process, flavin adenine dinucleotide binding, FAD binding
BVRB_016570	-	-	-	-	↓	L-type lectin-domain containing receptor kinase IX.1-like	104885424				GO:0006468, GO:0004672, GO:0030246, GO:0005524, GO:0016021, GO:0016020	protein phosphorylation, protein kinase activity, carbohydrate binding, ATP binding, integral component of membrane, membrane
BVRB_4g089400	-	-	-	-	↓		870861576
BVRB_2g027100	-	-	-	-	↓	LEAF RUST 10 DISEASE-RESISTANCE LOCUS RECEPTOR-LIKE PROTEIN KINASE-like 1.4	104906301	AT1G66880		Protein kinase superfamily protein [Source:TAIR;Acc:AT1G66880]	GO:0005524, GO:0004672, GO:0006468	ATP binding, protein kinase activity, protein phosphorylation
BVRB_5g106010	-	-	-	-	↓	mitochondrial carnitine/acylcarnitine carrier-like protein	104892919	AT5G46800	BOU	Mitochondrial carnitine/acylcarnitine carrier-like protein [Source:UniProtKB/Swiss-Prot;Acc:Q93XM7]	GO:0009536, GO:0005739, GO:0009507, GO:0022857, GO:0006839	plastid, mitochondrion, chloroplast, transmembrane transporter activity, mitochondrial transport
BVRB_008870	-	-	-	-	↓	uroporphyrinogen-III C-methyltransferase	104884494	AT5G40850	UPM1	AT5g40850/MHK7_8 [Source:UniProtKB/TrEMBL;Acc:Q42606]	GO:0051287, GO:0043115, GO:0008152, GO:0032259, GO:0016740, GO:0008168, GO:0055114, GO:0006779, GO:0009236, GO:0004851, GO:0051266, GO:0019354, GO:0009507	NAD binding, precorrin-2 dehydrogenase activity, metabolic process, methylation, transferase activity, methyltransferase activity, oxidation-reduction process, porphyrin-containing compound biosynthetic process, cobalamin biosynthetic process, uroporphyrin-III C-methyltransferase activity, sirohydrochlorin ferrochelatase activity, siroheme biosynthetic process, chloroplast	path:bvg00860, path:bvg01100, path:bvg01110
BVRB_3g051100	-	-	-	-	↓	syntaxin-121-like	104888161				GO:0016192, GO:0016020	vesicle-mediated transport, membrane	path:bvg04130
BVRB_2g027950	-	-	-	-	↓	putative receptor-like protein kinase At5g39000	109133521	AT5G39000		Putative receptor-like protein kinase At5g39000 [Source:UniProtKB/Swiss-Prot;Acc:Q9FID8]	GO:0005524, GO:0004672, GO:0006468	ATP binding, protein kinase activity, protein phosphorylation
BVRB_1g010720	-	-	-	-	↑	psbP domain-containing protein 4, chloroplastic	104895119	AT1G77090	PPD4	PsbP domain-containing protein 4, chloroplastic [Source:UniProtKB/Swiss-Prot;Acc:O49292]	GO:0009570, GO:0009507, GO:0009579, GO:0031977, GO:0009534, GO:0015979, GO:0005509, GO:0009523, GO:0009654, GO:0019898	chloroplast stroma, chloroplast, thylakoid, thylakoid lumen, chloroplast thylakoid, photosynthesis, calcium ion binding, photosystem II, photosystem II oxygen evolving complex, extrinsic component of membrane
BVRB_9g224870	-	-	-	-	↓	ABC transporter G family member 36	104883146	AT1G15210	ABCG35	PDR7 [Source:UniProtKB/TrEMBL;Acc:A0A178WAD4]	GO:0016887, GO:0005524, GO:0000166, GO:0016020, GO:0016021	ATPase activity, ATP binding, nucleotide binding, membrane, integral component of membrane
BVRB_4g075160	-	-	-	-	↓	hypothetical protein	104890221
BVRB_7g163740	-	-	-	-	↓	uncharacterized LOC104898930	104898930	AT3G22530		Heat shock protein [Source:UniProtKB/TrEMBL;Acc:Q8VY73]
BVRB_2g032220	-	-	-	-	↓	aquaporin TIP4-1	104885290	AT2G25810	TIP4-1	Aquaporin TIP4-1 [Source:UniProtKB/Swiss-Prot;Acc:O82316]	GO:0009705, GO:0042807, GO:0055085, GO:0016020, GO:0015267	plant-type vacuole membrane, central vacuole, transmembrane transport, membrane, channel activity
BVRB_5g104090	-	-	-	-	↑	beta-carotene isomerase D27, chloroplastic	104892629	AT1G64680		At1g64680 [Source:UniProtKB/TrEMBL;Acc:Q9SGU7]
BVRB_9g216730	-	-	-	-	↑	RING-H2 finger protein ATL74-like	104904281	AT5G01880	ATL74	RING-H2 finger protein ATL74 [Source:UniProtKB/Swiss-Prot;Acc:Q9LZV8]
BVRB_5g098200	-	-	-	-	↓	lipid transfer-like protein VAS	104892081	AT1G62790		At1g62790 [Source:UniProtKB/TrEMBL;Acc:Q6NLF7]
BVRB_6g154190	-	-	-	-	↑	hypothetical protein	104897939	AT4G35560		Transducin/WD40 repeat-like superfamily protein [Source:UniProtKB/TrEMBL;Acc:F4JN30]	GO:0048235, GO:0005515	pollen sperm cell differentiation, protein binding
BVRB_7g175500	-	-	-	-	↓	WRKY transcription factor WRKY24	104900259	AT2G38470	WRKY33	WRKY33 [Source:UniProtKB/TrEMBL;Acc:A0A384L4W4]	GO:0005634, GO:0009409, GO:0009651, GO:0042742, GO:0043565, GO:0010200, GO:0009414, GO:0050832, GO:0009408, GO:0003700, GO:0044212, GO:0006970, GO:0009627, GO:0070370, GO:0034605, GO:0006355, GO:0010120, GO:0010508	nucleus, response to cold, response to salt stress, defense response to bacterium, sequence-specific DNA binding, response to chitin, response to water deprivation, defense response to fungus, response to heat, DNA-binding transcription factor activity, transcription regulatory region DNA binding, response to osmotic stress, systemic acquired resistance, cellular heat acclimation, cellular respon…	path:bvg04016, path:bvg04626
BVRB_1g003580	-	-	-	-	↓	ubiquitin-conjugating enzyme E2 28	104886653	AT5G41700	UBC8	ubiquitin conjugating enzyme 8 [Source:TAIR;Acc:AT5G41700]			path:bvg04120, path:bvg04141
BVRB_2g027260	-	-	-	-	↓		870867726	AT5G38170		Bifunctional inhibitor/lipid-transfer protein/seed storage 2S albumin superfamily protein [Source:UniProtKB/TrEMBL;Acc:Q9FF39]	GO:0006869	lipid transport
BVRB_6g144630	-	-	-	-	↓		870856329
BVRB_002370	-	-	-	-	↑	ent-kaurene oxidase, chloroplastic	104883634	AT5G25900	KO	Ent-kaurene oxidase, chloroplastic [Source:UniProtKB/Swiss-Prot;Acc:Q93ZB2]	GO:0004497, GO:0016705, GO:0005506, GO:0020037, GO:0055114, GO:0046872, GO:0016491, GO:0016021, GO:0016020, GO:0009686, GO:0010241, GO:0005783, GO:0009707	monooxygenase activity, oxidoreductase activity, acting on paired donors, with incorporation or reduction of molecular oxygen, iron ion binding, heme binding, oxidation-reduction process, metal ion binding, oxidoreductase activity, integral component of membrane, membrane, gibberellin biosynthetic process, ent-kaurene oxidation to kaurenoic acid, endoplasmic reticulum, chloroplast outer membrane	path:bvg00904, path:bvg01100, path:bvg01110
BVRB_9g202480	-	-	-	-	↓		870850461
BVRB_3g062840	-	-	-	-	↓		870864037
BVRB_6g147760	-	-	-	-	↓		870855948
BVRB_5g107120	-	-	-	-	↓	cellulose synthase-like protein D3	104893038				GO:0071555, GO:0016020, GO:0016760, GO:0030244	cell wall organization, membrane, cellulose synthase (UDP-forming) activity, cellulose biosynthetic process
BVRB_5g114390	-	-	-	-	↓	NAC domain-containing protein 100	104894023	AT3G29035	NAC59	NAC domain-containing protein 59 [Source:UniProtKB/Swiss-Prot;Acc:Q9LJW3]	GO:0003677, GO:0006355	DNA binding, regulation of transcription, DNA-templated
BVRB_5g098690	-	-	-	-	↓	hypothetical protein	104892141
BVRB_8g181680	-	-	-	-	↓	zingipain-2	104900553	AT3G49340		Cysteine protease-like protein [Source:UniProtKB/TrEMBL;Acc:Q9SG15]	GO:0006508, GO:0008234	proteolysis, cysteine-type peptidase activity
BVRB_5g121360	-	-	-	-	↓	protein LIGHT-DEPENDENT SHORT HYPOCOTYLS 4-like	104894727				GO:0005634, GO:0010492, GO:0010199, GO:0048441, GO:0048834, GO:0090698	nucleus, maintenance of shoot apical meristem identity, organ boundary specification between lateral organs and the meristem, petal development, specification of petal number, post-embryonic plant morphogenesis
BVRB_3g066610	-	-	-	-	↑	post-GPI attachment to proteins factor 3	104906457	AT5G62130		Per1-like family protein [Source:UniProtKB/TrEMBL;Acc:F4K556]
BVRB_4g087320	-	-	-	-	↓	hypothetical protein	104891592	AT5G54400		At5g54400 [Source:UniProtKB/TrEMBL;Acc:Q9LSR5]	GO:0008168	methyltransferase activity
BVRB_1g003760	-	-	-	-	↓	F-box/kelch-repeat protein At3g61590	104886773				GO:0005515	protein binding
BVRB_1g013700	-	-	-	-	↓	amino acid permease 3	104899239	AT1G77380	AAP3	ATAAP3 [Source:UniProtKB/TrEMBL;Acc:A0A178W3U1]
BVRB_4g074550	-	-	-	-	↓	2-alkenal reductase (NADP(+)-dependent)	104890165	AT1G65560		Zinc-binding dehydrogenase family protein [Source:UniProtKB/TrEMBL;Acc:F4IBH8]	GO:0016491, GO:0055114	oxidoreductase activity, oxidation-reduction process
BVRB_5g109050	-	-	-	-	↓	ABC transporter G family member 22	104893198	AT5G06530	ABCG22	ABC transporter G family member 22 [Source:UniProtKB/Swiss-Prot;Acc:Q93YS4]	GO:0005886, GO:0009414, GO:0016020, GO:0005524, GO:0016887, GO:0010148	plasma membrane, response to water deprivation, membrane, ATP binding, ATPase activity, transpiration
BVRB_2g045380	-	-	-	-	↓	BTB/POZ domain-containing protein At2g24240	104906027	AT2G24240		BTB/POZ domain-containing protein At2g24240 [Source:UniProtKB/Swiss-Prot;Acc:Q9ZUH1]	GO:0051260, GO:0005515	protein homooligomerization, protein binding
BVRB_6g128020	-	-	-	-	↑	UPF0553 protein	104894937
BVRB_9g207990	-	-	-	-	↓	vegetative cell wall protein gp1	104903244	AT3G45230		Hydroxyproline-rich glycoprotein family protein [Source:UniProtKB/TrEMBL;Acc:Q9M1T6]	GO:0009505	plant-type cell wall
BVRB_9g203150	-	-	-	-	↓	2-hydroxyisoflavanone dehydratase	104902592				GO:0016787	hydrolase activity
BVRB_2g041780	-	-	-	-	↓	U-box domain-containing protein 11	104887545	AT1G08315		ARM repeat superfamily protein [Source:UniProtKB/TrEMBL;Acc:Q0WNZ8]	GO:0005515	protein binding
BVRB_4g094390	-	-	-	-	↓	E3 ubiquitin-protein ligase ATL6-like	104907391	AT3G05200	ATL6	E3 ubiquitin-protein ligase ATL6 [Source:UniProtKB/Swiss-Prot;Acc:Q8RXX9]
BVRB_4g078200	-	-	-	-	↓	aspartic proteinase Asp1	104890531	AT4G33490		Eukaryotic aspartyl protease family protein [Source:UniProtKB/TrEMBL;Acc:Q8LCW1]	GO:0006508, GO:0004190	proteolysis, aspartic-type endopeptidase activity
BVRB_9g222060	-	-	-	-	↓	oligopeptide transporter 4	104904777	AT5G64410	OPT4	Isp4-like protein [Source:UniProtKB/TrEMBL;Acc:Q0WUW4]	GO:0080167, GO:0055085	response to karrikin, transmembrane transport
BVRB_6g140120	-	-	-	-	↑	protein ABHD17B	104896152	AT1G13610		Alpha/beta-Hydrolases superfamily protein [Source:UniProtKB/TrEMBL;Acc:Q9FZ68]
BVRB_3g065510	-	-	-	-	↓	serine hydroxymethyltransferase 4	104889778	AT4G13890	SHM5	Serine hydroxymethyltransferase 5 [Source:UniProtKB/Swiss-Prot;Acc:Q9SVM4]	GO:0035999, GO:0030170, GO:0032259, GO:0016740, GO:0008168, GO:0003824, GO:0006545, GO:0006730, GO:0004372, GO:0019264	tetrahydrofolate interconversion, pyridoxal phosphate binding, methylation, transferase activity, methyltransferase activity, catalytic activity, glycine biosynthetic process, one-carbon metabolic process, glycine hydroxymethyltransferase activity, glycine biosynthetic process from serine	path:bvg00260, path:bvg00460, path:bvg00630, path:bvg00670, path:bvg01100, path:bvg01110, path:bvg01200, path:bvg01230
BVRB_5g104940	-	-	-	-	↓	2-hydroxyisoflavanone dehydratase-like	104892799				GO:0016787	hydrolase activity
BVRB_3g055580	-	-	-	-	↓	protein YLS7	104888648	AT5G51640	YLS7	Protein YLS7 [Source:UniProtKB/Swiss-Prot;Acc:Q9FHM0]	GO:0016021, GO:0016020	integral component of membrane, membrane
BVRB_5g105510	-	-	-	-	↑	peptide methionine sulfoxide reductase A1	104892847	AT5G07470	MSRA3	PMSR3 [Source:UniProtKB/TrEMBL;Acc:A0A178UH75]	GO:0009570, GO:0034599, GO:0006979, GO:0009507, GO:0005739, GO:0009941, GO:0009735, GO:0009651, GO:0009416, GO:0055114, GO:0008113	chloroplast stroma, cellular response to oxidative stress, response to oxidative stress, chloroplast, mitochondrion, chloroplast envelope, response to cytokinin, response to salt stress, response to light stimulus, oxidation-reduction process, peptide-methionine (S)-S-oxide reductase activity
BVRB_3g070180	-	-	-	-	↓	hypothetical protein	104906931	AT1G48320	DHNAT1	DHNAT1 [Source:UniProtKB/TrEMBL;Acc:A0A178WIC5]	GO:0005777, GO:0042372, GO:0051289	peroxisome, phylloquinone biosynthetic process, protein homotetramerization	path:bvg00130, path:bvg01100, path:bvg01110
BVRB_6g133760	-	-	-	-	↓	hypothetical protein	104895513	AT2G22570	NIC1	NIC1 [Source:UniProtKB/TrEMBL;Acc:A0A178VQ19]	GO:0009737, GO:0008936, GO:0019365, GO:0003824	response to abscisic acid, nicotinamidase activity, pyridine nucleotide salvage, catalytic activity
BVRB_6g154940	-	-	-	-	↓	pentatricopeptide repeat-containing protein At1g05670, mitochondrial	104898009	AT1G10370	GSTU17	Glutathione S-transferase U17 [Source:UniProtKB/Swiss-Prot;Acc:Q9FUS8]	GO:0005515	protein binding
BVRB_2g044720	-	-	-	-	↓	glycine cleavage system H protein 2, mitochondrial	104905967				GO:0005739, GO:0019464, GO:0005960, GO:0005524	mitochondrion, glycine decarboxylation via glycine cleavage system, glycine cleavage complex, ATP binding	path:bvg00260, path:bvg00630, path:bvg01100, path:bvg01110, path:bvg01200
BVRB_8g185740	-	-	-	-	↑	F-box protein At3g07870	104900960				GO:0005515	protein binding
BVRB_5g117240	-	-	-	-	↓	triose phosphate/phosphate translocator, non-green plastid, chloroplastic	104894286	AT5G33320	PPT1	Phosphoenolpyruvate/phosphate translocator 1, chloroplastic [Source:UniProtKB/Swiss-Prot;Acc:Q8RXN3]	GO:0015120, GO:0015713, GO:0015714, GO:0035436, GO:0009536, GO:0005739, GO:0009941, GO:0009507, GO:0015121, GO:0022857, GO:0055085, GO:0016021, GO:0009670	phosphoglycerate transmembrane transporter activity, phosphoglycerate transmembrane transport, phosphoenolpyruvate transport, triose phosphate transmembrane transport, plastid, mitochondrion, chloroplast envelope, chloroplast, phosphoenolpyruvate:phosphate antiporter activity, transmembrane transporter activity, transmembrane transport, integral component of membrane, triose-phosphate:phosphate a…
BVRB_5g109920	-	-	-	-	↓	5-methyltetrahydropteroyltriglutamate--homocysteine methyltransferase	104893405	AT5G17920	MS1	5-methyltetrahydropteroyltriglutamate--homocysteine methyltransferase 1 [Source:UniProtKB/Swiss-Prot;Acc:O50008]	GO:0032259, GO:0008270, GO:0008652, GO:0009086, GO:0003871	methylation, zinc ion binding, cellular amino acid biosynthetic process, methionine biosynthetic process, 5-methyltetrahydropteroyltriglutamate-homocysteine S-methyltransferase activity	path:bvg00270, path:bvg00450, path:bvg01100, path:bvg01110, path:bvg01230
BVRB_5g101200	-	-	-	-	↓	hydroxymethylglutaryl-CoA synthase	104892360	AT4G11820	HMGS	Hydroxymethylglutaryl-CoA synthase [Source:UniProtKB/Swiss-Prot;Acc:P54873]	GO:0009506, GO:0005829, GO:0008299, GO:0003824, GO:0004421	plasmodesma, cytosol, isoprenoid biosynthetic process, catalytic activity, hydroxymethylglutaryl-CoA synthase activity	path:bvg00072, path:bvg00280, path:bvg00650, path:bvg00900, path:bvg01100, path:bvg01110
BVRB_4g082470	-	-	-	-	↑	hypothetical protein	104890975				GO:0016747	transferase activity, transferring acyl groups other than amino-acyl groups
BVRB_3g053050	-	-	-	-	↓	UDP-glycosyltransferase 88B1	104888344	AT3G16520	UGT88A1	UDP-glycosyltransferase 88A1 [Source:UniProtKB/Swiss-Prot;Acc:Q9LK73]	GO:0016758	transferase activity, transferring hexosyl groups
BVRB_5g102450	-	-	-	-	↑	hypothetical protein	104892468	AT4G19160		unknown protein; Has 35333 Blast hits to 34131 proteins in 2444 species: Archae - 798; Bacteria - 22429; Metazoa - 974; Fungi - 991; Plants - 531; Viruses - 0; Other Eukaryotes - 9610 (source: NCBI BLink). [Source:TAIR;Acc:AT4G19160]
BVRB_6g144300	-	-	-	-	↓	putative receptor-like protein kinase At4g00960	104896817	AT1G70740		At1g70740 [Source:UniProtKB/TrEMBL;Acc:B4F7N6]
BVRB_9g220150	-	-	-	-	↓	boron transporter 4	104904613	AT1G15460	BOR4	BOR4 [Source:UniProtKB/TrEMBL;Acc:A0A178W6Z7]	GO:0016020, GO:0016021, GO:0005452, GO:0006820	membrane, integral component of membrane, inorganic anion exchanger activity, anion transport
BVRB_5g122350	-	-	-	-	↓	shaggy-related protein kinase NtK-1	104894813				GO:0005524, GO:0004672, GO:0006468	ATP binding, protein kinase activity, protein phosphorylation
BVRB_9g223590	-	-	-	-	↑	zinc finger protein 7-like	104904924				GO:0003676	nucleic acid binding
BVRB_5g126610	-	-	-	-	↓	haloacid dehalogenase-like hydrolase domain-containing protein Sgpp	104908295	AT2G38740	SGPP	Haloacid dehalogenase-like hydrolase domain-containing protein Sgpp [Source:UniProtKB/Swiss-Prot;Acc:Q9ZVJ5]	GO:0016311, GO:0008152, GO:0016787	dephosphorylation, metabolic process, hydrolase activity
BVRB_6g143170	-	-	-	-	↑		870856567
BVRB_7g176630	-	-	-	-	↓		870853659
BVRB_1g014580	-	-	-	-	↓	squalene monooxygenase	104901642	AT1G58440	SQE1	XF1 [Source:UniProtKB/TrEMBL;Acc:A0A178W2I2]	GO:0009414, GO:0016126, GO:0055114, GO:0016021, GO:0050660, GO:0004506	response to water deprivation, sterol biosynthetic process, oxidation-reduction process, integral component of membrane, flavin adenine dinucleotide binding, squalene monooxygenase activity	path:bvg00100, path:bvg00909, path:bvg01100, path:bvg01110
BVRB_5g099200	-	-	-	-	↓	probable GABA transporter 2	104892183	AT5G41800		Probable GABA transporter 2 [Source:UniProtKB/Swiss-Prot;Acc:Q8L4X4]	GO:0005886,	plasma membrane,
BVRB_8g182580	-	-	-	-	↓	protein E6-like	104900629
BVRB_7g166020	-	-	-	-	↓	serine/threonine receptor-like kinase NFP	104899305
BVRB_2g029990	-	-	-	-	↓	CBL-interacting protein kinase 18	104908436				GO:0007165, GO:0005524, GO:0004672, GO:0006468	signal transduction, ATP binding, protein kinase activity, protein phosphorylation
BVRB_2g046600	-	-	-	-	↓	ATP-dependent 6-phosphofructokinase 5, chloroplastic	104906202				GO:0006096, GO:0005524, GO:0006002, GO:0003872	glycolytic process, ATP binding, fructose 6-phosphate metabolic process, 6-phosphofructokinase activity	path:bvg00010, path:bvg00030, path:bvg00051, path:bvg00052, path:bvg01100, path:bvg01110, path:bvg01200, path:bvg01230, path:bvg03018
BVRB_1g007380	-	-	-	-	↑	IAA-amino acid hydrolase ILR1-like 6	104890952	AT1G44350	ILL6	IAA-amino acid hydrolase [Source:UniProtKB/TrEMBL;Acc:Q0WNN8]	GO:0009753, GO:0010112, GO:1990206, GO:0009694, GO:0016787	response to jasmonic acid, regulation of systemic acquired resistance, jasmonyl-Ile conjugate hydrolase activity, jasmonic acid metabolic process, hydrolase activity
BVRB_4g093290	-	-	-	-	↓	uncharacterized LOC104907247	104907247
BVRB_1g020940	-	-	-	-	↓	probable serine/threonine-protein kinase Cx32, chloroplastic	104905640				GO:0005524, GO:0004672, GO:0006468	ATP binding, protein kinase activity, protein phosphorylation
BVRB_026470	-	-	-	-	↓		870824325	AT4G34030	MCCB	Methylcrotonoyl-CoA carboxylase beta chain, mitochondrial [Source:UniProtKB/Swiss-Prot;Acc:Q9LDD8]
BVRB_6g140350	-	-	-	-	↓	6-phosphogluconate dehydrogenase, decarboxylating 1	104896287	AT3G02360	PGD2	6-phosphogluconate dehydrogenase, decarboxylating [Source:UniProtKB/TrEMBL;Acc:A0A178VK18]	GO:0005829, GO:0009651, GO:0009570, GO:0005777, GO:0016491, GO:0055114, GO:0050661, GO:0004616, GO:0006098, GO:0080173, GO:0019822	cytosol, response to salt stress, chloroplast stroma, peroxisome, oxidoreductase activity, oxidation-reduction process, NADP binding, phosphogluconate dehydrogenase (decarboxylating) activity, pentose-phosphate shunt, male-female gamete recognition during double fertilization forming a zygote and endosperm, P4 peroxisome	path:bvg00030, path:bvg00480, path:bvg01100, path:bvg01110, path:bvg01200
BVRB_9g217460	-	-	-	-	↓	probable LRR receptor-like serine/threonine-protein kinase At2g16250	104904355	AT4G39270		Leucine-rich repeat protein kinase family protein [Source:UniProtKB/TrEMBL;Acc:Q9T033]	GO:0005524, GO:0004672, GO:0006468, GO:0005515	ATP binding, protein kinase activity, protein phosphorylation, protein binding
BVRB_5g124900	-	-	-	-	↓	probable receptor-like protein kinase At5g47070	104908082	AT4G17660	PBL20	Probable serine/threonine-protein kinase PBL20 [Source:UniProtKB/Swiss-Prot;Acc:F4JPX3]	GO:0006468, GO:0004672, GO:0005524	protein phosphorylation, protein kinase activity, ATP binding
BVRB_1g009850	-	-	-	-	↓	RNA-binding protein 24-B	104892882	AT1G33470		RNA-binding (RRM/RBD/RNP motifs) family protein [Source:UniProtKB/TrEMBL;Acc:Q67YS0]	GO:0003729, GO:0003676	mRNA binding, nucleic acid binding
BVRB_3g051760	-	-	-	-	↓	ferrochelatase-2, chloroplastic-like	104888230	AT5G26030	FC1	Ferrochelatase-1, chloroplastic/mitochondrial [Source:UniProtKB/Swiss-Prot;Acc:P42043]	GO:0004325, GO:0006783	ferrochelatase activity, heme biosynthetic process	path:bvg00860, path:bvg01100, path:bvg01110
BVRB_1g012740	-	-	-	-	↓	acetyl-CoA carboxylase 1	104898085	AT1G36160	ACC1	Acetyl-CoA carboxylase 1 [Source:UniProtKB/Swiss-Prot;Acc:Q38970]	GO:0005524, GO:0046872, GO:0003989, GO:0006633, GO:0016874	ATP binding, metal ion binding, acetyl-CoA carboxylase activity, fatty acid biosynthetic process, ligase activity
BVRB_1g004000	-	-	-	-	↓	3-methyl-2-oxobutanoate hydroxymethyltransferase 1, mitochondrial	104886945	AT2G46110	KPHMT1	3-methyl-2-oxobutanoate hydroxymethyltransferase 1, mitochondrial [Source:UniProtKB/Swiss-Prot;Acc:O82357]	GO:0003824, GO:0003864, GO:0015940	catalytic activity, 3-methyl-2-oxobutanoate hydroxymethyltransferase activity, pantothenate biosynthetic process	path:bvg00770, path:bvg01100, path:bvg01110
BVRB_2g024070	-	-	-	-	↓	glycosyltransferase family 64 protein C4	104903558	AT3G55830	EPC1	Glycosyltransferase family 64 protein C4 [Source:UniProtKB/Swiss-Prot;Acc:Q9LY62]	GO:0005794, GO:0010087, GO:0005768, GO:0005802, GO:0016757, GO:0009737, GO:0008219, GO:0006665, GO:0010401, GO:0052541, GO:0016021, GO:0006486	Golgi apparatus, phloem or xylem histogenesis, endosome, trans-Golgi network, transferase activity, transferring glycosyl groups, response to abscisic acid, cell death, sphingolipid metabolic process, pectic galactan metabolic process, plant-type cell wall cellulose metabolic process, integral component of membrane, protein glycosylation
BVRB_6g138240	-	-	-	-	↑	pentatricopeptide repeat-containing protein At1g20230	104895995				GO:0008270, GO:0005515	zinc ion binding, protein binding
BVRB_7g179400	-	-	-	-	↓	hypothetical protein	104908870	AT4G02940	ALKBH10B	RNA demethylase ALKBH10B [Source:UniProtKB/Swiss-Prot;Acc:Q9ZT92]
BVRB_9g207870	-	-	-	-	↑	heterogeneous nuclear ribonucleoprotein 1-like	104903232	AT5G55550		RNA-binding (RRM/RBD/RNP motifs) family protein [Source:TAIR;Acc:AT5G55550]	GO:0003676	nucleic acid binding
BVRB_8g197280	-	-	-	-	↑	probable RNA-dependent RNA polymerase 3	104902284	AT2G19920		RNA-dependent RNA polymerase family protein [Source:TAIR;Acc:AT2G19920]	GO:0003968	RNA-directed 5'-3' RNA polymerase activity
BVRB_5g117340	-	-	-	-	↑	uncharacterized LOC104894296	104894296	AT3G48200		Transmembrane protein [Source:UniProtKB/TrEMBL;Acc:Q0WV86]
BVRB_4g078410	-	-	-	-	↑	hypothetical protein	104890548	AT5G08720		At5g08720 [Source:UniProtKB/TrEMBL;Acc:Q9C5A5]	GO:0005739, GO:0005634, GO:0005737, GO:0009507, GO:0048507, GO:0003677, GO:0010239, GO:0042644, GO:0009791, GO:0010468, GO:0031426, GO:0048027	mitochondrion, nucleus, cytoplasm, chloroplast, meristem development, DNA binding, chloroplast mRNA processing, chloroplast nucleoid, post-embryonic development, regulation of gene expression, polycistronic mRNA processing, mRNA 5'-UTR binding
BVRB_1g014960	-	-	-	-	↑	disease resistance protein RGA2-like	104901955				GO:0005515,	protein binding,
BVRB_6g128450	-	-	-	-	↓	growth-regulating factor 2	104894980	AT4G37740	GRF2	GRF2 [Source:UniProtKB/TrEMBL;Acc:A0A178UXW8]	GO:0006355, GO:0005634, GO:0005524, GO:0006351, GO:0032502	regulation of transcription, DNA-templated, nucleus, ATP binding, transcription, DNA-templated, developmental process
BVRB_8g196000	-	-	-	-	↑	probable serine incorporator	104902170	AT4G13345	MEE55	Serinc-domain containing serine and sphingolipid biosynthesis protein [Source:TAIR;Acc:AT4G13345]	GO:0016020	membrane
BVRB_9g222620	-	-	-	-	↓	hypothetical protein	104904833	AT1G50040		F2J10.8 protein [Source:UniProtKB/TrEMBL;Acc:Q9LPM5]
BVRB_6g141580	-	-	-	-	↓	protein LYK5	104896443	AT2G33580	LYK5	Protein LYK5 [Source:UniProtKB/Swiss-Prot;Acc:O22808]	GO:0005524, GO:0004672, GO:0006468	ATP binding, protein kinase activity, protein phosphorylation
BVRB_6g141510	-	-	-	-	↑		870856728
BVRB_3g056180	-	-	-	-	↓	glutamate dehydrogenase B	104888710	AT3G03910	GSH3	Glutamate dehydrogenase [Source:UniProtKB/TrEMBL;Acc:A0A178VBI2]	GO:0016491, GO:0055114, GO:0006520, GO:0016639, GO:0006995, GO:1901698	oxidoreductase activity, oxidation-reduction process, cellular amino acid metabolic process, oxidoreductase activity, acting on the CH-NH2 group of donors, NAD or NADP as acceptor, cellular response to nitrogen starvation, response to nitrogen compound
BVRB_3g051570	-	-	-	-	↓	luminal-binding protein	104888209	AT5G28540	MED37A	Mediator of RNA polymerase II transcription subunit 37a [Source:UniProtKB/Swiss-Prot;Acc:Q9LKR3]	GO:0005788, GO:0034975, GO:0009705	endoplasmic reticulum lumen, protein folding in endoplasmic reticulum, plant-type vacuole membrane	path:bvg03060, path:bvg04141
BVRB_011420	-	-	-	-	↓	scarecrow-like protein 15	104884709	AT4G36710	SCL15	HAM4 [Source:UniProtKB/TrEMBL;Acc:A0A178UVI6]	GO:0006355, GO:0006351, GO:0030154, GO:0048831	regulation of transcription, DNA-templated, transcription, DNA-templated, cell differentiation, regulation of shoot system development
BVRB_5g108750	-	-	-	-	↑	ubiquitin carboxyl-terminal hydrolase 8-like	104893176				GO:0006511, GO:0036459, GO:0016579	ubiquitin-dependent protein catabolic process, thiol-dependent ubiquitinyl hydrolase activity, protein deubiquitination
BVRB_1g019940	-	-	-	-	↓	hypothetical protein	104905481	AT1G01840		AP2-like ethylene-responsive transcription factor SNZ [Source:UniProtKB/TrEMBL;Acc:Q9LQ71]
BVRB_4g087070	-	-	-	-	↓	ferredoxin--nitrite reductase, chloroplastic	104891570	AT2G15620	NIR1	Ferredoxin--nitrite reductase, chloroplastic [Source:UniProtKB/Swiss-Prot;Acc:Q39161]	GO:0009570, GO:0016491, GO:0020037, GO:0055114, GO:0051536, GO:0010167, GO:0005739, GO:0009507, GO:0016020, GO:0048046, GO:0048307	chloroplast stroma, oxidoreductase activity, heme binding, oxidation-reduction process, iron-sulfur cluster binding, response to nitrate, mitochondrion, chloroplast, membrane, apoplast, ferredoxin-nitrite reductase activity
BVRB_3g051800	-	-	-	-	↑	phytolongin Phyl2.2	104888234	AT4G27840	PHYL2.1	Phytolongin Phyl2.1 [Source:UniProtKB/Swiss-Prot;Acc:Q9STP2]
BVRB_9g211790	-	-	-	-	↓	uncharacterized LOC104903706	104903706
BVRB_7g172800	-	-	-	-	↑	alpha-glucan phosphorylase, H isozyme	104900011	AT3G46970	PHS2	Alpha-glucan phosphorylase 2, cytosolic [Source:UniProtKB/Swiss-Prot;Acc:Q9SD76]	GO:0005829, GO:0009507, GO:0046686, GO:0009414, GO:0005975, GO:0030170, GO:0008184, GO:0004645	cytosol, chloroplast, response to cadmium ion, response to water deprivation, carbohydrate metabolic process, pyridoxal phosphate binding, glycogen phosphorylase activity, phosphorylase activity	path:bvg00500, path:bvg01100, path:bvg01110
BVRB_4g072140	-	-	-	-	↑	lysine-specific demethylase JMJ30	104889940	AT3G20810	JMJ30	Lysine-specific demethylase JMJ30 [Source:UniProtKB/Swiss-Prot;Acc:Q8RWR1]	, GO:0003700, GO:0042752, GO:0007623, GO:0046975, GO:0070544	, DNA-binding transcription factor activity, regulation of circadian rhythm, circadian rhythm, histone methyltransferase activity (H3-K36 specific), histone H3-K36 demethylation
BVRB_3g051810	-	-	-	-	↑	starch synthase 1, chloroplastic/amyloplastic	104888235	AT5G24300	SS1	Starch synthase, chloroplastic/amyloplastic (Fragment) [Source:UniProtKB/TrEMBL;Acc:W8QN76]	GO:0009570, GO:0019252, GO:0009501, GO:0009507, GO:0010021, GO:0009011, GO:0003676, GO:0008168, GO:0004373, GO:0032259, GO:0009960	chloroplast stroma, starch biosynthetic process, amyloplast, chloroplast, amylopectin biosynthetic process, starch synthase activity, nucleic acid binding, methyltransferase activity, glycogen (starch) synthase activity, methylation, endosperm development	path:bvg00500, path:bvg01100, path:bvg01110
BVRB_1g014830	-	-	-	-	↓	hypothetical protein	104901855	AT1G10140		At1g10140 [Source:UniProtKB/TrEMBL;Acc:Q9SY56]
BVRB_7g167560	-	-	-	-	↓	cytochrome b5	104899505				GO:0042742, GO:0005783, GO:0020037	defense response to bacterium, endoplasmic reticulum, heme binding
BVRB_9g220100	-	-	-	-	↓	ABC transporter C family member 3-like	104904609	AT1G71330	NAP5	Probable non-intrinsic ABC protein 5 [Source:UniProtKB/Swiss-Prot;Acc:Q9FVV9]	GO:0055085, GO:0016021, GO:0005524, GO:0042626, GO:0016887	transmembrane transport, integral component of membrane, ATP binding, ATPase activity, coupled to transmembrane movement of substances, ATPase activity
BVRB_4g084680	-	-	-	-	↑	phytoene synthase 2, chloroplastic	104891263	AT5G17230	PSY	PHYTOENE SYNTHASE [Source:UniProtKB/TrEMBL;Acc:F4KGX7]	GO:0016740, GO:0009058, GO:0016117, GO:0009507, GO:0010287, GO:0016765, GO:0006696, GO:0051996, GO:0004310, GO:0016767, GO:0046905	transferase activity, biosynthetic process, carotenoid biosynthetic process, chloroplast, plastoglobule, transferase activity, transferring alkyl or aryl (other than methyl) groups, ergosterol biosynthetic process, squalene synthase activity, farnesyl-diphosphate farnesyltransferase activity, geranylgeranyl-diphosphate geranylgeranyltransferase activity, phytoene synthase activity	path:bvg00906, path:bvg01100, path:bvg01110
BVRB_9g216080	-	-	-	-	↓	PI-PLC X domain-containing protein At5g67130	104904111	AT3G19310		MAP3K protein kinase-like protein [Source:UniProtKB/TrEMBL;Acc:Q9LT86]	GO:0006629, GO:0008081	lipid metabolic process, phosphoric diester hydrolase activity
BVRB_5g116250	-	-	-	-	↑	betaine aldehyde dehydrogenase, chloroplastic	104894202	AT3G48170	ALDH10A9	Betaine aldehyde dehydrogenase 2, mitochondrial [Source:UniProtKB/Swiss-Prot;Acc:Q9STS1]	GO:0008152, GO:0016491, GO:0055114, GO:0016620, GO:0009536, GO:0009507, GO:0019285, GO:0008802	metabolic process, oxidoreductase activity, oxidation-reduction process, oxidoreductase activity, acting on the aldehyde or oxo group of donors, NAD or NADP as acceptor, plastid, chloroplast, glycine betaine biosynthetic process from choline, betaine-aldehyde dehydrogenase activity	path:bvg00260, path:bvg01100
BVRB_9g207350	-	-	-	-	↓	L-ascorbate peroxidase, cytosolic	104903122	AT1G07890	APX1	MEE6 [Source:UniProtKB/TrEMBL;Acc:A0A178W5I1]	GO:0055114, GO:0004601, GO:0020037, GO:0006979	oxidation-reduction process, peroxidase activity, heme binding, response to oxidative stress	path:bvg00053, path:bvg00480, path:bvg01100
BVRB_007020	-	-	-	-	↓	protein REVERSION-TO-ETHYLENE SENSITIVITY1	104884228	AT2G26070	RTE1	Protein of unknown function (DUF778) [Source:TAIR;Acc:AT2G26070]	GO:0016021, GO:0016020	integral component of membrane, membrane	path:bvg04016
BVRB_5g125490	-	-	-	-	↓	inositol-tetrakisphosphate 1-kinase 1	104908161				GO:0016310, GO:0016301, GO:0000287, GO:0016740, GO:0005524, GO:0005622, GO:0000166, GO:0032957, GO:0052726, GO:0052725, GO:0047325, GO:0046872	phosphorylation, kinase activity, magnesium ion binding, transferase activity, ATP binding, intracellular, nucleotide binding, inositol trisphosphate metabolic process, inositol-1,3,4-trisphosphate 5-kinase activity, inositol-1,3,4-trisphosphate 6-kinase activity, inositol tetrakisphosphate 1-kinase activity, metal ion binding	path:bvg00562, path:bvg01100, path:bvg04070
BVRB_9g216320	-	-	-	-	↓		870848029
BVRB_6g151620	-	-	-	-	↑	probable thimet oligopeptidase	104897646	AT1G67690		Probable thimet oligopeptidase [Source:UniProtKB/Swiss-Prot;Acc:F4HTQ1]	GO:0006508, GO:0004222, GO:0008237	proteolysis, metalloendopeptidase activity, metallopeptidase activity
BVRB_7g178050	-	-	-	-	↑		870844089	AT3G48170	ALDH10A9	Betaine aldehyde dehydrogenase 2, mitochondrial [Source:UniProtKB/Swiss-Prot;Acc:Q9STS1]	GO:0016491, GO:0055114, GO:0016620	oxidoreductase activity, oxidation-reduction process, oxidoreductase activity, acting on the aldehyde or oxo group of donors, NAD or NADP as acceptor
BVRB_7g159600	-	-	-	-	↓	hypothetical protein	104898374
BVRB_6g132000	-	-	-	-	↓	transcription and mRNA export factor SUS1	104895352	AT3G27100		Transcription and mRNA export factor ENY2 [Source:UniProtKB/Swiss-Prot;Acc:Q6NQ54]	GO:0016578, GO:0070390, GO:0071819, GO:0003713, GO:0005643, GO:0006406, GO:0045893, GO:0000124	histone deubiquitination, transcription export complex 2, DUBm complex, transcription coactivator activity, nuclear pore, mRNA export from nucleus, positive regulation of transcription, DNA-templated, SAGA complex
BVRB_8g199170	-	-	-	-	↑	heat stress transcription factor A-7a	104909042	AT5G54070	HSFA9	Heat stress transcription factor A-9 [Source:UniProtKB/Swiss-Prot;Acc:Q9LVW2]	GO:0003700, GO:0006355, GO:0043565, GO:0003677, GO:0005634	DNA-binding transcription factor activity, regulation of transcription, DNA-templated, sequence-specific DNA binding, DNA binding, nucleus
BVRB_7g177240	-	-	-	-	↓	cytochrome P450 71A25-like	104908582	AT5G42590	CYP71A16	Cytochrome P450 71A16 [Source:UniProtKB/Swiss-Prot;Acc:Q9FH66]	GO:0055114, GO:0020037, GO:0005506, GO:0016705	oxidation-reduction process, heme binding, iron ion binding, oxidoreductase activity, acting on paired donors, with incorporation or reduction of molecular oxygen
BVRB_2g037640	-	-	-	-	↓	uncharacterized LOC104887016	104887016	AT3G12570	FYD	FYD [Source:UniProtKB/TrEMBL;Acc:Q9LHA9]	GO:0009941	chloroplast envelope
BVRB_9g222920	-	-	-	-	↓	cysteine-rich and transmembrane domain-containing protein A	104904862	AT2G41420	WIH2	Cysteine-rich and transmembrane domain-containing protein A [Source:UniProtKB/Swiss-Prot;Acc:Q8S8M0]	GO:0005886, GO:0009554	plasma membrane, megasporogenesis
BVRB_6g140960	-	-	-	-	↑	DNL-type zinc finger protein	104896335	AT1G68730		F24J5.3 [Source:UniProtKB/TrEMBL;Acc:Q9S7X9]	GO:0008270	zinc ion binding
BVRB_7g176250	-	-	-	-	↓	beta-1,6-galactosyltransferase GALT29A	104900330	AT1G08280	GALT29A	Beta-1,6-galactosyltransferase GALT29A [Source:UniProtKB/Swiss-Prot;Acc:Q9SGD2]	GO:0008373, GO:0006486	sialyltransferase activity, protein glycosylation
BVRB_2g041900	-	-	-	-	↑	hypothetical protein	104887571	AT3G12320	LNK3	LNK3 [Source:UniProtKB/TrEMBL;Acc:A0A178VJK8]	GO:0006355, GO:0007623	regulation of transcription, DNA-templated, circadian rhythm
BVRB_2g044380	-	-	-	-	↓	hypothetical protein	104887803	AT2G24860		At2g24860/F27C12.22 [Source:UniProtKB/TrEMBL;Acc:Q9SK46]
BVRB_9g216800	-	-	-	-	↑	kinesin-related protein 4	104904289	AT4G13670	PTAC5	Protein disulfide isomerase pTAC5, chloroplastic [Source:UniProtKB/Swiss-Prot;Acc:A1A6M1]	GO:0009535, GO:0006355, GO:0009408, GO:0009941, GO:0009507, GO:0009534, GO:0009295, GO:0009508, GO:0009658, GO:0042644, GO:0009416, GO:0000427, GO:0042793, GO:0003756,	chloroplast thylakoid membrane, regulation of transcription, DNA-templated, response to heat, chloroplast envelope, chloroplast, chloroplast thylakoid, nucleoid, plastid chromosome, chloroplast organization, chloroplast nucleoid, response to light stimulus, plastid-encoded plastid RNA polymerase complex, plastid transcription, protein disulfide isomerase activity,
BVRB_5g112670	-	-	-	-	↓		870859548	AT1G01040	DCL1	Dicer-like 1 [Source:UniProtKB/TrEMBL;Acc:F4HQG6]	GO:0004525, GO:0090502, GO:0090501, GO:0006396	ribonuclease III activity, RNA phosphodiester bond hydrolysis, endonucleolytic, RNA phosphodiester bond hydrolysis, RNA processing
BVRB_8g182900	-	-	-	-	↓	bifunctional epoxide hydrolase 2	104900655				GO:0003824	catalytic activity
BVRB_9g206380	-	-	-	-	↑	phosducin-like protein 3	104903003	AT5G14240		Thioredoxin superfamily protein [Source:UniProtKB/TrEMBL;Acc:Q9LYA5]
BVRB_7g172570	-	-	-	-	↑	phosphomethylpyrimidine synthase, chloroplastic	104899992	AT2G29630	THIC	Phosphomethylpyrimidine synthase, chloroplastic [Source:UniProtKB/Swiss-Prot;Acc:O82392]	GO:0009570, GO:0019904, GO:0009536, GO:0009507, GO:0051536, GO:0080041, GO:0009228, GO:0010266, GO:0016830	chloroplast stroma, protein domain specific binding, plastid, chloroplast, iron-sulfur cluster binding, ADP-ribose pyrophosphohydrolase activity, thiamine biosynthetic process, response to vitamin B1, carbon-carbon lyase activity	path:bvg00730, path:bvg01100
BVRB_2g023680	-	-	-	-	↑	hypothetical protein	104903287	AT2G40130	SMXL8	Protein SMAX1-LIKE 8 [Source:UniProtKB/Swiss-Prot;Acc:F4IGZ2]	GO:1902347, GO:0005524, GO:0019538	response to strigolactone, ATP binding, protein metabolic process
BVRB_5g102910	-	-	-	-	↑	AMP deaminase	104892511	AT2G38280	AMPD	FAC1 [Source:UniProtKB/TrEMBL;Acc:A0A178VY66]	GO:0009793, GO:0005634, GO:0005829, GO:0009737, GO:0043231, GO:0031307, GO:0043424, GO:0009168, GO:0019239, GO:0003876, GO:0032264	embryo development ending in seed dormancy, nucleus, cytosol, response to abscisic acid, intracellular membrane-bounded organelle, integral component of mitochondrial outer membrane, protein histidine kinase binding, purine ribonucleoside monophosphate biosynthetic process, deaminase activity, AMP deaminase activity, IMP salvage	path:bvg00230, path:bvg01100, path:bvg01110
BVRB_2g044050	-	-	-	-	↑	thiamine thiazole synthase 2, chloroplastic	104887775	AT5G54770	THI1	Thiamine thiazole synthase, chloroplastic [Source:UniProtKB/TrEMBL;Acc:A0A178UNL2]	GO:0009228	thiamine biosynthetic process	path:bvg00730, path:bvg01100
BVRB_5g098790	-	-	-	-	↓	hypothetical protein	104892150	AT4G23885		At4g23885 [Source:UniProtKB/TrEMBL;Acc:Q2HIQ5]	GO:0005739	mitochondrion
BVRB_1g013490	-	-	-	-	↓	probable disease resistance protein At4g33300	104899032	AT4G33300	ADR1-L1	Probable disease resistance protein At4g33300 [Source:UniProtKB/Swiss-Prot;Acc:Q9SZA7]	GO:0043531	ADP binding
BVRB_9g222250	-	-	-	-	↓	peptide methionine sulfoxide reductase B5-like	104904795	AT4G04810	MSRB4	Peptide methionine sulfoxide reductase B4 [Source:UniProtKB/Swiss-Prot;Acc:Q9M0Z5]	GO:0009570, GO:0055114, GO:0006979, GO:0033743, GO:0030091, GO:0016671	chloroplast stroma, oxidation-reduction process, response to oxidative stress, peptide-methionine (R)-S-oxide reductase activity, protein repair, oxidoreductase activity, acting on a sulfur group of donors, disulfide as acceptor
BVRB_8g194500	-	-	-	-	↑	hypothetical protein	104902040	AT3G47650		DnaJ/Hsp40 cysteine-rich domain superfamily protein [Source:UniProtKB/TrEMBL;Acc:Q9SN73]	GO:0009507	chloroplast
BVRB_1g000140	-	-	-	-	↑	hypothetical protein	104894386	AT4G08240		At4g08240 [Source:UniProtKB/TrEMBL;Acc:Q9SUF6]
BVRB_010800	-	-	-	-	↓	mechanosensitive ion channel protein 10	104884667				GO:0055085, GO:0005886, GO:0016020, GO:0016021	transmembrane transport, plasma membrane, membrane, integral component of membrane
BVRB_5g098800	-	-	-	-	↓		870860607
BVRB_5g117730	-	-	-	-	↑	tryptophan aminotransferase-related protein 2	104894324	AT4G24670	TAR2	Tryptophan aminotransferase-related protein 2 [Source:UniProtKB/Swiss-Prot;Acc:Q94A02]	GO:0042742, GO:0009908, GO:0048367, GO:0010087, GO:0005789, GO:0043562, GO:0010078, GO:0009958, GO:0009723, GO:0048467, GO:0048527, GO:0003824, GO:0016846	defense response to bacterium, flower development, shoot system development, phloem or xylem histogenesis, endoplasmic reticulum membrane, cellular response to nitrogen levels, maintenance of root meristem identity, positive gravitropism, response to ethylene, gynoecium development, lateral root development, catalytic activity, carbon-sulfur lyase activity	path:bvg00380, path:bvg01100
BVRB_1g003570	-	-	-	-	↓	ethylene-responsive transcription factor CRF6	104886648				GO:0003677, GO:0006355, GO:0003700	DNA binding, regulation of transcription, DNA-templated, DNA-binding transcription factor activity
BVRB_1g008200	-	-	-	-	↓	probable receptor-like protein kinase At2g23200	104891548	AT2G23200		Probable receptor-like protein kinase At2g23200 [Source:UniProtKB/Swiss-Prot;Acc:O22187]	GO:0005524, GO:0004672, GO:0006468	ATP binding, protein kinase activity, protein phosphorylation
BVRB_5g103190	-	-	-	-	↓	hypothetical protein	104892541	AT3G08880	SPC24	Kinetochore protein SPC24 homolog [Source:UniProtKB/Swiss-Prot;Acc:Q67XT3]
BVRB_6g136640	-	-	-	-	↓	PLASMODESMATA CALLOSE-BINDING PROTEIN 1	104895796	AT1G13830		Carbohydrate-binding X8 domain superfamily protein [Source:TAIR;Acc:AT1G13830]
BVRB_4g096960	-	-	-	-	↑	putative nuclear RNA export factor SDE5	104907737	AT3G15390	SDE5	Putative nuclear RNA export factor SDE5 [Source:UniProtKB/Swiss-Prot;Acc:Q9LUQ3]
BVRB_5g116030	-	-	-	-	↓	protein EDS1L	104894182	AT3G48080	EDS1B	Protein EDS1B [Source:UniProtKB/Swiss-Prot;Acc:Q9SU71]	GO:0006629	lipid metabolic process	path:bvg04626
BVRB_1g021040	-	-	-	-	↓		870847364	AT5G20630	GER3	Germin-like protein subfamily 3 member 3 [Source:UniProtKB/Swiss-Prot;Acc:P94072]	GO:0030145, GO:0045735	manganese ion binding, nutrient reservoir activity
BVRB_8g185200	-	-	-	-	↓	fumarylacetoacetase	104900901	AT1G12050	FAH	Fumarylacetoacetase [Source:UniProtKB/Swiss-Prot;Acc:Q8RW90]	GO:0008152, GO:0003824, GO:0009072, GO:0004334, GO:0005829, GO:0006572, GO:0008219, GO:1902000	metabolic process, catalytic activity, aromatic amino acid family metabolic process, fumarylacetoacetase activity, cytosol, tyrosine catabolic process, cell death, homogentisate catabolic process	path:bvg00350, path:bvg01100
BVRB_6g129780	-	-	-	-	↓	cytochrome P450 84A1	104895114	AT4G36220	CYP84A1	Cytochrome P450 84A1 [Source:UniProtKB/Swiss-Prot;Acc:Q42600]	GO:0009809, GO:0005783, GO:0010224, GO:0055114, GO:0020037, GO:0005506, GO:0016705, GO:0004497	lignin biosynthetic process, endoplasmic reticulum, response to UV-B, oxidation-reduction process, heme binding, iron ion binding, oxidoreductase activity, acting on paired donors, with incorporation or reduction of molecular oxygen, monooxygenase activity
BVRB_8g187100	-	-	-	-	↓	cysteine-rich receptor-like protein kinase 10	104901110
BVRB_2g046250	-	-	-	-	↑	KRR1 small subunit processome component homolog	104906140	AT5G08420		KRR1 small subunit processome component [Source:UniProtKB/TrEMBL;Acc:A0A178UIZ9]	GO:0005634, GO:0030529, GO:0003723, GO:0005730, GO:0042254, GO:0006364	nucleus, intracellular ribonucleoprotein complex, RNA binding, nucleolus, ribosome biogenesis, rRNA processing
BVRB_8g192630	-	-	-	-	↑	adenylate kinase 5, chloroplastic	104901827	AT5G35170		Adenylate kinase 5, chloroplastic [Source:UniProtKB/Swiss-Prot;Acc:Q8VYL1]	GO:0005524, GO:0019205, GO:0006139, GO:0004017, GO:0016776, GO:0009535, GO:0009941, GO:0009507, GO:0009534	ATP binding, nucleobase-containing compound kinase activity, nucleobase-containing compound metabolic process, adenylate kinase activity, phosphotransferase activity, phosphate group as acceptor, chloroplast thylakoid membrane, chloroplast envelope, chloroplast, chloroplast thylakoid	path:bvg00230, path:bvg00730, path:bvg01100, path:bvg01110
BVRB_1g000230	-	-	-	-	↓	hypothetical protein	104904601	AT1G38131	OFUT11	O-fucosyltransferase 11 [Source:UniProtKB/Swiss-Prot;Acc:Q8GUM0]
BVRB_8g184420	-	-	-	-	↓	oligopeptide transporter 3	104900803	AT4G16370	ATOPT3	oligopeptide transporter [Source:TAIR;Acc:AT4G16370]	GO:0005886, GO:0009506, GO:0055072, GO:0046915, GO:0006875, GO:1990388, GO:0055085	plasma membrane, plasmodesma, iron ion homeostasis, transition metal ion transmembrane transporter activity, cellular metal ion homeostasis, xylem-to-phloem iron transport, transmembrane transport
BVRB_1g004250	-	-	-	-	↓		870869686	AT3G61460	BRH1	BRH1 RING finger protein [Source:UniProtKB/TrEMBL;Acc:Q9XF92]	GO:0010200, GO:0009741	response to chitin, response to brassinosteroid
BVRB_9g221660	-	-	-	-	↓	peptidyl-prolyl cis-trans isomerase FKBP12	104904743
BVRB_4g074560	-	-	-	-	↓	probably inactive leucine-rich repeat receptor-like protein kinase At5g48380	104890166	AT5G48380	BIR1	Probably inactive leucine-rich repeat receptor-like protein kinase At5g48380 [Source:UniProtKB/Swiss-Prot;Acc:Q9ASS4]	GO:0005524, GO:0004672, GO:0006468	ATP binding, protein kinase activity, protein phosphorylation
BVRB_5g099290	-	-	-	-	↑	mitochondrial adenine nucleotide transporter ADNT1	104892189				GO:0022857, GO:0055085	transmembrane transporter activity, transmembrane transport
BVRB_6g142210	-	-	-	-	↑	homologous-pairing protein 2 homolog	104896526	AT1G13330	HOP2	Homologous-pairing protein 2 homolog [Source:UniProtKB/Swiss-Prot;Acc:Q9FX64]	GO:0051026	chiasma assembly
BVRB_6g130230	-	-	-	-	↓	ubiquitin-conjugating enzyme E2-17 kDa	104895156	AT2G16740	UBC29	UBC29 [Source:UniProtKB/TrEMBL;Acc:A0A178VQZ9]
BVRB_4g070960	-	-	-	-	↑	mitochondrial dicarboxylate/tricarboxylate transporter DTC	104889840				GO:0022857, GO:0055085	transmembrane transporter activity, transmembrane transport
BVRB_5g098830	-	-	-	-	↓	RING-H2 finger protein ATL22	104892153	AT5G53110		RING/U-box superfamily protein [Source:UniProtKB/TrEMBL;Acc:F4KJ04]
BVRB_3g060970	-	-	-	-	↑	probably inactive leucine-rich repeat receptor-like protein kinase At5g06940	104889257	AT5G06940		Probably inactive leucine-rich repeat receptor-like protein kinase At5g06940 [Source:UniProtKB/Swiss-Prot;Acc:Q9FL51]	GO:0005524, GO:0004672, GO:0006468, GO:0005515	ATP binding, protein kinase activity, protein phosphorylation, protein binding
BVRB_4g090890	-	-	-	-	↓	phosphatidylinositol/phosphatidylcholine transfer protein SFH1	104891990	AT1G55840		At1g55840/F14J16_2 [Source:UniProtKB/TrEMBL;Acc:Q8W580]
BVRB_2g031150	-	-	-	-	↓	uncharacterized LOC104883105	104883105	AT5G11000		AT5g11000/T30N20_270 [Source:UniProtKB/TrEMBL;Acc:Q9LEU1]	GO:0005886	plasma membrane
BVRB_9g216610	-	-	-	-	↑	squalene synthase	104904269	AT4G34640	SQS1	Squalene synthase 1 [Source:UniProtKB/Swiss-Prot;Acc:P53799]	GO:0016021, GO:0016765, GO:0009058, GO:0016740, GO:0008610, GO:0006696, GO:0051996, GO:0004310	integral component of membrane, transferase activity, transferring alkyl or aryl (other than methyl) groups, biosynthetic process, transferase activity, lipid biosynthetic process, ergosterol biosynthetic process, squalene synthase activity, farnesyl-diphosphate farnesyltransferase activity	path:bvg00100, path:bvg00909, path:bvg01100, path:bvg01110
BVRB_3g064250	-	-	-	-	↓	calmodulin	104889645	AT1G66410	CAM4	Calmodulin 4 [Source:UniProtKB/TrEMBL;Acc:F4IEU4]	GO:0005509	calcium ion binding	path:bvg04016, path:bvg04070, path:bvg04626
BVRB_1g014400	-	-	-	-	↓	U-box domain-containing protein 44	104901082	AT1G20780	PUB44	RING-type E3 ubiquitin transferase [Source:UniProtKB/TrEMBL;Acc:A0A178W875]	GO:0004842, GO:0016567, GO:0005515	ubiquitin-protein transferase activity, protein ubiquitination, protein binding
BVRB_6g127990	-	-	-	-	↑	LOB domain-containing protein 37	104894935
BVRB_6g148750	-	-	-	-	↓	probable nucleoredoxin 1	104897379				GO:0005623, GO:0045454	cell, cell redox homeostasis
BVRB_6g130250	-	-	-	-	↓	3-dehydroquinate synthase, chloroplastic	104895158	AT5G66120	DHQS	3-dehydroquinate synthase, chloroplastic [Source:UniProtKB/Swiss-Prot;Acc:Q8VYV7]	GO:0009570, GO:0005737, GO:0009073, GO:0003856	chloroplast stroma, cytoplasm, aromatic amino acid family biosynthetic process, 3-dehydroquinate synthase activity	path:bvg00400, path:bvg01100, path:bvg01110, path:bvg01230
BVRB_3g049360	-	-	-	-	↓	1-aminocyclopropane-1-carboxylate oxidase homolog 1-like	104887968				GO:0016491, GO:0055114	oxidoreductase activity, oxidation-reduction process
BVRB_2g047700	-	-	-	-	↓		870846589
BVRB_6g149610	-	-	-	-	↓	hypothetical protein	104897452	AT5G13420		Aldolase-type TIM barrel family protein [Source:UniProtKB/TrEMBL;Acc:Q9LYR4]	GO:0009570, GO:0009536, GO:0005739, GO:0009507, GO:0009809, GO:0046686, GO:0005975, GO:0003824, GO:0005737, GO:0004801, GO:0006098, GO:0033587	chloroplast stroma, plastid, mitochondrion, chloroplast, lignin biosynthetic process, response to cadmium ion, carbohydrate metabolic process, catalytic activity, cytoplasm, sedoheptulose-7-phosphate:D-glyceraldehyde-3-phosphate glyceronetransferase activity, pentose-phosphate shunt, shikimate biosynthetic process	path:bvg00030, path:bvg01100, path:bvg01110, path:bvg01200, path:bvg01230
BVRB_1g018660	-	-	-	-	↓	vesicle-associated protein 1-3	104905358				GO:0005783, GO:0005789	endoplasmic reticulum, endoplasmic reticulum membrane
BVRB_4g074080	-	-	-	-	↑	hypothetical protein	104890122	AT5G12260		AT5g12260/MXC9_22 [Source:UniProtKB/TrEMBL;Acc:Q9FMN8]	GO:0005794, GO:0005768, GO:0005802	Golgi apparatus, endosome, trans-Golgi network
BVRB_2g045620	-	-	-	-	↓	peptide-N4-(N-acetyl-beta-glucosaminyl)asparagine amidase A	104906055	AT5G05480		AT5g05480/MOP10_2 [Source:UniProtKB/TrEMBL;Acc:Q9FFG6]	GO:0005773	vacuole
BVRB_9g223980	-	-	-	-	↓	D-3-phosphoglycerate dehydrogenase 3, chloroplastic	104904959	AT4G34200	PGDH1	D-3-phosphoglycerate dehydrogenase [Source:UniProtKB/TrEMBL;Acc:A0A178UWV4]	GO:0051287, GO:0016616, GO:0008152, GO:0055114, GO:0008652, GO:0016491, GO:0004617, GO:0006564, GO:0005524, GO:0009555, GO:0009561, GO:0009793, GO:0005739, GO:0009507, GO:0009536, GO:0009570, GO:0016020	NAD binding, oxidoreductase activity, acting on the CH-OH group of donors, NAD or NADP as acceptor, metabolic process, oxidation-reduction process, cellular amino acid biosynthetic process, oxidoreductase activity, phosphoglycerate dehydrogenase activity, L-serine biosynthetic process, ATP binding, pollen development, megagametogenesis, embryo development ending in seed dormancy, mitochondrion, c…
BVRB_6g134050	-	-	-	-	↓	hemiasterlin resistant protein 1	104895541	AT5G09570		At5g09570 [Source:UniProtKB/TrEMBL;Acc:Q9LXC2]
BVRB_4g094890	-	-	-	-	↓	uncharacterized RNA-binding protein C1827.05c-like	104907476	AT1G03220		Eukaryotic aspartyl protease family protein [Source:UniProtKB/TrEMBL;Acc:Q9ZVS4]	GO:0004190, GO:0006508, GO:0003676, GO:0003723	aspartic-type endopeptidase activity, proteolysis, nucleic acid binding, RNA binding
BVRB_8g194710	-	-	-	-	↑	probable ethanolamine kinase	104902060	AT2G26830	EMB1187	Probable ethanolamine kinase [Source:UniProtKB/Swiss-Prot;Acc:O81024]	GO:0005886, GO:0008654	plasma membrane, phospholipid biosynthetic process	path:bvg00564, path:bvg01100
BVRB_3g062390	-	-	-	-	↓	probable calcium-binding protein CML35	104889440	AT3G10190	CML36	Probable calcium-binding protein CML36 [Source:UniProtKB/Swiss-Prot;Acc:Q9SS31]	GO:0005509	calcium ion binding	path:bvg04626
BVRB_7g174240	-	-	-	-	↑	hypothetical protein	104900147	AT3G46450		SEC14 cytosolic factor family protein / phosphoglyceride transfer family protein [Source:UniProtKB/TrEMBL;Acc:F4J934]
BVRB_3g066020	-	-	-	-	↓	probable fructokinase-7	104906399	AT5G51830		Probable fructokinase-7 [Source:UniProtKB/Swiss-Prot;Acc:Q9FLH8]	GO:0005829, GO:0008865, GO:0006000, GO:0006633, GO:0016051, GO:0046686, GO:0016773, GO:0016301	cytosol, fructokinase activity, fructose metabolic process, fatty acid biosynthetic process, carbohydrate biosynthetic process, response to cadmium ion, phosphotransferase activity, alcohol group as acceptor, kinase activity	path:bvg00051, path:bvg00500, path:bvg00520, path:bvg01100, path:bvg01110
BVRB_6g139600	-	-	-	-	↓	probable L-type lectin-domain containing receptor kinase S.5	104896111				GO:0005524, GO:0004672, GO:0006468, GO:0030246	ATP binding, protein kinase activity, protein phosphorylation, carbohydrate binding
BVRB_1g015670	-	-	-	-	↓	probable WRKY transcription factor 7	104902503				GO:0005634, GO:0043565, GO:0005516, GO:0010200, GO:0044212, GO:0006355, GO:0003700	nucleus, sequence-specific DNA binding, calmodulin binding, response to chitin, transcription regulatory region DNA binding, regulation of transcription, DNA-templated, DNA-binding transcription factor activity
BVRB_6g148840	-	-	-	-	↓	carbonic anhydrase 2	104897387	AT1G70410	BCA4	Beta carbonic anhydrase 4 [Source:UniProtKB/Swiss-Prot;Acc:Q94CE4]	GO:0008270, GO:0004089, GO:0015976	zinc ion binding, carbonate dehydratase activity, carbon utilization	path:bvg00910, path:bvg01100
BVRB_5g104890	-	-	-	-	↓	ethylene-responsive transcription factor 5	104892795	AT5G61600	ERF104	Ethylene-responsive transcription factor ERF104 [Source:UniProtKB/Swiss-Prot;Acc:Q9FKG1]	GO:0009409, GO:0043565, GO:0010200, GO:0003677, GO:0006355, GO:0003700	response to cold, sequence-specific DNA binding, response to chitin, DNA binding, regulation of transcription, DNA-templated, DNA-binding transcription factor activity
BVRB_2g030570	-	-	-	-	↑	MAR-binding filament-like protein 1	104908969	AT4G32190		Myosin heavy chain-related protein [Source:UniProtKB/TrEMBL;Acc:Q8H1E5]	GO:0009507, GO:0019252, GO:0010581	chloroplast, starch biosynthetic process, regulation of starch biosynthetic process
BVRB_5g099910	-	-	-	-	↓	2-C-methyl-D-erythritol 2,4-cyclodiphosphate synthase, chloroplastic	104892243	AT1G63970	ISPF	2-C-methyl-D-erythritol 2,4-cyclodiphosphate synthase, chloroplastic [Source:UniProtKB/Swiss-Prot;Acc:Q9CAK8]	GO:0009570, GO:0016117, GO:0009507, GO:0015995, GO:0008685, GO:0016114	chloroplast stroma, carotenoid biosynthetic process, chloroplast, chlorophyll biosynthetic process, 2-C-methyl-D-erythritol 2,4-cyclodiphosphate synthase activity, terpenoid biosynthetic process	path:bvg00900, path:bvg01100, path:bvg01110
BVRB_6g129690	-	-	-	-	↓		870857975
BVRB_1g016790	-	-	-	-	↓	GDP-mannose 4,6 dehydratase 1	104905183	AT3G51160	MUR1	MUR_1 [Source:UniProtKB/TrEMBL;Acc:A0A178V6B0]	GO:0008446, GO:0019673	GDP-mannose 4,6-dehydratase activity, GDP-mannose metabolic process	path:bvg00051, path:bvg00520, path:bvg01100
BVRB_9g202360	-	-	-	-	↑	hypothetical protein	104902519	AT3G19990		E3 ubiquitin-protein ligase [Source:UniProtKB/TrEMBL;Acc:Q9LHE6]	GO:0005515	protein binding
BVRB_1g005610	-	-	-	-	↓	hypothetical protein	104888384				GO:0005515	protein binding
BVRB_3g065310	-	-	-	-	↑	probable UDP-N-acetylglucosamine--peptide N-acetylglucosaminyltransferase SEC	104889767				GO:0005515	protein binding	path:bvg00514
BVRB_1g003390	-	-	-	-	↓	hydroquinone glucosyltransferase	104886514				GO:0016758	transferase activity, transferring hexosyl groups
BVRB_6g131710	-	-	-	-	↑	protein NRT1/ PTR FAMILY 8.3	104895286	AT2G02020	NPF8.4	Protein NRT1/ PTR FAMILY 8.4 [Source:UniProtKB/Swiss-Prot;Acc:Q84WG0]	GO:0022857, GO:0055085, GO:0016020, GO:0005215, GO:0006857	transmembrane transporter activity, transmembrane transport, membrane, transporter activity, oligopeptide transport
BVRB_6g139090	-	-	-	-	↑	hypothetical protein	104896066	AT4G39470		AT4g39470/F23K16_100 [Source:UniProtKB/TrEMBL;Acc:Q94A56]	GO:0005515	protein binding
BVRB_8g193400	-	-	-	-	↑	bifunctional purple acid phosphatase 26	104901944	AT5G34850	PAP26	Purple acid phosphatase [Source:UniProtKB/TrEMBL;Acc:A0A178UD94]	GO:0005773, GO:0005829, GO:0009505, GO:0003993, GO:0055062, GO:0016787, GO:0046872	vacuole, cytosol, plant-type cell wall, acid phosphatase activity, phosphate ion homeostasis, hydrolase activity, metal ion binding
BVRB_6g127330	-	-	-	-	↓	probable beta-1,4-xylosyltransferase IRX14	104894876	AT4G36890	IRX14	Probable beta-1,4-xylosyltransferase IRX14 [Source:UniProtKB/Swiss-Prot;Acc:Q8L707]	GO:0016020, GO:0015018	membrane, galactosylgalactosylxylosylprotein 3-beta-glucuronosyltransferase activity
BVRB_9g213600	-	-	-	-	↓	uncharacterized LOC104903886	104903886	AT2G17710		At2g17710/T17A5.17 [Source:UniProtKB/TrEMBL;Acc:Q8W1E8]
BVRB_2g042310	-	-	-	-	↑	probable cytochrome P450 313a4	104887603				GO:0055114, GO:0020037, GO:0005506, GO:0016705	oxidation-reduction process, heme binding, iron ion binding, oxidoreductase activity, acting on paired donors, with incorporation or reduction of molecular oxygen
BVRB_7g180670	-	-	-	-	↑	MDIS1-interacting receptor like kinase 2-like	104909007	AT5G63930		Non-specific serine/threonine protein kinase [Source:UniProtKB/TrEMBL;Acc:A0A178UJL1]	GO:0006468, GO:0004672, GO:0005524, GO:0000166, GO:0016021, GO:0016020, GO:0005515	protein phosphorylation, protein kinase activity, ATP binding, nucleotide binding, integral component of membrane, membrane, protein binding
BVRB_2g039200	-	-	-	-	↓	probable inactive receptor kinase At5g16590	104887228	AT5G16590	LRR1	Probable inactive receptor kinase At5g16590 [Source:UniProtKB/Swiss-Prot;Acc:Q9FMD7]	GO:0005524, GO:0004672, GO:0006468, GO:0005515	ATP binding, protein kinase activity, protein phosphorylation, protein binding
BVRB_5g113890	-	-	-	-	↓	SNAP25 homologous protein SNAP33	104893973	AT5G61210	SNAP33	SNP33 [Source:UniProtKB/TrEMBL;Acc:A0A178UGR9]
BVRB_013110	-	-	-	-	↓	probable serine/threonine-protein kinase WNK11	104884918				GO:0006468, GO:0004672, GO:0005524	protein phosphorylation, protein kinase activity, ATP binding
BVRB_4g089740	-	-	-	-	↑	hypothetical protein isoform A	104891801	AT4G26450		Uncharacterized protein At4g26450 [Source:UniProtKB/Swiss-Prot;Acc:P0CB21]
BVRB_8g187700	-	-	-	-	↑	CSC1-like protein ERD4	104901227	AT1G30360	ERD4	Hyperosmolality-gated Ca2+ permeable channel 3.1 [Source:UniProtKB/TrEMBL;Acc:A0A097NUQ9]	GO:0016020, GO:0016021	membrane, integral component of membrane
BVRB_3g059540	-	-	-	-	↑	F-box/kelch-repeat protein At2g44130	104889095				GO:0005515	protein binding
BVRB_5g113910	-	-	-	-	↑	50S ribosomal protein L17	104893974	AT3G54210	RPL17	50S ribosomal protein L17, chloroplastic [Source:UniProtKB/Swiss-Prot;Acc:Q9M385]	GO:0009570, GO:0003735, GO:0006412, GO:0005622, GO:0005840	chloroplast stroma, structural constituent of ribosome, translation, intracellular, ribosome	path:bvg03010
BVRB_6g136750	-	-	-	-	↓	14-3-3-like protein GF14 iota	104895805	AT1G26480	GRF12	GRF12 [Source:UniProtKB/TrEMBL;Acc:A0A178WJF9]	GO:0019904	protein domain specific binding
BVRB_009690	-	-	-	-	↑		870841649				GO:0019867	outer membrane
BVRB_3g049540	-	-	-	-	↑	dnAJ-like protein slr0093	104887982	AT5G16650		Chaperone DnaJ-domain superfamily protein [Source:TAIR;Acc:AT5G16650]
BVRB_9g205430	-	-	-	-	↑	ABC transporter G family member 3	104902880	AT2G28070	ABCG3	ABC transporter G family member 3 [Source:UniProtKB/Swiss-Prot;Acc:Q9ZUU9]	GO:0005886, GO:0016020, GO:0005524, GO:0016887	plasma membrane, membrane, ATP binding, ATPase activity
BVRB_1g000480	-	-	-	-	↓	beta-1,3-galactosyltransferase 7	104888871	AT1G77810		Hexosyltransferase (Fragment) [Source:UniProtKB/TrEMBL;Acc:W8QP14]	GO:0016020, GO:0006486, GO:0008378	membrane, protein glycosylation, galactosyltransferase activity
BVRB_5g122140	-	-	-	-	↑		870858490
BVRB_3g066110	-	-	-	-	↓	transcription factor TCP19	104906407	AT5G51910	TCP19	Transcription factor TCP19 [Source:UniProtKB/Swiss-Prot;Acc:Q9LT89]	GO:0031347	regulation of defense response
BVRB_6g144020	-	-	-	-	↓	hypothetical protein	104896789	AT1G70780		At1g70780/F5A18_4 [Source:UniProtKB/TrEMBL;Acc:Q9S812]
BVRB_2g025410	-	-	-	-	↑	protein phosphatase 2C 37	104904619	AT3G11410	PP2CA	Protein phosphatase 2C 37 [Source:UniProtKB/Swiss-Prot;Acc:P49598]	GO:0005634, GO:0005829, GO:0009409, GO:0009737, GO:0009738, GO:0009414, GO:0004721, GO:0010119, GO:0019901, GO:0009788, GO:0019900, GO:0016791, GO:0004722, GO:0010360, GO:0003824, GO:0043169, GO:0006470	nucleus, cytosol, response to cold, response to abscisic acid, abscisic acid-activated signaling pathway, response to water deprivation, phosphoprotein phosphatase activity, regulation of stomatal movement, protein kinase binding, negative regulation of abscisic acid-activated signaling pathway, kinase binding, phosphatase activity, protein serine/threonine phosphatase activity, negative regulati…	path:bvg04016, path:bvg04075
BVRB_1g012700	-	-	-	-	↓	putative methylesterase 14, chloroplastic	104898045	AT1G33990	MES14	Putative methylesterase 14, chloroplastic [Source:UniProtKB/Swiss-Prot;Acc:Q9FVW3]
BVRB_1g013410	-	-	-	-	↑	hypothetical protein	104899002	AT5G36210		Alpha/beta-Hydrolases superfamily protein [Source:UniProtKB/TrEMBL;Acc:F4K2Y3]	GO:0005829, GO:0009507, GO:0006508, GO:0008236	cytosol, chloroplast, proteolysis, serine-type peptidase activity
BVRB_5g104280	-	-	-	-	↑	hypothetical protein	104892647	AT1G64720	CP5	Polyketide cyclase/dehydrase and lipid transport superfamily protein [Source:UniProtKB/TrEMBL;Acc:Q9XIR9]	GO:0005773, GO:0008289	vacuole, lipid binding
BVRB_9g215760	-	-	-	-	↓	hypothetical protein	104904079	AT4G38225		unknown protein; FUNCTIONS IN: molecular_function unknown; INVOLVED IN: biological_process unknown; LOCATED IN: chloroplast; EXPRESSED IN: 21 plant structures; EXPRESSED DURING: 13 growth stages; Has 35333 Blast hits to 34131 proteins in 2444 specie /.../hae - 798; Bacteria - 22429; Metazoa - 974; Fungi - 991; Plants - 531; Viruses - 0; Other Eukaryotes - 9610 (source: NCBI BLink). [Source:TAIR;A…	GO:0009507	chloroplast
BVRB_5g100250	-	-	-	-	↓	hypothetical protein	104892265	AT5G41390		PLAC8 family protein [Source:UniProtKB/TrEMBL;Acc:Q45GG6]
BVRB_5g105720	-	-	-	-	↓	ATP synthase subunit epsilon, mitochondrial	104892890	AT1G51650		ATP synthase subunit epsilon, mitochondrial [Source:UniProtKB/Swiss-Prot;Acc:Q96253]	GO:0099132, GO:0015986, GO:0046933, GO:0000275	ATP hydrolysis coupled cation transmembrane transport, ATP synthesis coupled proton transport, proton-transporting ATP synthase activity, rotational mechanism, mitochondrial proton-transporting ATP synthase complex, catalytic core F(1)	path:bvg00190, path:bvg01100
BVRB_1g009510	-	-	-	-	↑	uncharacterized WD repeat-containing protein C2A9.03-like	104892639	AT1G36070		At1g36070 [Source:UniProtKB/TrEMBL;Acc:Q0V7U5]	GO:0005515	protein binding
BVRB_9g224420	-	-	-	-	↓	hypothetical protein	104883110				GO:0015078, GO:0015986, GO:0000276, GO:0016021, GO:0016020	proton transmembrane transporter activity, ATP synthesis coupled proton transport, mitochondrial proton-transporting ATP synthase complex, coupling factor F(o), integral component of membrane, membrane
BVRB_6g136160	-	-	-	-	↓	thioredoxin reductase NTRB-like	104895759	AT4G35460	NTR1	Thioredoxin reductase 1, mitochondrial [Source:UniProtKB/Swiss-Prot;Acc:Q39243]	GO:0016491, GO:0055114, GO:0005737, GO:0019430, GO:0004791	oxidoreductase activity, oxidation-reduction process, cytoplasm, removal of superoxide radicals, thioredoxin-disulfide reductase activity	path:bvg00450
BVRB_008640	-	-	-	-	↑	PI-PLC X domain-containing protein At5g67130	104884468	AT5G67130		PI-PLC X domain-containing protein At5g67130 [Source:UniProtKB/Swiss-Prot;Acc:Q93XX5]	GO:0008081, GO:0006629, GO:0005886, GO:0046658	phosphoric diester hydrolase activity, lipid metabolic process, plasma membrane, anchored component of plasma membrane
BVRB_4g082950	-	-	-	-	↓	superoxide dismutase [Cu-Zn]	104891015	AT1G08830	CSD1	Superoxide dismutase [Cu-Zn] 1 [Source:UniProtKB/Swiss-Prot;Acc:P24704]	GO:0005634, GO:0034599, GO:0005829, GO:0009651, GO:0042742, GO:0071457, GO:0071472, GO:0071484, GO:0071493, GO:0071329, GO:0010193, GO:0046688, GO:0055114, GO:0046872, GO:0004784, GO:0006801, GO:0010039, GO:0035195, GO:0071280	nucleus, cellular response to oxidative stress, cytosol, response to salt stress, defense response to bacterium, cellular response to ozone, cellular response to salt stress, cellular response to light intensity, cellular response to UV-B, cellular response to sucrose stimulus, response to ozone, response to copper ion, oxidation-reduction process, metal ion binding, superoxide dismutase activity…	path:bvg04146
BVRB_4g086220	-	-	-	-	↓	ras-related protein RABA1f	104891443				GO:0005525, GO:0003924	GTP binding, GTPase activity
BVRB_4g078150	-	-	-	-	↓	fructose-bisphosphate aldolase 3, chloroplastic	104890526	AT2G01140	FBA3	Fructose-bisphosphate aldolase 3, chloroplastic [Source:UniProtKB/Swiss-Prot;Acc:Q9ZU52]	GO:0009570, GO:0009536, GO:0005739, GO:0009507, GO:0009534, GO:0046686, GO:0010287, GO:0006979, GO:0006096, GO:0003824, GO:0004332	chloroplast stroma, plastid, mitochondrion, chloroplast, chloroplast thylakoid, response to cadmium ion, plastoglobule, response to oxidative stress, glycolytic process, catalytic activity, fructose-bisphosphate aldolase activity	path:bvg00010, path:bvg00030, path:bvg00051, path:bvg00710, path:bvg01100, path:bvg01110, path:bvg01200, path:bvg01230
BVRB_3g067010	-	-	-	-	↓	hypothetical protein	104906517	AT3G06780		F3E22.8 protein [Source:UniProtKB/TrEMBL;Acc:Q9M7Y4]
BVRB_3g066490	-	-	-	-	↑	protein COFACTOR ASSEMBLY OF COMPLEX C SUBUNIT B CCB2, chloroplastic	104906447	AT5G52110	CCB2	Protein COFACTOR ASSEMBLY OF COMPLEX C SUBUNIT B CCB2, chloroplastic [Source:UniProtKB/Swiss-Prot;Acc:Q9FJ81]	GO:0009507, GO:0010190	chloroplast, cytochrome b6f complex assembly
BVRB_3g051230	-	-	-	-	↓	RNA demethylase ALKBH5	104888178				GO:0016491, GO:0055114	oxidoreductase activity, oxidation-reduction process
BVRB_6g153350	-	-	-	-	↓	hypothetical protein	104897854	AT1G13990		unknown protein; FUNCTIONS IN: molecular_function unknown; INVOLVED IN: biological_process unknown; LOCATED IN: chloroplast; EXPRESSED IN: 23 plant structures; EXPRESSED DURING: 13 growth stages; CONTAINS InterPro DOMAIN/s: Protein of unknown functi /.../3110 (InterPro:IPR021503); Has 25 Blast hits to 25 proteins in 8 species: Archae - 0; Bacteria - 0; Metazoa - 0; Fungi - 0; Plants - 25; Viruses…
BVRB_9g213700	-	-	-	-	↑	uncharacterized LOC104903892	104903892				GO:0016491, GO:0055114	oxidoreductase activity, oxidation-reduction process
BVRB_013350	-	-	-	-	↑	floral homeotic protein APETALA 2	104884957	AT5G67180	TOE3	AP2-like ethylene-responsive transcription factor TOE3 [Source:UniProtKB/Swiss-Prot;Acc:Q9FH95]	GO:0006355, GO:0006351, GO:0003700, GO:0003677, GO:0005634, GO:0007275	regulation of transcription, DNA-templated, transcription, DNA-templated, DNA-binding transcription factor activity, DNA binding, nucleus, multicellular organism development
BVRB_8g198600	-	-	-	-	↓	hypothetical protein	104902410	AT1G68340		Protein of unknown function (DUF1639) [Source:TAIR;Acc:AT1G68340]
BVRB_9g207780	-	-	-	-	↑	protein-tyrosine sulfotransferase	104903227	AT1G08030	TPST	Protein-tyrosine sulfotransferase [Source:UniProtKB/Swiss-Prot;Acc:Q3EDG5]	GO:0016021, GO:0008146, GO:0005794, GO:0009733, GO:0045087, GO:0005768, GO:0005802, GO:0055070, GO:0010468, GO:0010082, GO:0019827, GO:0010366, GO:0008476	integral component of membrane, sulfotransferase activity, Golgi apparatus, response to auxin, innate immune response, endosome, trans-Golgi network, copper ion homeostasis, regulation of gene expression, regulation of root meristem growth, stem cell population maintenance, negative regulation of ethylene biosynthetic process, protein-tyrosine sulfotransferase activity
BVRB_2g032730	-	-	-	-	↑	histidine-containing phosphotransfer protein 4	104885740				GO:0000160, GO:0005634, GO:0005737, GO:0009736, GO:0009927	phosphorelay signal transduction system, nucleus, cytoplasm, cytokinin-activated signaling pathway, histidine phosphotransfer kinase activity	path:bvg04075
BVRB_5g103260	-	-	-	-	↓	hypothetical protein	104892549	AT1G79390		At1g79390 [Source:UniProtKB/TrEMBL;Acc:Q9SAK9]
BVRB_7g180120	-	-	-	-	↑	mitochondrial substrate carrier family protein ucpB	104908964	AT4G03115		Mitochondrial substrate carrier family protein [Source:TAIR;Acc:AT4G03115]	GO:0022857, GO:0055085, GO:0016021, GO:0016020	transmembrane transporter activity, transmembrane transport, integral component of membrane, membrane
BVRB_2g038530	-	-	-	-	↑	uncharacterized protein Mb2734	104887134	AT3G10840		Alpha/beta-Hydrolases superfamily protein [Source:UniProtKB/TrEMBL;Acc:A4IJ41]	GO:0009941, GO:0003824	chloroplast envelope, catalytic activity
BVRB_7g179910	-	-	-	-	↓	polyubiquitin 4	104908937				GO:0005515	protein binding
BVRB_5g116380	-	-	-	-	↓	LIM domain-containing protein WLIM1-like	104894213
BVRB_6g138110	-	-	-	-	↑	BTB/POZ domain-containing protein At3g50780	104895980	AT3G50780		BTB/POZ domain-containing protein At3g50780 [Source:UniProtKB/Swiss-Prot;Acc:Q9SVM0]
BVRB_5g103390	-	-	-	-	↓	PRA1 family protein B4	104892562	AT2G38360	PRA1B4	PRA1 family protein B4 [Source:UniProtKB/Swiss-Prot;Acc:O80915]	GO:0005829, GO:0005794, GO:0005783, GO:0005768, GO:0005802, GO:0016192	cytosol, Golgi apparatus, endoplasmic reticulum, endosome, trans-Golgi network, vesicle-mediated transport
BVRB_5g104390	-	-	-	-	↓	hypothetical protein isoform D	104892657	AT4G17310		At4g17310 [Source:UniProtKB/TrEMBL;Acc:Q949V8]
BVRB_7g157240	-	-	-	-	↓	probable serine/threonine-protein kinase NAK	104898172	AT3G08760	ATSIK	ATSIK [Source:UniProtKB/TrEMBL;Acc:A0A384KX76]	GO:0005524, GO:0004672, GO:0006468	ATP binding, protein kinase activity, protein phosphorylation
BVRB_7g160030	-	-	-	-	↑	1,4-alpha-glucan-branching enzyme 2-2, chloroplastic/amyloplastic	104898464	AT2G36390	SBE2.1	SBE2.1 [Source:UniProtKB/TrEMBL;Acc:A0A178VXI8]	GO:0005975, GO:0004553, GO:0003824, GO:0043169, GO:0003844, GO:0005978	carbohydrate metabolic process, hydrolase activity, hydrolyzing O-glycosyl compounds, catalytic activity, cation binding, 1,4-alpha-glucan branching enzyme activity, glycogen biosynthetic process	path:bvg00500, path:bvg01100, path:bvg01110
BVRB_5g115650	-	-	-	-	↓	transmembrane protein 230	104894146	AT3G29170		At3g29170 [Source:UniProtKB/TrEMBL;Acc:Q9LVP2]
BVRB_3g053790	-	-	-	-	↓	GTP-binding protein SAR1A	104888405	AT1G02620		Ras-related small GTP-binding family protein [Source:UniProtKB/TrEMBL;Acc:Q3E6Q3]	GO:0005622, GO:0005525, GO:0006886	intracellular, GTP binding, intracellular protein transport	path:bvg04141
BVRB_8g182410	-	-	-	-	↑	auxin response factor 3	104900616	AT2G33860	ARF3	Auxin response factor 3 [Source:UniProtKB/Swiss-Prot;Acc:O23661]	GO:0009734, GO:0005634, GO:0003700, GO:0010050, GO:0010158, GO:0010582, GO:0003677, GO:0006355, GO:0009725	auxin-activated signaling pathway, nucleus, DNA-binding transcription factor activity, vegetative phase change, abaxial cell fate specification, floral meristem determinacy, DNA binding, regulation of transcription, DNA-templated, response to hormone	path:bvg04075
BVRB_8g200690	-	-	-	-	↑	hypothetical protein	104882901	AT3G52170		DNA binding protein [Source:UniProtKB/TrEMBL;Acc:Q8L641]
BVRB_4g094680	-	-	-	-	↓	protoheme IX farnesyltransferase, mitochondrial	104907416	AT2G44520	COX10	Protoheme IX farnesyltransferase, mitochondrial [Source:UniProtKB/Swiss-Prot;Acc:O64886]	GO:0016021, GO:0016765, GO:0006783, GO:0031966, GO:0008495, GO:0048034	integral component of membrane, transferase activity, transferring alkyl or aryl (other than methyl) groups, heme biosynthetic process, mitochondrial membrane, protoheme IX farnesyltransferase activity, heme O biosynthetic process	path:bvg00190, path:bvg00860, path:bvg01100, path:bvg01110
BVRB_6g128810	-	-	-	-	↑	nucleolar protein 6	104895030	AT1G63810		Nucleolar protein [Source:UniProtKB/TrEMBL;Acc:Q0WVM5]	, GO:0005829	, cytosol	path:bvg03008
BVRB_6g141720	-	-	-	-	↑		870856700
BVRB_6g156190	-	-	-	-	↑	hypothetical protein	104908492	AT1G68877		Chaperonin 60 subunit beta [Source:UniProtKB/TrEMBL;Acc:A0A1P8AS11]	GO:0016021, GO:0016020	integral component of membrane, membrane
BVRB_6g146470	-	-	-	-	↓	syntaxin-22	104897098				GO:0016020, GO:0016192	membrane, vesicle-mediated transport
BVRB_6g141260	-	-	-	-	↑	hypothetical protein	104896360	AT1G26090		Uncharacterized protein At1g26090, chloroplastic [Source:UniProtKB/Swiss-Prot;Acc:Q6DYE4]	GO:0009507, GO:0010287	chloroplast, plastoglobule
BVRB_9g222970	-	-	-	-	↑	DNA polymerase kappa	104904866	AT1G49980	POLK	DNA polymerase kappa [Source:UniProtKB/Swiss-Prot;Acc:Q6JDV7]	GO:0003887, GO:0006281, GO:0016020, GO:0003697, GO:0003684	DNA-directed DNA polymerase activity, DNA repair, membrane, single-stranded DNA binding, damaged DNA binding
BVRB_5g120400	-	-	-	-	↑	hexose carrier protein HEX6	104894599	AT5G61520	STP3	AT5G61520 protein [Source:UniProtKB/TrEMBL;Acc:B9DGV5]	GO:0022857, GO:0055085, GO:0016020, GO:0016021, GO:0005215	transmembrane transporter activity, transmembrane transport, membrane, integral component of membrane, transporter activity
BVRB_2g030600	-	-	-	-	↓	14 kDa proline-rich protein DC2.15	104908992
BVRB_6g142970	-	-	-	-	↓	fruit protein pKIWI502	104896632	AT1G15140		F9L1.8 protein [Source:UniProtKB/TrEMBL;Acc:Q9XI55]	GO:0009570, GO:0009941, GO:0009507, GO:0009579, GO:0009735, GO:0005507, GO:0016491, GO:0055114	chloroplast stroma, chloroplast envelope, chloroplast, thylakoid, response to cytokinin, copper ion binding, oxidoreductase activity, oxidation-reduction process
BVRB_7g180090	-	-	-	-	↑	zinc finger CCHC domain-containing protein 9	104908950	AT5G20220		zinc knuckle (CCHC-type) family protein [Source:TAIR;Acc:AT5G20220]	GO:0003676, GO:0008270	nucleic acid binding, zinc ion binding
BVRB_3g050360	-	-	-	-	↓	hypothetical protein	104888058				GO:0098655, GO:0006812, GO:0008324, GO:0055085, GO:0016021, GO:0016020	cation transmembrane transport, cation transport, cation transmembrane transporter activity, transmembrane transport, integral component of membrane, membrane
BVRB_2g042810	-	-	-	-	↑	lactation elevated protein 1	104887655	AT2G25530		AFG1-like ATPase family protein [Source:UniProtKB/TrEMBL;Acc:Q9SKJ6]	GO:0005524	ATP binding
BVRB_7g164490	-	-	-	-	↑	probable solanesyl-diphosphate synthase 3, chloroplastic	104899063	AT1G78510	SPS1	Solanesyl diphosphate synthase 1 [Source:UniProtKB/Swiss-Prot;Acc:Q8S948]	GO:0008299, GO:0016765, GO:0015979	isoprenoid biosynthetic process, transferase activity, transferring alkyl or aryl (other than methyl) groups, photosynthesis	path:bvg00900, path:bvg01110
BVRB_5g123920	-	-	-	-	↓	alpha-1,4-glucan-protein synthase [UDP-forming] 2	104907929				GO:0016866, GO:0071669	intramolecular transferase activity, plant-type cell wall organization or biogenesis	path:bvg00520, path:bvg01100
BVRB_7g161590	-	-	-	-	↑	uncharacterized LOC104898647	104898647
BVRB_4g096930	-	-	-	-	↑	putative F-box/LRR-repeat protein At3g18150	104907734				GO:0005515	protein binding
BVRB_5g105500	-	-	-	-	↑	pentatricopeptide repeat-containing protein At4g17616	104892846	AT4G17616		Pentatricopeptide repeat-containing protein At4g17616 [Source:UniProtKB/Swiss-Prot;Acc:B3H672]	GO:0005515	protein binding
BVRB_6g133990	-	-	-	-	↑	elongator complex protein 4	104895534	AT3G11220	ELP4	Elongator complex protein 4 [Source:UniProtKB/Swiss-Prot;Acc:Q9C778]	GO:0006979, GO:0010928, GO:0033588, GO:2000024, GO:0009737, GO:0008284, GO:0071329, GO:0031538, GO:0043609, GO:0002098	response to oxidative stress, regulation of auxin mediated signaling pathway, Elongator holoenzyme complex, regulation of leaf development, response to abscisic acid, positive regulation of cell proliferation, cellular response to sucrose stimulus, negative regulation of anthocyanin metabolic process, regulation of carbon utilization, tRNA wobble uridine modification
BVRB_1g019410	-	-	-	-	↓	1-aminocyclopropane-1-carboxylate oxidase homolog 4	104905430				GO:0016491, GO:0055114	oxidoreductase activity, oxidation-reduction process
BVRB_7g167260	-	-	-	-	↑	glutamine--tRNA ligase	104899457				GO:0006412, GO:0005524, GO:0005737, GO:0004812, GO:0006418, GO:0000166, GO:0004819, GO:0006425, GO:0043039	translation, ATP binding, cytoplasm, aminoacyl-tRNA ligase activity, tRNA aminoacylation for protein translation, nucleotide binding, glutamine-tRNA ligase activity, glutaminyl-tRNA aminoacylation, tRNA aminoacylation	path:bvg00970, path:bvg01100
BVRB_3g059720	-	-	-	-	↓	dihydrolipoyl dehydrogenase, mitochondrial	104889141	AT1G48030	LPD1	Dihydrolipoyl dehydrogenase 1, mitochondrial [Source:UniProtKB/Swiss-Prot;Acc:Q9M5K3]	GO:0005623, GO:0045454, GO:0050660, GO:0016491, GO:0016668, GO:0055114, GO:0009055, GO:0004148, GO:0022900	cell, cell redox homeostasis, flavin adenine dinucleotide binding, oxidoreductase activity, oxidoreductase activity, acting on a sulfur group of donors, NAD(P) as acceptor, oxidation-reduction process, electron transfer activity, dihydrolipoyl dehydrogenase activity, electron transport chain	path:bvg00010, path:bvg00020, path:bvg00260, path:bvg00280, path:bvg00310, path:bvg00380, path:bvg00620, path:bvg00630, path:bvg00640, path:bvg01100, path:bvg01110, path:bvg01200
BVRB_5g105670	-	-	-	-	↓	ATP synthase subunit delta', mitochondrial	104892886	AT5G47030		ATP synthase subunit delta', mitochondrial [Source:UniProtKB/Swiss-Prot;Acc:Q96252]	GO:0045261, GO:0099132, GO:0015986, GO:0046933, GO:0008270, GO:0009651, GO:0000275, GO:0005739, GO:0005753	proton-transporting ATP synthase complex, catalytic core F(1), ATP hydrolysis coupled cation transmembrane transport, ATP synthesis coupled proton transport, proton-transporting ATP synthase activity, rotational mechanism, zinc ion binding, response to salt stress, mitochondrial proton-transporting ATP synthase complex, catalytic core F(1), mitochondrion, mitochondrial proton-transporting ATP syn…	path:bvg00190, path:bvg01100
BVRB_4g076000	-	-	-	-	↓	60S ribosomal protein L18-2	104890331	AT2G47570		Ribosomal protein L18e/L15 superfamily protein [Source:TAIR;Acc:AT2G47570]	GO:0005622, GO:0005840, GO:0006412, GO:0003735	intracellular, ribosome, translation, structural constituent of ribosome	path:bvg03010
BVRB_6g154380	-	-	-	-	↓	UDP-galactose/UDP-glucose transporter 3	104897956	AT2G02810	UTR1	UDP-galactose/UDP-glucose transporter 1 [Source:UniProtKB/Swiss-Prot;Acc:O64503]	GO:0055085	transmembrane transport
BVRB_3g062980	-	-	-	-	↓	microtubule-associated protein 70-1	104889493				GO:0008017, GO:0007010	microtubule binding, cytoskeleton organization
BVRB_6g133740	-	-	-	-	↑	uncharacterized LOC104895509	104895509
BVRB_1g018280	-	-	-	-	↑	probable helicase CHR10	104905318	AT2G44980	CHR10	Probable helicase CHR10 [Source:UniProtKB/Swiss-Prot;Acc:F4IV45]	GO:0005524	ATP binding
BVRB_5g119250	-	-	-	-	↑	membrane-bound transcription factor site-2 protease homolog	104894493	AT4G20310	S2P	Site-2 protease [Source:UniProtKB/TrEMBL;Acc:A0A0F6SCX9]	GO:0006508, GO:0000139, GO:0009651, GO:0004222, GO:0071475, GO:1900457, GO:1905897, GO:0016020, GO:0005515	proteolysis, Golgi membrane, response to salt stress, metalloendopeptidase activity, cellular hyperosmotic salinity response, regulation of brassinosteroid mediated signaling pathway, regulation of response to endoplasmic reticulum stress, membrane, protein binding	path:bvg04141
BVRB_013280	-	-	-	-	↓	putative TrmH family tRNA/rRNA methyltransferase	104884946	AT4G15520		OBP33pep like protein [Source:UniProtKB/TrEMBL;Acc:Q8GYT1]	GO:0006396, GO:0003723, GO:0001510, GO:0008173	RNA processing, RNA binding, RNA methylation, RNA methyltransferase activity

## Sheet: T0 down
Gene ID	Median logFC	Median padj	Description	NCBI.ID	AT.ID	AT.name	AT.description	GO.IDs	GO.annotation
BVRB_4g087140	-5.63318	9.49298e-17		870861809				GO:0016021, GO:0016020	integral component of membrane, membrane
BVRB_4g086060	-4.52717	1.07365e-12	F-box protein At2g17036	104891433				GO:0005515	protein binding
BVRB_4g086040	-4.04556	1.38156e-11	uncharacterized LOC104891429	104891429
BVRB_4g086500	-4.24974	6.02264e-09	UDP-glycosyltransferase 79B6-like	104891466	AT1G50580	UGT79B5	UDP-glycosyltransferase 79B5 [Source:UniProtKB/Swiss-Prot;Acc:Q9LPS8]	GO:0016758	transferase activity, transferring hexosyl groups
BVRB_6g154330	-4.02521	1.52386e-07		870855372
BVRB_6g155210	-1.57723	4.082e-07	DExH-box ATP-dependent RNA helicase DExH15 chloroplastic	104898035	AT1G70070	ISE2	DExH-box ATP-dependent RNA helicase DExH15 chloroplastic [Source:UniProtKB/Swiss-Prot;Acc:B9DFG3]	GO:0009570, GO:0006397, GO:0003723, GO:0009793, GO:0009507, GO:0000373, GO:0010497, GO:0016441, GO:0010494, GO:0005524, GO:0003676	chloroplast stroma, mRNA processing, RNA binding, embryo development ending in seed dormancy, chloroplast, Group II intron splicing, plasmodesmata-mediated intercellular transport, posttranscriptional gene silencing, cytoplasmic stress granule, ATP binding, nucleic acid binding
BVRB_5g106200	-1.17967	4.67548e-07	eyes absent homolog 4	104892936	AT2G35320	ATEYA	Eyes absent homolog [Source:UniProtKB/Swiss-Prot;Acc:O82162]	GO:0030946, GO:0004725, GO:0007275	protein tyrosine phosphatase activity, metal-dependent, protein tyrosine phosphatase activity, multicellular organism development
BVRB_000690	-2.51029	6.50555e-07	GDSL esterase/lipase At5g55050	104883390				GO:0016788	hydrolase activity, acting on ester bonds
BVRB_2g032780	-2.62033	1.06992e-06	uncharacterized LOC104885827	104885827				GO:0005524, GO:0004672, GO:0006468, GO:0005515	ATP binding, protein kinase activity, protein phosphorylation, protein binding
BVRB_7g176790	-3.70756	2.85606e-06		870844198
BVRB_4g086090	-2.76517	3.53923e-06		870861952	AT1G53280	DJ1B	Protein DJ-1 homolog B [Source:UniProtKB/Swiss-Prot;Acc:Q9MAH3]
BVRB_8g197720	-2.9619	4.75426e-06	profilin	104902324	AT2G19760	PRO1	Profilin-1 [Source:UniProtKB/Swiss-Prot;Acc:Q42449]	GO:0003779	actin binding
BVRB_8g201820	-3.52492	2.20662e-05		870843398				GO:0010951, GO:0004869	negative regulation of endopeptidase activity, cysteine-type endopeptidase inhibitor activity
BVRB_4g090550	-4.28484	9.00036e-05	receptor-like protein 12	104891975				GO:0005515	protein binding
BVRB_7g177270	-1.52873	0.000133522	cytochrome P450 71A22-like	104908585	AT5G42590	CYP71A16	Cytochrome P450 71A16 [Source:UniProtKB/Swiss-Prot;Acc:Q9FH66]	GO:0055114, GO:0020037, GO:0005506, GO:0016705	oxidation-reduction process, heme binding, iron ion binding, oxidoreductase activity, acting on paired donors, with incorporation or reduction of molecular oxygen
BVRB_1g020530	-2.38283	0.000147888	Defensin-like protein AX1 (retrieved from UniProtKB)	870847435				GO:0006952, GO:0031640, GO:0042742, GO:0050832	defense response, killing of cells of other organism, defense response to bacterium, defense response to fungus
BVRB_4g095690	-2.76722	0.000150347	hypothetical protein	104907546	AT1G33055		Uncharacterized protein unannotated coding sequence from BAC F9L11 [Source:UniProtKB/TrEMBL;Acc:Q94K21]	GO:0009061	anaerobic respiration
BVRB_2g027880	-3.78647	0.000204057		870867790				GO:0005515	protein binding
BVRB_6g147620	-3.23879	0.000243995		870855934
BVRB_4g078660	-1.90741	0.000254047	amino-acid permease BAT1 homolog	104890567				GO:0022857, GO:0055085, GO:0016020	transmembrane transporter activity, transmembrane transport, membrane
BVRB_6g152780	-3.01409	0.000346873		870855210	AT2G22620		Rhamnogalacturonate lyase family protein [Source:UniProtKB/TrEMBL;Acc:Q9ZQ51]	GO:0005975, GO:0003824, GO:0030246	carbohydrate metabolic process, catalytic activity, carbohydrate binding
BVRB_1g017460	-2.45678	0.000654484	uncharacterized protein At1g28695	104905549	AT1G28710		F1K23.9 [Source:UniProtKB/TrEMBL;Acc:Q9FXJ4]	GO:0071555	cell wall organization
BVRB_7g176800	-2.79391	0.000682607		870844199
BVRB_9g214420	-3.05298	0.000759919	dirigent protein 23	104903958	AT2G21100	DIR23	Dirigent protein 23 [Source:UniProtKB/Swiss-Prot;Acc:Q84TH6]
BVRB_4g096730	-2.49539	0.00108895	hypothetical protein	104907711
BVRB_5g114680	-2.9889	0.00154708	phosphatidylinositol 3,4,5-trisphosphate 3-phosphatase and protein-tyrosine-phosphatase PTEN2A-like	104894043
BVRB_3g069440	-2.76666	0.00155185	trypsin inhibitor 1B	104906827				GO:0004866	endopeptidase inhibitor activity
BVRB_4g096840	-1.99295	0.00187157	hypothetical protein	104907727
BVRB_9g212820	-1.59071	0.00210534	lysM domain-containing GPI-anchored protein 2	104903832	AT2G17120	LYM2	LysM domain-containing GPI-anchored protein 2 [Source:UniProtKB/Swiss-Prot;Acc:O23006]	GO:0005886, GO:0009506, GO:0046658, GO:0008061	plasma membrane, plasmodesma, anchored component of plasma membrane, chitin binding
BVRB_7g161860	-1.60921	0.00223692	glutathione S-transferase	104898671	AT1G02950	ATGSTF4	glutathione S-transferase F4 [Source:TAIR;Acc:AT1G02950]	GO:0005515	protein binding
BVRB_3g048970	-1.96249	0.00244563	protein tas	104887935	AT1G04420		NAD(P)-linked oxidoreductase superfamily protein [Source:UniProtKB/TrEMBL;Acc:Q8VZ23]	GO:0009941, GO:0009507, GO:0009570, GO:0016491, GO:0055114	chloroplast envelope, chloroplast, chloroplast stroma, oxidoreductase activity, oxidation-reduction process
BVRB_2g043910	-2.43462	0.00259951	ribosome-inactivating protein lychnin-like	104887760				GO:0030598, GO:0017148	rRNA N-glycosylase activity, negative regulation of translation
BVRB_6g152200	-2.50807	0.00406521		870855148	AT1G76290	AEE21	Probable acyl-activating enzyme 21 [Source:UniProtKB/Swiss-Prot;Acc:Q9SFW5]	GO:0003824, GO:0009058, GO:0016844	catalytic activity, biosynthetic process, strictosidine synthase activity
BVRB_2g036550	-1.77018	0.00434356	LOB domain-containing protein 1	104886846
BVRB_3g048340	-2.86344	0.00447117	protein PROTON GRADIENT REGULATION 5, chloroplastic	104887881	AT2G05620	PGR5	Protein PROTON GRADIENT REGULATION 5, chloroplastic [Source:UniProtKB/Swiss-Prot;Acc:Q9SL05]	GO:0009535, GO:0009507, GO:0009534, GO:0009414, GO:0009644, GO:0009773, GO:0071484, GO:0009055, GO:0010117	chloroplast thylakoid membrane, chloroplast, chloroplast thylakoid, response to water deprivation, response to high light intensity, photosynthetic electron transport in photosystem I, cellular response to light intensity, electron transfer activity, photoprotection
BVRB_2g044830	-1.71091	0.00454319	protein TIC 55, chloroplastic	104905980	AT2G24820	TIC55	Protein TIC 55, chloroplastic [Source:UniProtKB/Swiss-Prot;Acc:Q9SK50]	GO:0016491, GO:0055114, GO:0051537, GO:0016021, GO:0016020, GO:0010277, GO:0045036, GO:0009507, GO:0009941	oxidoreductase activity, oxidation-reduction process, 2 iron, 2 sulfur cluster binding, integral component of membrane, membrane, chlorophyllide a oxygenase [overall] activity, protein targeting to chloroplast, chloroplast, chloroplast envelope

## Sheet: T0 up
Gene ID	Median logFC	Median padj	Description	NCBI.ID	AT.ID	AT.name	AT.description	GO.IDs	GO.annotation
BVRB_000640	2.09726	7.08444e-09		870842976	AT3G20475	MSH5	DNA mismatch repair protein MSH5 [Source:UniProtKB/Swiss-Prot;Acc:F4JEP5]	GO:0006298, GO:0030983, GO:0005524	mismatch repair, mismatched DNA binding, ATP binding		BVRB_000640
BVRB_015860	1.88662	9.30328e-05	pentatricopeptide repeat-containing protein At3g22470, mitochondrial-like	104885319				GO:0005515	protein binding		BVRB_015860
BVRB_1g007990	2.11976	0.000665448		870868958							BVRB_1g007990
BVRB_1g011570	1.43641	0.000423448		870868731							BVRB_1g011570
BVRB_1g016120	3.97753	0.000654212	gibberellin-regulated protein 1	104905108	AT2G18420	GASA11	Gibberellin-regulated protein 11 [Source:UniProtKB/Swiss-Prot;Acc:F4IQJ4]				BVRB_1g016120
BVRB_1g018220	3.32284	8.17232e-07	hypothetical protein isoform B	104905313							BVRB_1g018220
BVRB_2g024890	2.19568	0.000276421	factor of DNA methylation 5-like	104904207							BVRB_2g024890
BVRB_2g032290	2.42408	0.000292287	probable glycosyltransferase At3g07620	104885348	AT4G32790		Exostosin family protein [Source:UniProtKB/TrEMBL;Acc:O65522]	GO:0016757, GO:0006486	transferase activity, transferring glycosyl groups, protein glycosylation		BVRB_2g032290
BVRB_2g038440	1.59635	8.03921e-09	probable kinetochore protein NUF2	104887125	AT1G61000	NUF2	Kinetochore protein NUF2 homolog [Source:UniProtKB/Swiss-Prot;Acc:Q8RXJ0]	GO:0005886, GO:0005774, GO:0031262, GO:0000776	plasma membrane, vacuolar membrane, Ndc80 complex, kinetochore		BVRB_2g038440
BVRB_2g041770	1.31893	4.59169e-05		870866104							BVRB_2g041770
BVRB_2g041970	5.54123	9.46139e-13		870865963							BVRB_2g041970
BVRB_2g041990	3.5509	0.00074189	geraniol 8-hydroxylase-like	104887579				GO:0055114, GO:0020037, GO:0005506, GO:0016705	oxidation-reduction process, heme binding, iron ion binding, oxidoreductase activity, acting on paired donors, with incorporation or reduction of molecular oxygen		BVRB_2g041990
BVRB_2g042920	3.11391	0.000370041	UPF0481 protein At3g47200-like	104887666							BVRB_2g042920
BVRB_3g056500	2.11143	9.54285e-08	receptor-like protein kinase 2	104888740				GO:0005524, GO:0004672, GO:0006468, GO:0005515	ATP binding, protein kinase activity, protein phosphorylation, protein binding		BVRB_3g056500
BVRB_4g080480	2.4609	0.000410307	pentatricopeptide repeat-containing protein At3g22470, mitochondrial-like	104890880				GO:0005515	protein binding		BVRB_4g080480
BVRB_4g082080	1.92278	0.000126991		870862402							BVRB_4g082080
BVRB_4g083460	3.06096	0.00178095		870862363				GO:0005524, GO:0003777, GO:0008017, GO:0007018	ATP binding, microtubule motor activity, microtubule binding, microtubule-based movement		BVRB_4g083460
BVRB_4g092420	1.22244	0.000127868	putative beta-glucosidase 41	104907107	AT5G54570	BGLU41	Putative beta-glucosidase 41 [Source:UniProtKB/Swiss-Prot;Acc:Q9FIU7]	GO:0009505, GO:0005975, GO:0004553	plant-type cell wall, carbohydrate metabolic process, hydrolase activity, hydrolyzing O-glycosyl compounds		BVRB_4g092420
BVRB_4g092950	1.76271	0.000764242		870845749							BVRB_4g092950
BVRB_4g094510	2.31593	1.83713e-05		870845515				GO:0016021, GO:0016020	integral component of membrane, membrane		BVRB_4g094510
BVRB_4g096190	3.91115	7.16087e-06		870845309							BVRB_4g096190
BVRB_5g104820	3.35243	0.000123101	palmitoyl-protein thioesterase 1	104892791	AT4G17483		Alpha/beta-Hydrolases superfamily protein [Source:UniProtKB/TrEMBL;Acc:Q8L7H5]	GO:0005829, GO:0005773, GO:0098599	cytosol, vacuole, palmitoyl hydrolase activity		BVRB_5g104820
BVRB_5g107230	3.92367	9.45803e-05	probable carotenoid cleavage dioxygenase 4, chloroplastic	104893046	AT4G19170	CCD4	Probable carotenoid cleavage dioxygenase 4, chloroplastic [Source:UniProtKB/Swiss-Prot;Acc:O49675]	GO:0009507, GO:0010287, GO:0055114, GO:0016702	chloroplast, plastoglobule, oxidation-reduction process, oxidoreductase activity, acting on single donors with incorporation of molecular oxygen, incorporation of two atoms of oxygen		BVRB_5g107230
BVRB_5g116560	1.23971	1.03763e-05	cytochrome P450 CYP72A219-like	104894230				GO:0055114, GO:0020037, GO:0005506, GO:0016705	oxidation-reduction process, heme binding, iron ion binding, oxidoreductase activity, acting on paired donors, with incorporation or reduction of molecular oxygen		BVRB_5g116560
BVRB_5g125680	2.94477	0.00105206	protein TORNADO 2	104908178	AT5G46700	TRN2	TRN2 [Source:UniProtKB/TrEMBL;Acc:A0A178ULL6]	GO:0016021, GO:0016020, GO:0009554, GO:0009933, GO:0009934, GO:0009956, GO:0010015, GO:0010305, GO:0005886, GO:0009506	integral component of membrane, membrane, megasporogenesis, meristem structural organization, regulation of meristem structural organization, radial pattern formation, root morphogenesis, leaf vascular tissue pattern formation, plasma membrane, plasmodesma		BVRB_6g135170
BVRB_6g135170	1.18362	0.000183677	hypothetical protein	104895683	AT2G22270		Expressed protein [Source:UniProtKB/TrEMBL;Acc:Q9SID9]				BVRB_6g137470
BVRB_6g137470	6.35649	2.47225e-12	F-box protein At5g03970-like	104895938							BVRB_6g137590
BVRB_6g137590	3.26755	0.00016159	hypothetical protein isoform B	104895874							BVRB_6g151080
BVRB_6g151080	3.22463	3.69301e-06	hypothetical protein isoform B	104897593							BVRB_6g151210
BVRB_6g151210	2.30534	9.38249e-05	protein UXT homolog	104897606	AT1G26660		Prefoldin chaperone subunit family protein [Source:UniProtKB/TrEMBL;Acc:F4HPA5]	GO:0006457, GO:0051082, GO:0016272	protein folding, unfolded protein binding, prefoldin complex		BVRB_7g164600
BVRB_7g164600	1.87323	0.000400078		870854167							BVRB_7g164920
BVRB_7g164920	4.2261	2.41767e-09		870854097							BVRB_8g183630
BVRB_8g183630	5.14489	3.44637e-19		870852358							BVRB_8g183640
BVRB_8g183640	3.14851	5.63636e-26	hypothetical protein	104900742							BVRB_8g184920
BVRB_8g184920	2.43271	3.6488e-05	cytosolic sulfotransferase 5-like	104900884				GO:0016740, GO:0008146	transferase activity, sulfotransferase activity		BVRB_8g184970
BVRB_8g184970	1.55742	0.000186804		870852263							BVRB_8g184980
BVRB_8g184980	2.35384	1.16515e-05		870852264							BVRB_8g190360
BVRB_8g190360	1.26134	0.000284214	FAD-linked sulfhydryl oxidase ERV1	104901608	AT1G49880	ERV1	FAD-linked sulfhydryl oxidase ERV1 [Source:UniProtKB/Swiss-Prot;Acc:Q8GXX0]	GO:0055114, GO:0016491, GO:0016972, GO:0016971, GO:0050660, GO:0005739, GO:0042802	oxidation-reduction process, oxidoreductase activity, thiol oxidase activity, flavin-linked sulfhydryl oxidase activity, flavin adenine dinucleotide binding, mitochondrion, identical protein binding		BVRB_8g190600
BVRB_8g190600	4.37686	3.67153e-08		870851321							BVRB_9g203410
BVRB_9g203410	3.6876	1.54386e-05	organic cation/carnitine transporter 2	104902662	AT1G79410	OCT5	Organic cation/carnitine transporter 5 [Source:UniProtKB/Swiss-Prot;Acc:Q9SAK7]	GO:0022857, GO:0055085, GO:0016021	transmembrane transporter activity, transmembrane transport, integral component of membrane		BVRB_9g206410
BVRB_9g206410	1.79706	0.00177805		870850107							BVRB_9g206460
BVRB_9g206460	4.12231	3.86185e-08		870850112							BVRB_9g207450
BVRB_9g207450	1.46262	4.37744e-05	ribosome-inactivating protein lychnin	104903129				GO:0030598, GO:0017148	rRNA N-glycosylase activity, negative regulation of translation		BVRB_9g207570
BVRB_9g207570	3.16689	0.000143028		870849942				GO:0008270, GO:0003676	zinc ion binding, nucleic acid binding		BVRB_9g207900
BVRB_9g207900	2.89837	0.000472505		870849876							BVRB_9g208140
BVRB_9g208140	4.22035	4.31705e-10		870849900

## Sheet: T4 down
Gene ID	Median logFC	Median padj	Description	NCBI.ID	AT.ID	AT.name	AT.description	GO.IDs	GO.annotation
BVRB_7g161880	-4.32533	1.34488e-20	phenylalanine ammonia-lyase	104898673	AT5G04230	PAL3	Phenylalanine ammonia-lyase [Source:UniProtKB/TrEMBL;Acc:F4JW69]	GO:0045548, GO:0009800, GO:0005737, GO:0003824, GO:0016829, GO:0016841, GO:0006559, GO:0009698	phenylalanine ammonia-lyase activity, cinnamic acid biosynthetic process, cytoplasm, catalytic activity, lyase activity, ammonia-lyase activity, L-phenylalanine catabolic process, phenylpropanoid metabolic process
BVRB_5g113760	-3.09991	3.90072e-17	enolase 1, chloroplastic	104893952	AT1G74030	ENO1	Enolase 1, chloroplastic [Source:UniProtKB/Swiss-Prot;Acc:Q9C9C4]	GO:0006096, GO:0000287, GO:0046872, GO:0004634, GO:0000015, GO:0009735, GO:0010090, GO:0009507, GO:0009570	glycolytic process, magnesium ion binding, metal ion binding, phosphopyruvate hydratase activity, phosphopyruvate hydratase complex, response to cytokinin, trichome morphogenesis, chloroplast, chloroplast stroma
BVRB_3g050950	-4.07693	8.4843e-17	caffeic acid 3-O-methyltransferase	104888149	AT5G54160	OMT1	Flavone 3'-O-methyltransferase 1 [Source:UniProtKB/Swiss-Prot;Acc:Q9FK25]	GO:0032259, GO:0016740, GO:0008171, GO:0008168, GO:0046983, GO:0030744, GO:0030755, GO:0033799, GO:0047763, GO:0009809, GO:0051555, GO:0005634, GO:0005737, GO:0005886, GO:0009506	methylation, transferase activity, O-methyltransferase activity, methyltransferase activity, protein dimerization activity, luteolin O-methyltransferase activity, quercetin 3-O-methyltransferase activity, myricetin 3'-O-methyltransferase activity, caffeate O-methyltransferase activity, lignin biosynthetic process, flavonol biosynthetic process, nucleus, cytoplasm, plasma membrane, plasmodesma
BVRB_5g126250	-3.07232	1.0406e-16	bifunctional aspartate aminotransferase and glutamate/aspartate-prephenate aminotransferase	104908254	AT2G22250	PAT	Bifunctional aspartate aminotransferase and glutamate/aspartate-prephenate aminotransferase [Source:UniProtKB/Swiss-Prot;Acc:Q9SIE1]	GO:0030170, GO:0009058, GO:0003824	pyridoxal phosphate binding, biosynthetic process, catalytic activity
BVRB_2g044900	-3.02416	1.15613e-16	transketolase, chloroplastic	104905987	AT2G45290	TKL-2	Transketolase-2, chloroplastic [Source:UniProtKB/Swiss-Prot;Acc:F4IW47]	GO:0008152, GO:0003824, GO:0004802	metabolic process, catalytic activity, transketolase activity
BVRB_7g161860	-4.34254	1.65407e-16	glutathione S-transferase	104898671	AT1G02950	ATGSTF4	glutathione S-transferase F4 [Source:TAIR;Acc:AT1G02950]	GO:0005515	protein binding
BVRB_3g059580	-2.4116	2.25726e-16	methylenetetrahydrofolate reductase 1	104889100	AT2G44160	MTHFR2	Methylenetetrahydrofolate reductase 2 [Source:UniProtKB/Swiss-Prot;Acc:O80585]	GO:0035999, GO:0055114, GO:0006555, GO:0004489	tetrahydrofolate interconversion, oxidation-reduction process, methionine metabolic process, methylenetetrahydrofolate reductase (NAD(P)H) activity
BVRB_8g182490	-2.826	2.3702e-16	receptor-like protein kinase HSL1	104900621	AT1G28440	HSL1	Receptor-like protein kinase HSL1 [Source:UniProtKB/Swiss-Prot;Acc:Q9SGP2]	GO:0005524, GO:0004672, GO:0006468, GO:0005515	ATP binding, protein kinase activity, protein phosphorylation, protein binding
BVRB_1g008670	-4.63521	4.61701e-16	phospho-2-dehydro-3-deoxyheptonate aldolase 1, chloroplastic	104891963	AT1G22410		Phospho-2-dehydro-3-deoxyheptonate aldolase [Source:UniProtKB/TrEMBL;Acc:Q9SK84]	GO:0009423, GO:0009536, GO:0016020, GO:0009507, GO:0003824, GO:0009073, GO:0003849	chorismate biosynthetic process, plastid, membrane, chloroplast, catalytic activity, aromatic amino acid family biosynthetic process, 3-deoxy-7-phosphoheptulonate synthase activity
BVRB_3g068800	-3.89442	8.35336e-16	dirigent protein 22	104906746	AT5G42500	DIR2	Dirigent protein 2 [Source:UniProtKB/Swiss-Prot;Acc:Q9FIG7]
BVRB_6g140350	-1.84364	1.51195e-15	6-phosphogluconate dehydrogenase, decarboxylating 1	104896287	AT3G02360	PGD2	6-phosphogluconate dehydrogenase, decarboxylating [Source:UniProtKB/TrEMBL;Acc:A0A178VK18]	GO:0005829, GO:0009651, GO:0009570, GO:0005777, GO:0016491, GO:0055114, GO:0050661, GO:0004616, GO:0006098, GO:0080173, GO:0019822	cytosol, response to salt stress, chloroplast stroma, peroxisome, oxidoreductase activity, oxidation-reduction process, NADP binding, phosphogluconate dehydrogenase (decarboxylating) activity, pentose-phosphate shunt, male-female gamete recognition during double fertilization forming a zygote and endosperm, P4 peroxisome
BVRB_1g019010	-2.65297	1.67695e-15	UDP-glucuronate 4-epimerase 3	104905390	AT1G02000	GAE2	UDP-glucuronate 4-epimerase 2 [Source:UniProtKB/Swiss-Prot;Acc:Q9LPC1]
BVRB_6g130650	-5.26062	4.19604e-15	naringenin,2-oxoglutarate 3-dioxygenase	104895196	AT3G51240	F3H	Naringenin,2-oxoglutarate 3-dioxygenase [Source:UniProtKB/Swiss-Prot;Acc:Q9S818]	GO:0010224, GO:0016491, GO:0055114	response to UV-B, oxidoreductase activity, oxidation-reduction process
BVRB_008150	-5.13401	9.48936e-15	basic 7S globulin	104884400	AT1G03220		Eukaryotic aspartyl protease family protein [Source:UniProtKB/TrEMBL;Acc:Q9ZVS4]	GO:0004190, GO:0006508	aspartic-type endopeptidase activity, proteolysis
BVRB_3g053110	-5.17198	1.27582e-14	alpha-glucosidase	104888351	AT5G11720		AT5g11720/T22P22_110 [Source:UniProtKB/TrEMBL;Acc:Q9LYF8]	GO:0005975, GO:0004553, GO:0003824, GO:0030246	carbohydrate metabolic process, hydrolase activity, hydrolyzing O-glycosyl compounds, catalytic activity, carbohydrate binding
BVRB_9g204790	-5.07646	3.96453e-14	cytochrome b561 and DOMON domain-containing protein At5g35735	104902797				GO:0055114, GO:0016021, GO:0016020, GO:0005886	oxidation-reduction process, integral component of membrane, membrane, plasma membrane
BVRB_8g199210	-4.67853	4.59419e-14	hypothetical protein	104909048	AT5G57010	IQM5	IQ domain-containing protein IQM5 [Source:UniProtKB/Swiss-Prot;Acc:Q058N0]
BVRB_7g157400	-3.04674	5.3509e-14	U-box domain-containing protein 16	104898187	AT5G01830	PUB16	RING-type E3 ubiquitin transferase [Source:UniProtKB/TrEMBL;Acc:A0A178UNI7]	GO:0010200, GO:0004842, GO:0016567, GO:0005515	response to chitin, ubiquitin-protein transferase activity, protein ubiquitination, protein binding
BVRB_3g056660	-4.26894	5.70664e-14	mitogen-activated protein kinase kinase 9	104888757	AT1G73500	MKK9	Mitogen-activated protein kinase kinase 9 [Source:UniProtKB/Swiss-Prot;Acc:Q9FX43]	GO:0005524, GO:0004672, GO:0006468	ATP binding, protein kinase activity, protein phosphorylation
BVRB_9g220300	-5.90091	6.74689e-14	pleiotropic drug resistance protein 1	104904628	AT1G15520	ABCG40	ABC transporter G family member 40 [Source:UniProtKB/Swiss-Prot;Acc:Q9M9E1]	GO:0016020, GO:0005524, GO:0016887	membrane, ATP binding, ATPase activity
BVRB_7g175450	-4.8992	1.44625e-13	protein IN2-1 homolog B	104900257	AT3G55040	GSTL2	Glutathione S-transferase L2, chloroplastic [Source:UniProtKB/Swiss-Prot;Acc:Q9M2W2]	GO:0005737, GO:0004364, GO:0005515	cytoplasm, glutathione transferase activity, protein binding
BVRB_2g038310	-2.00533	2.06959e-13	chorismate synthase 1, chloroplastic	104887115	AT1G48850	EMB1144	Chorismate synthase, chloroplastic [Source:UniProtKB/Swiss-Prot;Acc:P57720]	GO:0009570, GO:0009423, GO:0009536, GO:0009507, GO:0005730, GO:0009073, GO:0004107	chloroplast stroma, chorismate biosynthetic process, plastid, chloroplast, nucleolus, aromatic amino acid family biosynthetic process, chorismate synthase activity
BVRB_9g206010	-6.29776	2.28335e-13	glutathione S-transferase	104902957	AT1G02950	ATGSTF4	glutathione S-transferase F4 [Source:TAIR;Acc:AT1G02950]	GO:0005515	protein binding
BVRB_7g179170	-5.92621	2.70628e-13	alpha carbonic anhydrase 7	104908840				GO:0006730, GO:0008270, GO:0004089, GO:0046872	one-carbon metabolic process, zinc ion binding, carbonate dehydratase activity, metal ion binding
BVRB_5g117240	-1.92706	3.92024e-13	triose phosphate/phosphate translocator, non-green plastid, chloroplastic	104894286	AT5G33320	PPT1	Phosphoenolpyruvate/phosphate translocator 1, chloroplastic [Source:UniProtKB/Swiss-Prot;Acc:Q8RXN3]	GO:0015120, GO:0015713, GO:0015714, GO:0035436, GO:0009536, GO:0005739, GO:0009941, GO:0009507, GO:0015121, GO:0022857, GO:0055085, GO:0016021, GO:0009670	phosphoglycerate transmembrane transporter activity, phosphoglycerate transmembrane transport, phosphoenolpyruvate transport, triose phosphate transmembrane transport, plastid, mitochondrion, chloroplast envelope, chloroplast, phosphoenolpyruvate:phosphate antiporter activity, transmembrane transporter activity, transmembrane transport, integral component of membrane, triose-phosphate:phosphate a…
BVRB_5g122610	-2.56849	6.83104e-13	S-adenosylmethionine synthase 2	104894834				GO:0006556, GO:0004478, GO:0005737, GO:0016740, GO:0005524, GO:0000166, GO:0046872, GO:0006730	S-adenosylmethionine biosynthetic process, methionine adenosyltransferase activity, cytoplasm, transferase activity, ATP binding, nucleotide binding, metal ion binding, one-carbon metabolic process
BVRB_5g106750	-5.3278	8.86718e-13	hypothetical protein	104893005	AT5G42830		HXXXD-type acyl-transferase family protein [Source:UniProtKB/TrEMBL;Acc:Q9FMN6]	GO:0016747	transferase activity, transferring acyl groups other than amino-acyl groups
BVRB_6g144730	-3.6915	8.98821e-13	uclacyanin-2	104896872	AT3G60270		Cupredoxin superfamily protein [Source:UniProtKB/TrEMBL;Acc:Q9LY37]	GO:0009055	electron transfer activity
BVRB_6g127320	-3.24155	9.44481e-13	probable WRKY transcription factor 15	104894875	AT2G23320	WRKY15	Probable WRKY transcription factor 15 [Source:UniProtKB/Swiss-Prot;Acc:O22176]	GO:0005634, GO:0043565, GO:0005516, GO:0010200, GO:0044212, GO:0006355, GO:0003700	nucleus, sequence-specific DNA binding, calmodulin binding, response to chitin, transcription regulatory region DNA binding, regulation of transcription, DNA-templated, DNA-binding transcription factor activity
BVRB_011780	-2.22573	1.0067e-12	receptor-like protein kinase HAIKU2	104884759	AT1G09970	LRR XI-23	Receptor-like protein kinase 7 [Source:UniProtKB/Swiss-Prot;Acc:F4I2N7]	GO:0006468, GO:0004672, GO:0005524, GO:0016021, GO:0016020, GO:0005515	protein phosphorylation, protein kinase activity, ATP binding, integral component of membrane, membrane, protein binding
BVRB_8g194080	-3.46227	1.13344e-12	cucumber peeling cupredoxin	104902006	AT5G20230	BCB	SAG14 [Source:UniProtKB/TrEMBL;Acc:A0A178UM84]	GO:0009055	electron transfer activity
BVRB_4g087650	-5.25811	1.24145e-12	CBS domain-containing protein CBSX5	104891620	AT5G53750		CBS domain-containing protein [Source:UniProtKB/TrEMBL;Acc:F4JXB6]
BVRB_008680	-4.25588	1.52918e-12	sugar transport protein 13	104884473				GO:0022857, GO:0005215, GO:0055085, GO:0016021, GO:0016020, GO:1904659, GO:0005358, GO:0009679, GO:0015145, GO:0009414, GO:0009651, GO:0009737, GO:0015749, GO:0005886, GO:0009506, GO:0008645	transmembrane transporter activity, transporter activity, transmembrane transport, integral component of membrane, membrane, glucose transmembrane transport, high-affinity glucose:proton symporter activity, hexose:proton symporter activity, monosaccharide transmembrane transporter activity, response to water deprivation, response to salt stress, response to abscisic acid, monosaccharide transmemb…
BVRB_8g184390	-6.28454	1.62795e-12	hypothetical protein	104900801	AT5G47635		At5g47635 [Source:UniProtKB/TrEMBL;Acc:Q29PT1]
BVRB_1g009300	-6.07637	1.79225e-12	probable xyloglucan endotransglucosylase/hydrolase protein 23	104892471				GO:0071555, GO:0005975, GO:0005618, GO:0004553, GO:0042546, GO:0016762, GO:0048046, GO:0010411, GO:0006073	cell wall organization, carbohydrate metabolic process, cell wall, hydrolase activity, hydrolyzing O-glycosyl compounds, cell wall biogenesis, xyloglucan:xyloglucosyl transferase activity, apoplast, xyloglucan metabolic process, cellular glucan metabolic process
BVRB_9g211170	-3.66812	2.25985e-12	arogenate dehydratase/prephenate dehydratase 6, chloroplastic	104903657	AT2G27820	ADT3	Arogenate dehydratase 3, chloroplastic [Source:UniProtKB/Swiss-Prot;Acc:Q9ZUY3]	GO:0047769, GO:0009570, GO:0009094, GO:0004664	arogenate dehydratase activity, chloroplast stroma, L-phenylalanine biosynthetic process, prephenate dehydratase activity
BVRB_4g094680	-1.19512	2.9515e-12	protoheme IX farnesyltransferase, mitochondrial	104907416	AT2G44520	COX10	Protoheme IX farnesyltransferase, mitochondrial [Source:UniProtKB/Swiss-Prot;Acc:O64886]	GO:0016021, GO:0016765, GO:0006783, GO:0031966, GO:0008495, GO:0048034	integral component of membrane, transferase activity, transferring alkyl or aryl (other than methyl) groups, heme biosynthetic process, mitochondrial membrane, protoheme IX farnesyltransferase activity, heme O biosynthetic process
BVRB_4g092600	-2.94163	3.23687e-12	probable NAD(P)H dehydrogenase (quinone) FQR1-like 1	104907118	AT4G27270		Probable NAD(P)H dehydrogenase (quinone) FQR1-like 1 [Source:UniProtKB/Swiss-Prot;Acc:Q6NQE2]	GO:0016491, GO:0010181, GO:0003955	oxidoreductase activity, FMN binding, NAD(P)H dehydrogenase (quinone) activity
BVRB_3g056740	-3.83258	4.56903e-12	cellulose synthase-like protein E6	104888762	AT2G32530	CSLB3	Cellulose synthase-like protein B3 [Source:UniProtKB/Swiss-Prot;Acc:Q8RX83]	GO:0071555, GO:0016020, GO:0016760, GO:0030244	cell wall organization, membrane, cellulose synthase (UDP-forming) activity, cellulose biosynthetic process
BVRB_5g119490	-6.26136	4.58465e-12	non-specific lipid transfer protein GPI-anchored 2	104894517	AT3G22600		AT3g22600/F16J14_17 [Source:UniProtKB/TrEMBL;Acc:Q9LJ86]	GO:0008289, GO:0006869	lipid binding, lipid transport
BVRB_7g165110	-5.72875	5.11872e-12	major allergen Mal d 1	104899160				GO:0009607, GO:0006952	response to biotic stimulus, defense response
BVRB_2g042450	-5.39981	5.64984e-12	probable chalcone--flavonone isomerase 3	104887628	AT5G05270	CHI3	Probable chalcone--flavonone isomerase 3 [Source:UniProtKB/Swiss-Prot;Acc:Q8VZW3]	GO:0080167, GO:0016872	response to karrikin, intramolecular lyase activity
BVRB_6g151700	-5.57643	5.96484e-12	probable glutathione S-transferase parA	104897652				GO:0005515	protein binding
BVRB_9g225840	-2.7915	1.1416e-11	ethylene-responsive transcription factor 4	104883290				GO:0006355, GO:0006351, GO:0003700, GO:0003677, GO:0005634	regulation of transcription, DNA-templated, transcription, DNA-templated, DNA-binding transcription factor activity, DNA binding, nucleus
BVRB_9g205260	-2.50982	1.23255e-11	hypothetical protein	104902866	AT5G60710		Retroelement pol polyprotein-like [Source:UniProtKB/TrEMBL;Acc:Q9FF49]	GO:0005886	plasma membrane
BVRB_009480	-2.40744	1.40242e-11	hypothetical protein	104884567	AT1G19130		RmlC-like jelly roll fold protein [Source:UniProtKB/TrEMBL;Acc:Q8GYZ3]	GO:0005829	cytosol
BVRB_5g119020	-4.82612	1.52655e-11	UDP-glycosyltransferase 74G1	104894470				GO:0016758	transferase activity, transferring hexosyl groups
BVRB_5g104400	-5.16449	1.61067e-11	metalloendoproteinase 1-MMP	104892659	AT4G16640	1MMP	Metalloendoproteinase 1-MMP [Source:UniProtKB/Swiss-Prot;Acc:O23507]	GO:0008270, GO:0006508, GO:0004222, GO:0008237, GO:0031012	zinc ion binding, proteolysis, metalloendopeptidase activity, metallopeptidase activity, extracellular matrix
BVRB_3g061040	-4.82282	1.76299e-11		870864280
BVRB_3g050910	-3.34991	1.77285e-11	serine/threonine-protein phosphatase 6 regulatory ankyrin repeat subunit B	104888144				GO:2000031, GO:0071446, GO:0031347, GO:0016021, GO:0016020, GO:0005515	regulation of salicylic acid mediated signaling pathway, cellular response to salicylic acid stimulus, regulation of defense response, integral component of membrane, membrane, protein binding
BVRB_3g051220	-3.51583	2.77477e-11	centromere protein V	104888179	AT5G16940		Carbon-sulfur lyase [Source:UniProtKB/TrEMBL;Acc:Q9LFK7]	GO:0016846	carbon-sulfur lyase activity
BVRB_6g130040	-5.41859	2.85501e-11	1-aminocyclopropane-1-carboxylate oxidase homolog 1	104895137				GO:0016491, GO:0055114	oxidoreductase activity, oxidation-reduction process
BVRB_8g193180	-4.98918	3.16347e-11	arogenate dehydrogenase 2, chloroplastic	104901924	AT5G34930		arogenate dehydrogenase [Source:TAIR;Acc:AT5G34930]	GO:0055114, GO:0006571, GO:0008977, GO:0004665	oxidation-reduction process, tyrosine biosynthetic process, prephenate dehydrogenase (NAD+) activity, prephenate dehydrogenase (NADP+) activity
BVRB_7g175810	-2.6903	3.28862e-11	trans-cinnamate 4-monooxygenase	104900289	AT2G30490	CYP73A5	Cinnamate-4-hydroxylase [Source:UniProtKB/TrEMBL;Acc:B1GV49]	GO:0005886, GO:0009506, GO:0016020, GO:0080167, GO:0005774, GO:0005794, GO:0009505, GO:0005783, GO:0009555, GO:0032502, GO:0009698, GO:0006744, GO:0042802, GO:0055114, GO:0020037, GO:0005506, GO:0016705, GO:0009808, GO:0016710	plasma membrane, plasmodesma, membrane, response to karrikin, vacuolar membrane, Golgi apparatus, plant-type cell wall, endoplasmic reticulum, pollen development, developmental process, phenylpropanoid metabolic process, ubiquinone biosynthetic process, identical protein binding, oxidation-reduction process, heme binding, iron ion binding, oxidoreductase activity, acting on paired donors, with in…
BVRB_2g040960	-3.88636	4.54675e-11	protein IQ-DOMAIN 14	104887447	AT5G13460	IQD11	IQ-domain 11 [Source:UniProtKB/TrEMBL;Acc:Q9LYR0]	GO:0005886, GO:0005515	plasma membrane, protein binding
BVRB_000900	-3.36292	5.33418e-11	2-hydroxyisoflavanone dehydratase	104883421				GO:0008152, GO:0016787	metabolic process, hydrolase activity
BVRB_2g034620	-2.41205	7.13279e-11	hypothetical protein	104886627	AT5G11890		EMB3135 [Source:UniProtKB/TrEMBL;Acc:A0A178UG53]	GO:0005886	plasma membrane
BVRB_7g161250	-4.16611	7.70557e-11	protein DMR6-LIKE OXYGENASE 1	104898586	AT2G36690		2-oxoglutarate (2OG) and Fe(II)-dependent oxygenase superfamily protein [Source:UniProtKB/TrEMBL;Acc:F4INZ9]	GO:0016491, GO:0055114	oxidoreductase activity, oxidation-reduction process
BVRB_9g218690	-4.36698	8.08594e-11	hypothetical protein	104904471
BVRB_8g192220	-5.88363	8.45598e-11	EG45-like domain containing protein	104901790
BVRB_2g026860	-3.45009	9.46896e-11	LOB domain-containing protein 41	104906092	AT1G67100	LBD40	LOB domain-containing protein 40 [Source:UniProtKB/Swiss-Prot;Acc:Q9ZW96]
BVRB_4g079970	-3.70137	1.31433e-10	LOB domain-containing protein 12-like	104890673
BVRB_1g014400	-1.39435	1.63002e-10	U-box domain-containing protein 44	104901082	AT1G20780	PUB44	RING-type E3 ubiquitin transferase [Source:UniProtKB/TrEMBL;Acc:A0A178W875]	GO:0004842, GO:0016567, GO:0005515	ubiquitin-protein transferase activity, protein ubiquitination, protein binding
BVRB_9g212460	-3.62263	1.6799e-10	probable serine/threonine-protein kinase Cx32, chloroplastic	104903805	AT2G17220	PIX13	Probable serine/threonine-protein kinase PIX13 [Source:UniProtKB/Swiss-Prot;Acc:Q9SII6]	GO:0005886, GO:0005524, GO:0004672, GO:0006468	plasma membrane, ATP binding, protein kinase activity, protein phosphorylation
BVRB_6g150930	-5.19893	1.90203e-10	flavonoid 3',5'-methyltransferase	104897576	AT1G67990	TSM1	TSM1 [Source:UniProtKB/TrEMBL;Acc:A0A178W5L4]	GO:0008171	O-methyltransferase activity
BVRB_6g144810	-2.98854	2.02756e-10	uncharacterized protein At1g66480	104896877	AT1G71015		At1g71015 [Source:UniProtKB/TrEMBL;Acc:Q9SSJ7]
BVRB_3g065540	-3.87008	2.04152e-10	UDP-glucuronate 4-epimerase 6	104889782	AT3G23820	GAE6	UDP-glucuronate 4-epimerase 6 [Source:UniProtKB/Swiss-Prot;Acc:Q9LIS3]	GO:0050662, GO:0005975, GO:0003824, GO:0016021, GO:0016020, GO:0016857, GO:0033481, GO:0050829, GO:0050832, GO:0005768, GO:0005794, GO:0005802	coenzyme binding, carbohydrate metabolic process, catalytic activity, integral component of membrane, membrane, racemase and epimerase activity, acting on carbohydrates and derivatives, galacturonate biosynthetic process, defense response to Gram-negative bacterium, defense response to fungus, endosome, Golgi apparatus, trans-Golgi network
BVRB_9g225880	-4.83301	2.15925e-10	tyrosine/DOPA decarboxylase 1	104883300				GO:0030170, GO:0006520, GO:0003824, GO:0019752, GO:0016831, GO:0016829	pyridoxal phosphate binding, cellular amino acid metabolic process, catalytic activity, carboxylic acid metabolic process, carboxy-lyase activity, lyase activity
BVRB_5g122810	-3.58329	3.20112e-10	L-lactate dehydrogenase B	104907820	AT4G17260		L-lactate dehydrogenase [Source:UniProtKB/TrEMBL;Acc:O23569]	GO:0016616, GO:0005975, GO:0005737, GO:0016491, GO:0003824, GO:0004459, GO:0055114, GO:0019752, GO:0009651, GO:0009737, GO:0005829, GO:0005886	oxidoreductase activity, acting on the CH-OH group of donors, NAD or NADP as acceptor, carbohydrate metabolic process, cytoplasm, oxidoreductase activity, catalytic activity, L-lactate dehydrogenase activity, oxidation-reduction process, carboxylic acid metabolic process, response to salt stress, response to abscisic acid, cytosol, plasma membrane
BVRB_6g138920	-4.23992	3.89861e-10	classical arabinogalactan protein 9	104896053
BVRB_5g101200	-1.54041	5.68838e-10	hydroxymethylglutaryl-CoA synthase	104892360	AT4G11820	HMGS	Hydroxymethylglutaryl-CoA synthase [Source:UniProtKB/Swiss-Prot;Acc:P54873]	GO:0009506, GO:0005829, GO:0008299, GO:0003824, GO:0004421	plasmodesma, cytosol, isoprenoid biosynthetic process, catalytic activity, hydroxymethylglutaryl-CoA synthase activity
BVRB_9g204220	-4.64738	5.78775e-10	1-aminocyclopropane-1-carboxylate oxidase 1	104902721				GO:0016491, GO:0055114	oxidoreductase activity, oxidation-reduction process
BVRB_9g216210	-2.14618	6.72324e-10	caffeoyl-CoA O-methyltransferase	104904122	AT4G34050	CCoAOMT1	S-adenosyl-L-methionine-dependent methyltransferases superfamily protein [Source:TAIR;Acc:AT4G34050]	GO:0008171	O-methyltransferase activity
BVRB_001560	-3.04812	7.00427e-10	hypothetical protein	104883521				GO:0005886, GO:0061630, GO:0009630, GO:0016567, GO:0048364	plasma membrane, ubiquitin protein ligase activity, gravitropism, protein ubiquitination, root development
BVRB_1g004950	-4.77496	7.59333e-10	probable galacturonosyltransferase-like 1	104887734	AT3G50760	GATL2	Probable galacturonosyltransferase-like 2 [Source:UniProtKB/Swiss-Prot;Acc:Q9S7G2]	GO:0048366, GO:0010417, GO:0005783, GO:0010051, GO:0032504, GO:0052386, GO:0016757	leaf development, glucuronoxylan biosynthetic process, endoplasmic reticulum, xylem and phloem pattern formation, multicellular organism reproduction, cell wall thickening, transferase activity, transferring glycosyl groups
BVRB_8g192740	-5.0508	7.94565e-10	hypothetical protein	104901896
BVRB_5g121120	-4.74394	8.49328e-10	myb-related protein Myb4	104894704	AT2G31180	MYB14	Transcription factor MYB14 [Source:UniProtKB/Swiss-Prot;Acc:Q9SJX8]	GO:0005634, GO:0045893, GO:0003700, GO:0009651, GO:0050826, GO:0009409, GO:0009733, GO:0009751, GO:0009753, GO:0009723, GO:0003677	nucleus, positive regulation of transcription, DNA-templated, DNA-binding transcription factor activity, response to salt stress, response to freezing, response to cold, response to auxin, response to salicylic acid, response to jasmonic acid, response to ethylene, DNA binding
BVRB_3g054730	-5.40439	9.11717e-10		870865258
BVRB_1g017460	-4.12997	9.97698e-10	uncharacterized protein At1g28695	104905549	AT1G28710		F1K23.9 [Source:UniProtKB/TrEMBL;Acc:Q9FXJ4]	GO:0071555	cell wall organization
BVRB_4g086040	-3.72357	1.02234e-09	uncharacterized LOC104891429	104891429
BVRB_3g051230	-1.40941	1.04836e-09	RNA demethylase ALKBH5	104888178				GO:0016491, GO:0055114	oxidoreductase activity, oxidation-reduction process
BVRB_6g149610	-1.26607	1.08464e-09	hypothetical protein	104897452	AT5G13420		Aldolase-type TIM barrel family protein [Source:UniProtKB/TrEMBL;Acc:Q9LYR4]	GO:0009570, GO:0009536, GO:0005739, GO:0009507, GO:0009809, GO:0046686, GO:0005975, GO:0003824, GO:0005737, GO:0004801, GO:0006098, GO:0033587	chloroplast stroma, plastid, mitochondrion, chloroplast, lignin biosynthetic process, response to cadmium ion, carbohydrate metabolic process, catalytic activity, cytoplasm, sedoheptulose-7-phosphate:D-glyceraldehyde-3-phosphate glyceronetransferase activity, pentose-phosphate shunt, shikimate biosynthetic process
BVRB_3g061060	-5.55717	1.14635e-09		870864282
BVRB_6g142140	-4.02256	1.21451e-09	ACD11 homolog protein	104896519	AT4G39670		ACD11 homolog protein [Source:UniProtKB/Swiss-Prot;Acc:Q8L7U7]	GO:0005634, GO:0005737, GO:0120013, GO:0120009	nucleus, cytoplasm, intermembrane lipid transfer activity, intermembrane lipid transfer
BVRB_3g054720	-5.65441	1.26208e-09		870865257
BVRB_4g074930	-5.32335	1.30664e-09	dirigent protein 22-like	104890203	AT2G21100	DIR23	Dirigent protein 23 [Source:UniProtKB/Swiss-Prot;Acc:Q84TH6]
BVRB_6g128310	-4.21538	1.4501e-09	heptahelical transmembrane protein 4	104894966	AT4G37680	HHP4	heptahelical protein 4 [Source:TAIR;Acc:AT4G37680]	GO:0016021	integral component of membrane
BVRB_5g125280	-2.26966	1.5256e-09	NADH--cytochrome b5 reductase 1	104908132	AT5G17770	CBR1	NADH-cytochrome b5 reductase [Source:UniProtKB/TrEMBL;Acc:A0A178US77]	GO:0004128, GO:0016491, GO:0055114, GO:0016021, GO:0016020, GO:0022900, GO:0005783, GO:0005886, GO:0009505	cytochrome-b5 reductase activity, acting on NAD(P)H, oxidoreductase activity, oxidation-reduction process, integral component of membrane, membrane, electron transport chain, endoplasmic reticulum, plasma membrane, plant-type cell wall
BVRB_8g197790	-4.69824	1.585e-09	acid phosphatase 1-like	104902331	AT4G29270		Acid phosphatase-like protein [Source:UniProtKB/TrEMBL;Acc:Q9M0F4]
BVRB_6g128350	-3.97997	1.59093e-09	hypothetical protein	104894971
BVRB_3g058390	-3.6464	1.86265e-09		870864382				GO:0005524, GO:0004672, GO:0006468, GO:0048544	ATP binding, protein kinase activity, protein phosphorylation, recognition of pollen
BVRB_3g054380	-3.73153	2.19001e-09	calmodulin	104888465	AT5G49480	ATCP1	Calcium-binding protein CP1 [Source:UniProtKB/Swiss-Prot;Acc:Q9FDX6]	GO:0005829, GO:0042538, GO:0005509	cytosol, hyperosmotic salinity response, calcium ion binding
BVRB_5g121060	-4.74174	2.39038e-09	ethylene-responsive transcription factor 1B	104894655	AT1G06160	ERF094	Ethylene-responsive transcription factor ERF094 [Source:UniProtKB/Swiss-Prot;Acc:Q9LND1]	GO:0003677, GO:0006355, GO:0003700	DNA binding, regulation of transcription, DNA-templated, DNA-binding transcription factor activity
BVRB_3g058680	-6.42741	2.55495e-09	vinorine synthase	104889010				GO:0016747	transferase activity, transferring acyl groups other than amino-acyl groups
BVRB_4g094890	-2.39987	2.73727e-09	uncharacterized RNA-binding protein C1827.05c-like	104907476	AT1G03220		Eukaryotic aspartyl protease family protein [Source:UniProtKB/TrEMBL;Acc:Q9ZVS4]	GO:0004190, GO:0006508, GO:0003676, GO:0003723	aspartic-type endopeptidase activity, proteolysis, nucleic acid binding, RNA binding
BVRB_2g044580	-5.74029	3.57169e-09	laccase-12	104905953	AT5G05390	LAC12	Laccase-12 [Source:UniProtKB/Swiss-Prot;Acc:Q9FLB5]	GO:0005507, GO:0048046, GO:0005576, GO:0016491, GO:0055114, GO:0046274, GO:0052716, GO:0046872	copper ion binding, apoplast, extracellular region, oxidoreductase activity, oxidation-reduction process, lignin catabolic process, hydroquinone:oxygen oxidoreductase activity, metal ion binding
BVRB_9g204130	-2.72699	3.58082e-09	3-hydroxyisobutyryl-CoA hydrolase-like protein 5	104902713	AT1G06550		3-hydroxyisobutyryl-CoA hydrolase-like protein 5 [Source:UniProtKB/Swiss-Prot;Acc:Q9SHJ8]	GO:0080167, GO:0003860	response to karrikin, 3-hydroxyisobutyryl-CoA hydrolase activity
BVRB_6g130250	-1.25801	3.71157e-09	3-dehydroquinate synthase, chloroplastic	104895158	AT5G66120	DHQS	3-dehydroquinate synthase, chloroplastic [Source:UniProtKB/Swiss-Prot;Acc:Q8VYV7]	GO:0009570, GO:0005737, GO:0009073, GO:0003856	chloroplast stroma, cytoplasm, aromatic amino acid family biosynthetic process, 3-dehydroquinate synthase activity
BVRB_2g028880	-4.8049	3.91034e-09	agamous-like MADS-box protein AGL15	104907505	AT3G57390	AGL18	Agamous-like MADS-box protein AGL18 [Source:UniProtKB/Swiss-Prot;Acc:Q9M2K8]	GO:0009555, GO:0003677, GO:0006355, GO:0005634, GO:0003700, GO:0046983, GO:0000977, GO:0045944, GO:0009910, GO:0048577	pollen development, DNA binding, regulation of transcription, DNA-templated, nucleus, DNA-binding transcription factor activity, protein dimerization activity, RNA polymerase II regulatory region sequence-specific DNA binding, positive regulation of transcription by RNA polymerase II, negative regulation of flower development, negative regulation of short-day photoperiodism, flowering
BVRB_2g044720	-2.20054	4.25722e-09	glycine cleavage system H protein 2, mitochondrial	104905967				GO:0005739, GO:0019464, GO:0005960, GO:0005524	mitochondrion, glycine decarboxylation via glycine cleavage system, glycine cleavage complex, ATP binding
BVRB_1g008020	-2.73268	4.52234e-09	esterase OVCA2-like	104891439	AT4G24380		INVOLVED IN: 10-formyltetrahydrofolate biosynthetic process, folic acid and derivative biosynthetic process; EXPRESSED IN: 24 plant structures; EXPRESSED DURING: 15 growth stages; CONTAINS InterPro DOMAIN/s: Serine hydrolase (InterPro:IPR005645); BE /.../bidopsis thaliana protein match is: alpha/beta-Hydrolases superfamily protein (TAIR:AT5G65400.1); Has 30201 Blast hits to 17322 proteins in 780 …
BVRB_3g065510	-1.96477	4.87916e-09	serine hydroxymethyltransferase 4	104889778	AT4G13890	SHM5	Serine hydroxymethyltransferase 5 [Source:UniProtKB/Swiss-Prot;Acc:Q9SVM4]	GO:0035999, GO:0030170, GO:0032259, GO:0016740, GO:0008168, GO:0003824, GO:0006545, GO:0006730, GO:0004372, GO:0019264	tetrahydrofolate interconversion, pyridoxal phosphate binding, methylation, transferase activity, methyltransferase activity, catalytic activity, glycine biosynthetic process, one-carbon metabolic process, glycine hydroxymethyltransferase activity, glycine biosynthetic process from serine
BVRB_8g188860	-3.84434	5.7805e-09	major allergen Pru ar 1	104901391				GO:0006952	defense response
BVRB_2g043240	-3.88865	5.83371e-09	potassium channel AKT1	104887697	AT2G25600	AKT6	Potassium channel AKT6 [Source:UniProtKB/Swiss-Prot;Acc:Q8GXE6]	GO:0055085, GO:0016020, GO:0006813, GO:0005249, GO:0005216, GO:0006811, GO:0005515	transmembrane transport, membrane, potassium ion transport, voltage-gated potassium channel activity, ion channel activity, ion transport, protein binding
BVRB_6g133760	-1.89658	6.18399e-09	hypothetical protein	104895513	AT2G22570	NIC1	NIC1 [Source:UniProtKB/TrEMBL;Acc:A0A178VQ19]	GO:0009737, GO:0008936, GO:0019365, GO:0003824	response to abscisic acid, nicotinamidase activity, pyridine nucleotide salvage, catalytic activity
BVRB_3g058380	-3.79579	6.50108e-09	putative receptor protein kinase ZmPK1	104888978				GO:0005524, GO:0004672, GO:0006468, GO:0048544	ATP binding, protein kinase activity, protein phosphorylation, recognition of pollen
BVRB_3g065580	-1.99862	7.13589e-09	chaperone protein dnaJ 20, chloroplastic	104889786	AT4G13830	ATJ20	Chaperone protein dnaJ 20, chloroplastic [Source:UniProtKB/Swiss-Prot;Acc:Q9SDN0]	GO:0010322, GO:0061077, GO:1902395, GO:0005634, GO:0009507	regulation of isopentenyl diphosphate biosynthetic process, methylerythritol 4-phosphate pathway, chaperone-mediated protein folding, regulation of 1-deoxy-D-xylulose-5-phosphate synthase activity, nucleus, chloroplast
BVRB_9g213160	-3.77075	8.11108e-09	lysine histidine transporter-like 8	104903853
BVRB_4g087320	-2.22998	8.66486e-09	hypothetical protein	104891592	AT5G54400		At5g54400 [Source:UniProtKB/TrEMBL;Acc:Q9LSR5]	GO:0008168	methyltransferase activity
BVRB_3g064780	-4.22694	8.92768e-09	auxin-induced protein PCNT115	104889697	AT1G10810		Probable aldo-keto reductase 1 [Source:UniProtKB/Swiss-Prot;Acc:Q9C5B9]
BVRB_5g108690	-3.10925	9.15462e-09	aldo-keto reductase family 4 member C9	104893170	AT2G37760	AKR4C8	Aldo-keto reductase family 4 member C8 [Source:UniProtKB/Swiss-Prot;Acc:O80944]	GO:0016491, GO:0055114	oxidoreductase activity, oxidation-reduction process
BVRB_2g027730	-3.32292	1.04489e-08		870867775
BVRB_5g113200	-4.97754	1.08071e-08	mitochondrial phosphate carrier protein 3, mitochondrial	104893898	AT3G48850	MPT2	Mitochondrial phosphate carrier protein 2, mitochondrial [Source:UniProtKB/Swiss-Prot;Acc:Q9M2Z8]	GO:0022857	transmembrane transporter activity
BVRB_9g210920	-5.23268	1.15417e-08	GABA transporter 1	104903616	AT1G08230	GAT1	GABA transporter 1 [Source:UniProtKB/Swiss-Prot;Acc:F4HW02]	GO:0005886, GO:0015185, GO:0015812	plasma membrane, gamma-aminobutyric acid transmembrane transporter activity, gamma-aminobutyric acid transport
BVRB_1g015280	-5.10088	1.40484e-08	isoflavone 3'-hydroxylase-like	104902232				GO:0055114, GO:0020037, GO:0005506, GO:0016705	oxidation-reduction process, heme binding, iron ion binding, oxidoreductase activity, acting on paired donors, with incorporation or reduction of molecular oxygen
BVRB_6g134130	-2.39651	1.41679e-08	aspartyl protease family protein 1	104895549	AT2G17760	APF1	Aspartyl protease family protein 1 [Source:UniProtKB/Swiss-Prot;Acc:Q8VYV9]	GO:0006508, GO:0004190	proteolysis, aspartic-type endopeptidase activity
BVRB_3g051570	-2.19662	1.43717e-08	luminal-binding protein	104888209	AT5G28540	MED37A	Mediator of RNA polymerase II transcription subunit 37a [Source:UniProtKB/Swiss-Prot;Acc:Q9LKR3]	GO:0005788, GO:0034975, GO:0009705	endoplasmic reticulum lumen, protein folding in endoplasmic reticulum, plant-type vacuole membrane
BVRB_8g184330	-2.49957	1.49872e-08	protein C2-DOMAIN ABA-RELATED 11	104900794	AT5G47710	CAR11	Protein C2-DOMAIN ABA-RELATED 11 [Source:UniProtKB/Swiss-Prot;Acc:Q9FIK8]	GO:0005773, GO:0005886	vacuole, plasma membrane
BVRB_2g047530	-4.97212	1.52707e-08	hypothetical protein	104906338	AT4G33550		At4g33550 [Source:UniProtKB/TrEMBL;Acc:Q6NLG8]
BVRB_2g045380	-1.87669	1.67188e-08	BTB/POZ domain-containing protein At2g24240	104906027	AT2G24240		BTB/POZ domain-containing protein At2g24240 [Source:UniProtKB/Swiss-Prot;Acc:Q9ZUH1]	GO:0051260, GO:0005515	protein homooligomerization, protein binding
BVRB_3g051020	-4.63127	1.71696e-08	acidic endochitinase SE2	104888158				GO:0005576, GO:0004553, GO:0008152, GO:0016798, GO:0005975, GO:0016787, GO:0000272, GO:0004568, GO:0006032, GO:0005615	extracellular region, hydrolase activity, hydrolyzing O-glycosyl compounds, metabolic process, hydrolase activity, acting on glycosyl bonds, carbohydrate metabolic process, hydrolase activity, polysaccharide catabolic process, chitinase activity, chitin catabolic process, extracellular space
BVRB_1g018770	-5.85859	1.72225e-08	chalcone synthase	104905367	AT5G13930	CHS	Chalcone synthase family protein [Source:UniProtKB/TrEMBL;Acc:Q460R0]	GO:0003824, GO:0009058, GO:0016746, GO:0016747	catalytic activity, biosynthetic process, transferase activity, transferring acyl groups, transferase activity, transferring acyl groups other than amino-acyl groups
BVRB_4g076890	-3.94817	1.86902e-08	hypothetical protein	104890412	AT3G02430	DMP5	Protein DMP5 [Source:UniProtKB/Swiss-Prot;Acc:Q9M897]
BVRB_6g140920	-4.08854	1.96077e-08	hippocampus abundant transcript-like protein 1	104896330
BVRB_4g086470	-4.92355	2.32381e-08	pathogenesis-related protein PR-4	104891463	AT3G04720	HEL	Hevein-like preproprotein [Source:UniProtKB/Swiss-Prot;Acc:P43082]	GO:0042742, GO:0050832	defense response to bacterium, defense response to fungus
BVRB_7g164820	-1.99279	2.56469e-08	UDP-glucuronic acid decarboxylase 2	104899089	AT2G47650	UXS4	AT2G47650 protein [Source:UniProtKB/TrEMBL;Acc:C0Z2I3]
BVRB_2g025480	-4.57564	3.00188e-08		870867529				GO:0005524, GO:0004672, GO:0006468, GO:0030247	ATP binding, protein kinase activity, protein phosphorylation, polysaccharide binding
BVRB_3g070180	-2.73699	3.03123e-08	hypothetical protein	104906931	AT1G48320	DHNAT1	DHNAT1 [Source:UniProtKB/TrEMBL;Acc:A0A178WIC5]	GO:0005777, GO:0042372, GO:0051289	peroxisome, phylloquinone biosynthetic process, protein homotetramerization
BVRB_7g160460	-3.02558	3.30395e-08	ubiquitin-like domain-containing CTD phosphatase 1	104898504	AT2G36550		Haloacid dehalogenase-like hydrolase family protein [Source:UniProtKB/TrEMBL;Acc:Q84WY5]
BVRB_5g113890	-1.55298	3.41268e-08	SNAP25 homologous protein SNAP33	104893973	AT5G61210	SNAP33	SNP33 [Source:UniProtKB/TrEMBL;Acc:A0A178UGR9]
BVRB_2g030050	-4.81353	3.64138e-08	isoflavone 2'-hydroxylase-like	104908488				GO:0055114, GO:0020037, GO:0005506, GO:0016705	oxidation-reduction process, heme binding, iron ion binding, oxidoreductase activity, acting on paired donors, with incorporation or reduction of molecular oxygen
BVRB_8g199600	-3.5461	3.91061e-08		870843637
BVRB_3g061640	-4.50019	4.30694e-08	heat stress transcription factor B-3	104889366	AT2G41690	HSFB3	Heat stress transcription factor B-3 [Source:UniProtKB/Swiss-Prot;Acc:O22230]	GO:0006355, GO:0005634, GO:0003700, GO:0043565	regulation of transcription, DNA-templated, nucleus, DNA-binding transcription factor activity, sequence-specific DNA binding
BVRB_3g056330	-4.17777	5.02699e-08	short-chain type dehydrogenase/reductase	104888726	AT3G04000	ChlADR2	NADPH-dependent aldehyde reductase 2, chloroplastic [Source:UniProtKB/Swiss-Prot;Acc:Q9SQR2]	GO:0016491	oxidoreductase activity
BVRB_3g049860	-2.3779	5.14677e-08	4-coumarate--CoA ligase 2	104888010	AT1G65060	4CL3	4-coumarate--CoA ligase 3 [Source:UniProtKB/Swiss-Prot;Acc:Q9S777]	GO:0010584, GO:0003824, GO:0016207	pollen exine formation, catalytic activity, 4-coumarate-CoA ligase activity
BVRB_1g001270	-4.88872	5.21768e-08	cytochrome P450 76AD1-like	104895627				GO:0055114, GO:0020037, GO:0005506, GO:0016705	oxidation-reduction process, heme binding, iron ion binding, oxidoreductase activity, acting on paired donors, with incorporation or reduction of molecular oxygen
BVRB_7g167970	-2.37225	5.76599e-08	RPM1-interacting protein 4	104899540
BVRB_7g176250	-1.57068	6.02299e-08	beta-1,6-galactosyltransferase GALT29A	104900330	AT1G08280	GALT29A	Beta-1,6-galactosyltransferase GALT29A [Source:UniProtKB/Swiss-Prot;Acc:Q9SGD2]	GO:0008373, GO:0006486	sialyltransferase activity, protein glycosylation
BVRB_2g035770	-5.32972	6.33657e-08	cytochrome P450 CYP73A100-like	104886776				GO:0055114, GO:0020037, GO:0005506, GO:0016705	oxidation-reduction process, heme binding, iron ion binding, oxidoreductase activity, acting on paired donors, with incorporation or reduction of molecular oxygen
BVRB_008870	-2.21765	6.74686e-08	uroporphyrinogen-III C-methyltransferase	104884494	AT5G40850	UPM1	AT5g40850/MHK7_8 [Source:UniProtKB/TrEMBL;Acc:Q42606]	GO:0051287, GO:0043115, GO:0008152, GO:0032259, GO:0016740, GO:0008168, GO:0055114, GO:0006779, GO:0009236, GO:0004851, GO:0051266, GO:0019354, GO:0009507	NAD binding, precorrin-2 dehydrogenase activity, metabolic process, methylation, transferase activity, methyltransferase activity, oxidation-reduction process, porphyrin-containing compound biosynthetic process, cobalamin biosynthetic process, uroporphyrin-III C-methyltransferase activity, sirohydrochlorin ferrochelatase activity, siroheme biosynthetic process, chloroplast
BVRB_7g167220	-4.28089	6.90454e-08	probable pectate lyase 8	104899452	AT3G24670		Pectate lyase [Source:UniProtKB/TrEMBL;Acc:A0A178VLR8]	GO:0045490	pectin catabolic process
BVRB_1g021260	-4.90529	6.98023e-08	glucan endo-1,3-beta-glucosidase	104905663				GO:0005975, GO:0004553	carbohydrate metabolic process, hydrolase activity, hydrolyzing O-glycosyl compounds
BVRB_001220	-5.43797	7.11748e-08	auxin-binding protein ABP19b-like	104883453	AT5G20630	GER3	Germin-like protein subfamily 3 member 3 [Source:UniProtKB/Swiss-Prot;Acc:P94072]	GO:0005576, GO:0045735, GO:0030145, GO:0046872	extracellular region, nutrient reservoir activity, manganese ion binding, metal ion binding
BVRB_3g068810	-5.19688	8.35828e-08	dirigent protein 21	104906747	AT1G22900	DIR11	Dirigent protein 11 [Source:UniProtKB/Swiss-Prot;Acc:Q67YM6]
BVRB_4g087140	-4.20674	8.77086e-08		870861809				GO:0016021, GO:0016020	integral component of membrane, membrane
BVRB_7g163350	-4.45967	8.85212e-08	ethylene-responsive transcription factor ERF073	104898899				GO:0003677, GO:0006355, GO:0003700	DNA binding, regulation of transcription, DNA-templated, DNA-binding transcription factor activity
BVRB_4g090890	-1.40204	8.88302e-08	phosphatidylinositol/phosphatidylcholine transfer protein SFH1	104891990	AT1G55840		At1g55840/F14J16_2 [Source:UniProtKB/TrEMBL;Acc:Q8W580]
BVRB_7g175140	-2.49755	9.04926e-08	UDP-glycosyltransferase 87A1-like	104900220	AT2G30140	UGT87A2	UDP-glycosyltransferase 87A2 [Source:UniProtKB/Swiss-Prot;Acc:O64733]	GO:0016758	transferase activity, transferring hexosyl groups
BVRB_8g200040	-5.93915	9.473e-08	hypothetical protein	104882859				GO:0005509	calcium ion binding
BVRB_6g139910	-1.84924	9.88599e-08	D-aminoacyl-tRNA deacylase	104896133	AT2G03800	GEK1	D-aminoacyl-tRNA deacylases [Source:TAIR;Acc:AT2G03800]	GO:0016788, GO:0051499, GO:0019478	hydrolase activity, acting on ester bonds, D-aminoacyl-tRNA deacylase activity, D-amino acid catabolic process
BVRB_3g064800	-5.13934	1.04105e-07	probable aldo-keto reductase 5	104889700
BVRB_7g175660	-3.20839	1.13153e-07	peroxidase 4	104900274	AT5G05340	PER52	Peroxidase 52 [Source:UniProtKB/Swiss-Prot;Acc:Q9FLC0]	GO:0042744, GO:0005829, GO:0005794, GO:0005618, GO:0009809, GO:0048046, GO:0010089, GO:1901430, GO:0055114, GO:0004601, GO:0020037, GO:0006979	hydrogen peroxide catabolic process, cytosol, Golgi apparatus, cell wall, lignin biosynthetic process, apoplast, xylem development, positive regulation of syringal lignin biosynthetic process, oxidation-reduction process, peroxidase activity, heme binding, response to oxidative stress
BVRB_8g188360	-2.09489	1.1657e-07	cyclic phosphodiesterase	104901318	AT4G18930		Cyclic phosphodiesterase [Source:UniProtKB/Swiss-Prot;Acc:O04147]	GO:0004112	cyclic-nucleotide phosphodiesterase activity
BVRB_005620	-3.92277	1.17182e-07	auxin-induced in root cultures protein 12	104884049	AT3G07390	AIR12	AIR12 [Source:UniProtKB/TrEMBL;Acc:A0A178VEI7]
BVRB_5g114860	-4.57765	1.1943e-07	glutathione S-transferase U9	104894061	AT5G62480	GSTU9	Glutathione S-transferase U9 [Source:UniProtKB/Swiss-Prot;Acc:Q9FUT0]	GO:0005515	protein binding
BVRB_2g036940	-4.63838	1.27397e-07	chalcone--flavonone isomerase	104886934	AT5G66220		Chalcone-flavanone isomerase family protein [Source:TAIR;Acc:AT5G66220]	GO:0016872	intramolecular lyase activity
BVRB_7g165940	-4.62714	1.28392e-07	probable indole-3-pyruvate monooxygenase YUCCA10	104899294				GO:0004497, GO:0050660, GO:0016491, GO:0055114, GO:0050661, GO:0004499	monooxygenase activity, flavin adenine dinucleotide binding, oxidoreductase activity, oxidation-reduction process, NADP binding, N,N-dimethylaniline monooxygenase activity
BVRB_1g008440	-3.43154	1.28533e-07		870869004
BVRB_2g027040	-4.32537	1.33338e-07	delta(7)-sterol-C5(6)-desaturase	104906256				GO:0016491, GO:0055114, GO:0005506, GO:0008610	oxidoreductase activity, oxidation-reduction process, iron ion binding, lipid biosynthetic process
BVRB_4g096480	-4.86623	1.40865e-07	probable glutathione S-transferase parC	104907677	AT1G53680	GSTU28	Glutathione S-transferase U28 [Source:UniProtKB/Swiss-Prot;Acc:Q9C8M3]	GO:0005515	protein binding
BVRB_7g156540	-2.7062	1.51787e-07	probable calcium-binding protein CML43	104898106	AT4G20780	CML42	Calcium-binding protein CML42 [Source:UniProtKB/Swiss-Prot;Acc:Q9SVG9]	GO:0005509	calcium ion binding
BVRB_5g124310	-3.01746	1.53621e-07	cytochrome b561 domain-containing protein At4g18260	104908002	AT4G18260		Cytochrome b561 domain-containing protein At4g18260 [Source:UniProtKB/Swiss-Prot;Acc:Q0WPS2]	GO:0055114, GO:0016021, GO:0016020	oxidation-reduction process, integral component of membrane, membrane
BVRB_5g107120	-2.00338	1.55911e-07	cellulose synthase-like protein D3	104893038				GO:0071555, GO:0016020, GO:0016760, GO:0030244	cell wall organization, membrane, cellulose synthase (UDP-forming) activity, cellulose biosynthetic process
BVRB_8g185810	-3.12403	1.58502e-07	probable WRKY transcription factor 31	104900967	AT1G62300	WRKY6	Uncharacterized protein At1g62300 (Fragment) [Source:UniProtKB/TrEMBL;Acc:C0SV11]	GO:0010200, GO:0044212, GO:0016036, GO:0003700, GO:0045892, GO:0006355, GO:0043565, GO:0080169	response to chitin, transcription regulatory region DNA binding, cellular response to phosphate starvation, DNA-binding transcription factor activity, negative regulation of transcription, DNA-templated, regulation of transcription, DNA-templated, sequence-specific DNA binding, cellular response to boron-containing substance deprivation
BVRB_6g141580	-1.6494	1.61202e-07	protein LYK5	104896443	AT2G33580	LYK5	Protein LYK5 [Source:UniProtKB/Swiss-Prot;Acc:O22808]	GO:0005524, GO:0004672, GO:0006468	ATP binding, protein kinase activity, protein phosphorylation
BVRB_5g125610	-5.02425	1.69893e-07	cinnamoyl-CoA reductase-like SNL6	104908171	AT4G30470		Cinnamoyl-CoA reductase-like protein [Source:UniProtKB/TrEMBL;Acc:Q9M0B3]	GO:0016616, GO:0055114, GO:0006694, GO:0003854, GO:0016491	oxidoreductase activity, acting on the CH-OH group of donors, NAD or NADP as acceptor, oxidation-reduction process, steroid biosynthetic process, 3-beta-hydroxy-delta5-steroid dehydrogenase activity, oxidoreductase activity
BVRB_1g012610	-3.31968	1.75252e-07	12-oxophytodienoate reductase 2	104897982	AT1G76690	OPR2	OPR2 [Source:UniProtKB/TrEMBL;Acc:A0A178W9S3]	GO:0016491, GO:0055114, GO:0003824, GO:0010181	oxidoreductase activity, oxidation-reduction process, catalytic activity, FMN binding
BVRB_3g051760	-1.77346	2.07179e-07	ferrochelatase-2, chloroplastic-like	104888230	AT5G26030	FC1	Ferrochelatase-1, chloroplastic/mitochondrial [Source:UniProtKB/Swiss-Prot;Acc:P42043]	GO:0004325, GO:0006783	ferrochelatase activity, heme biosynthetic process
BVRB_5g116380	-1.78551	2.07359e-07	LIM domain-containing protein WLIM1-like	104894213
BVRB_3g059720	-1.10311	2.18807e-07	dihydrolipoyl dehydrogenase, mitochondrial	104889141	AT1G48030	LPD1	Dihydrolipoyl dehydrogenase 1, mitochondrial [Source:UniProtKB/Swiss-Prot;Acc:Q9M5K3]	GO:0005623, GO:0045454, GO:0050660, GO:0016491, GO:0016668, GO:0055114, GO:0009055, GO:0004148, GO:0022900	cell, cell redox homeostasis, flavin adenine dinucleotide binding, oxidoreductase activity, oxidoreductase activity, acting on a sulfur group of donors, NAD(P) as acceptor, oxidation-reduction process, electron transfer activity, dihydrolipoyl dehydrogenase activity, electron transport chain
BVRB_008080	-4.67303	2.31706e-07	glutathione S-transferase	104884388	AT1G02950	ATGSTF4	glutathione S-transferase F4 [Source:TAIR;Acc:AT1G02950]	GO:0005515	protein binding
BVRB_5g100250	-1.57567	2.31864e-07	hypothetical protein	104892265	AT5G41390		PLAC8 family protein [Source:UniProtKB/TrEMBL;Acc:Q45GG6]
BVRB_2g047520	-3.40176	2.34519e-07	uncharacterized LOC104906334	104906334	AT4G33550		At4g33550 [Source:UniProtKB/TrEMBL;Acc:Q6NLG8]
BVRB_2g043420	-2.59684	2.34909e-07	pleiotropic drug resistance protein TUR2	104887716				GO:0016020, GO:0005524, GO:0016887	membrane, ATP binding, ATPase activity
BVRB_012790	-4.10204	2.39321e-07	protein YLS9	104884859				GO:0016021, GO:0016020	integral component of membrane, membrane
BVRB_2g046600	-1.89544	2.61763e-07	ATP-dependent 6-phosphofructokinase 5, chloroplastic	104906202				GO:0006096, GO:0005524, GO:0006002, GO:0003872	glycolytic process, ATP binding, fructose 6-phosphate metabolic process, 6-phosphofructokinase activity
BVRB_4g078200	-1.98537	2.70707e-07	aspartic proteinase Asp1	104890531	AT4G33490		Eukaryotic aspartyl protease family protein [Source:UniProtKB/TrEMBL;Acc:Q8LCW1]	GO:0006508, GO:0004190	proteolysis, aspartic-type endopeptidase activity
BVRB_001400	-3.33787	2.72484e-07	transcription factor MYB108	104883489	AT5G49620	AtMYB78	myb domain protein 78 [Source:TAIR;Acc:AT5G49620]	GO:0003677, GO:0005634	DNA binding, nucleus
BVRB_6g134050	-1.32103	2.80323e-07	hemiasterlin resistant protein 1	104895541	AT5G09570		At5g09570 [Source:UniProtKB/TrEMBL;Acc:Q9LXC2]
BVRB_001210	-5.69069	2.919e-07	auxin-binding protein ABP19b-like	104883451	AT5G20630	GER3	Germin-like protein subfamily 3 member 3 [Source:UniProtKB/Swiss-Prot;Acc:P94072]	GO:0005576, GO:0045735, GO:0030145, GO:0046872	extracellular region, nutrient reservoir activity, manganese ion binding, metal ion binding
BVRB_6g144020	-1.42773	2.94574e-07	hypothetical protein	104896789	AT1G70780		At1g70780/F5A18_4 [Source:UniProtKB/TrEMBL;Acc:Q9S812]
BVRB_7g173910	-3.93686	2.98089e-07	protein TRM32	104900116	AT1G07620	ATOBGM	GTP-binding protein Obg/CgtA [Source:TAIR;Acc:AT1G07620]
BVRB_9g217460	-1.65795	2.98385e-07	probable LRR receptor-like serine/threonine-protein kinase At2g16250	104904355	AT4G39270		Leucine-rich repeat protein kinase family protein [Source:UniProtKB/TrEMBL;Acc:Q9T033]	GO:0005524, GO:0004672, GO:0006468, GO:0005515	ATP binding, protein kinase activity, protein phosphorylation, protein binding
BVRB_7g174670	-3.8526	2.99473e-07	hypothetical protein	104900182				GO:0046872, GO:0030001	metal ion binding, metal ion transport
BVRB_2g029990	-1.71222	3.00669e-07	CBL-interacting protein kinase 18	104908436				GO:0007165, GO:0005524, GO:0004672, GO:0006468	signal transduction, ATP binding, protein kinase activity, protein phosphorylation
BVRB_3g061050	-4.27624	3.59535e-07		870864281
BVRB_5g124900	-1.76867	3.74283e-07	probable receptor-like protein kinase At5g47070	104908082	AT4G17660	PBL20	Probable serine/threonine-protein kinase PBL20 [Source:UniProtKB/Swiss-Prot;Acc:F4JPX3]	GO:0006468, GO:0004672, GO:0005524	protein phosphorylation, protein kinase activity, ATP binding
BVRB_2g040600	-3.62368	3.75736e-07	hypothetical protein	104887420
BVRB_8g187300	-4.09133	3.75894e-07		870852067
BVRB_5g115650	-1.22991	3.79562e-07	transmembrane protein 230	104894146	AT3G29170		At3g29170 [Source:UniProtKB/TrEMBL;Acc:Q9LVP2]
BVRB_1g012700	-1.20633	4.02239e-07	putative methylesterase 14, chloroplastic	104898045	AT1G33990	MES14	Putative methylesterase 14, chloroplastic [Source:UniProtKB/Swiss-Prot;Acc:Q9FVW3]
BVRB_3g054710	-3.58187	4.1768e-07	probable LRR receptor-like serine/threonine-protein kinase At3g47570	104888493				GO:0005524, GO:0004672, GO:0006468, GO:0005515	ATP binding, protein kinase activity, protein phosphorylation, protein binding
BVRB_1g007150	-3.83972	4.38811e-07	abscisic stress-ripening protein 1	104889652
BVRB_2g036550	-3.46983	4.49501e-07	LOB domain-containing protein 1	104886846
BVRB_6g154330	-4.28006	4.78405e-07		870855372
BVRB_6g135520	-4.39984	4.92312e-07	L-ascorbate oxidase	104895712	AT4G39830		At4g39830 [Source:UniProtKB/TrEMBL;Acc:O65670]	GO:0016491, GO:0055114, GO:0005507, GO:0005576	oxidoreductase activity, oxidation-reduction process, copper ion binding, extracellular region
BVRB_4g086060	-4.21571	5.15978e-07	F-box protein At2g17036	104891433				GO:0005515	protein binding
BVRB_6g145440	-2.47511	5.18054e-07	probable leucine-rich repeat receptor-like protein kinase At5g49770	104896980	AT5G49750		Leucine-rich repeat (LRR) family protein [Source:UniProtKB/TrEMBL;Acc:F4K682]	GO:0005524, GO:0004672, GO:0006468	ATP binding, protein kinase activity, protein phosphorylation
BVRB_3g058210	-4.66962	5.55425e-07	acidic endochitinase SP2	104888888				GO:0006952, GO:0005576, GO:0008061, GO:0008152, GO:0016798, GO:0005975, GO:0016787, GO:0000272, GO:0016998, GO:0006032, GO:0004568, GO:0005615	defense response, extracellular region, chitin binding, metabolic process, hydrolase activity, acting on glycosyl bonds, carbohydrate metabolic process, hydrolase activity, polysaccharide catabolic process, cell wall macromolecule catabolic process, chitin catabolic process, chitinase activity, extracellular space
BVRB_8g201520	-3.09456	5.8514e-07	receptor-like serine/threonine-protein kinase SD1-8	104883019	AT3G12000		S glycoprotein [Source:UniProtKB/TrEMBL;Acc:Q9LHM1]	GO:0048544, GO:0016021, GO:0016020	recognition of pollen, integral component of membrane, membrane
BVRB_4g079870	-3.02845	5.90452e-07		870862981				GO:0010112	regulation of systemic acquired resistance
BVRB_4g082950	-1.25611	6.09456e-07	superoxide dismutase [Cu-Zn]	104891015	AT1G08830	CSD1	Superoxide dismutase [Cu-Zn] 1 [Source:UniProtKB/Swiss-Prot;Acc:P24704]	GO:0005634, GO:0034599, GO:0005829, GO:0009651, GO:0042742, GO:0071457, GO:0071472, GO:0071484, GO:0071493, GO:0071329, GO:0010193, GO:0046688, GO:0055114, GO:0046872, GO:0004784, GO:0006801, GO:0010039, GO:0035195, GO:0071280	nucleus, cellular response to oxidative stress, cytosol, response to salt stress, defense response to bacterium, cellular response to ozone, cellular response to salt stress, cellular response to light intensity, cellular response to UV-B, cellular response to sucrose stimulus, response to ozone, response to copper ion, oxidation-reduction process, metal ion binding, superoxide dismutase activity…
BVRB_4g085350	-2.2451	6.17032e-07	uncharacterized LOC104891332	104891332	AT5G06610		Gb [Source:UniProtKB/TrEMBL;Acc:Q9FG09]
BVRB_5g114830	-4.10161	6.17246e-07	glutathione S-transferase U9	104894057	AT5G62480	GSTU9	Glutathione S-transferase U9 [Source:UniProtKB/Swiss-Prot;Acc:Q9FUT0]	GO:0005515	protein binding
BVRB_4g089400	-3.49799	6.23348e-07		870861576
BVRB_6g140680	-3.96159	6.32744e-07	hypothetical protein	104896314
BVRB_5g104390	-1.45979	6.61996e-07	hypothetical protein isoform D	104892657	AT4G17310		At4g17310 [Source:UniProtKB/TrEMBL;Acc:Q949V8]
BVRB_3g068820	-3.04562	6.64985e-07		870846212	AT5G42500	DIR2	Dirigent protein 2 [Source:UniProtKB/Swiss-Prot;Acc:Q9FIG7]
BVRB_6g136640	-1.53197	6.68571e-07	PLASMODESMATA CALLOSE-BINDING PROTEIN 1	104895796	AT1G13830		Carbohydrate-binding X8 domain superfamily protein [Source:TAIR;Acc:AT1G13830]
BVRB_3g049110	-3.1765	6.97713e-07	probable inorganic phosphate transporter 1-4	104887945				GO:0022857, GO:0055085, GO:0016021, GO:0005315, GO:0006817	transmembrane transporter activity, transmembrane transport, integral component of membrane, inorganic phosphate transmembrane transporter activity, phosphate ion transport
BVRB_3g062370	-3.51522	7.05455e-07	uncharacterized LOC104889437	104889437	AT5G04020	PICBP	calmodulin binding [Source:TAIR;Acc:AT5G04020]	GO:0005516	calmodulin binding
BVRB_6g140710	-3.21848	7.22893e-07	hypothetical protein	104896316
BVRB_2g043360	-4.31292	7.23655e-07	hypothetical protein	104887711
BVRB_1g008470	-4.70099	7.2666e-07	hypothetical protein	104893660
BVRB_9g222510	-5.30492	7.30909e-07	cytochrome P450 76AD1-like	104904820				GO:0055114, GO:0020037, GO:0005506, GO:0016705	oxidation-reduction process, heme binding, iron ion binding, oxidoreductase activity, acting on paired donors, with incorporation or reduction of molecular oxygen
BVRB_3g055350	-4.80694	7.65321e-07	hypothetical protein	104888552	AT5G52390		PAR1 protein [Source:UniProtKB/TrEMBL;Acc:Q9FHC1]
BVRB_3g066020	-1.30063	7.93326e-07	probable fructokinase-7	104906399	AT5G51830		Probable fructokinase-7 [Source:UniProtKB/Swiss-Prot;Acc:Q9FLH8]	GO:0005829, GO:0008865, GO:0006000, GO:0006633, GO:0016051, GO:0046686, GO:0016773, GO:0016301	cytosol, fructokinase activity, fructose metabolic process, fatty acid biosynthetic process, carbohydrate biosynthetic process, response to cadmium ion, phosphotransferase activity, alcohol group as acceptor, kinase activity
BVRB_1g000230	-1.60911	7.96976e-07	hypothetical protein	104904601	AT1G38131	OFUT11	O-fucosyltransferase 11 [Source:UniProtKB/Swiss-Prot;Acc:Q8GUM0]
BVRB_5g122350	-1.70474	7.97141e-07	shaggy-related protein kinase NtK-1	104894813				GO:0005524, GO:0004672, GO:0006468	ATP binding, protein kinase activity, protein phosphorylation
BVRB_4g094330	-3.9092	8.04254e-07	probable glutathione S-transferase parC	104907361	AT1G53680	GSTU28	Glutathione S-transferase U28 [Source:UniProtKB/Swiss-Prot;Acc:Q9C8M3]	GO:0005515	protein binding
BVRB_008570	-3.78006	8.84917e-07	PI-PLC X domain-containing protein At5g67130	104884461	AT4G36945		PLC-like phosphodiesterases superfamily protein [Source:UniProtKB/TrEMBL;Acc:F4JQJ7]	GO:0008081, GO:0006629, GO:0005886	phosphoric diester hydrolase activity, lipid metabolic process, plasma membrane
BVRB_2g040590	-3.42783	8.87625e-07	hypothetical protein	104887419
BVRB_2g027100	-2.10774	8.88319e-07	LEAF RUST 10 DISEASE-RESISTANCE LOCUS RECEPTOR-LIKE PROTEIN KINASE-like 1.4	104906301	AT1G66880		Protein kinase superfamily protein [Source:TAIR;Acc:AT1G66880]	GO:0005524, GO:0004672, GO:0006468	ATP binding, protein kinase activity, protein phosphorylation
BVRB_9g205830	-2.8407	9.36384e-07	hypothetical protein	104902909	AT3G44940		Enabled-like protein (DUF1635) [Source:UniProtKB/TrEMBL;Acc:Q84JJ0]
BVRB_2g032790	-4.56177	9.52248e-07		870867190				GO:0005524, GO:0004672, GO:0006468, GO:0005515	ATP binding, protein kinase activity, protein phosphorylation, protein binding
BVRB_3g067030	-3.61694	9.91364e-07	RING-H2 finger protein ATL2	104906518
BVRB_9g212820	-2.63949	9.93417e-07	lysM domain-containing GPI-anchored protein 2	104903832	AT2G17120	LYM2	LysM domain-containing GPI-anchored protein 2 [Source:UniProtKB/Swiss-Prot;Acc:O23006]	GO:0005886, GO:0009506, GO:0046658, GO:0008061	plasma membrane, plasmodesma, anchored component of plasma membrane, chitin binding
BVRB_1g012740	-1.57808	1.06262e-06	acetyl-CoA carboxylase 1	104898085	AT1G36160	ACC1	Acetyl-CoA carboxylase 1 [Source:UniProtKB/Swiss-Prot;Acc:Q38970]	GO:0005524, GO:0046872, GO:0003989, GO:0006633, GO:0016874	ATP binding, metal ion binding, acetyl-CoA carboxylase activity, fatty acid biosynthetic process, ligase activity
BVRB_9g222570	-4.11252	1.0652e-06	pathogenesis-related protein PR-1 type	104904827				GO:0005576	extracellular region
BVRB_4g095550	-3.48036	1.0754e-06		870845370
BVRB_4g086220	-1.29328	1.08097e-06	ras-related protein RABA1f	104891443				GO:0005525, GO:0003924	GTP binding, GTPase activity
BVRB_1g008370	-4.91389	1.1011e-06	hypothetical protein	104891651
BVRB_4g078150	-1.32116	1.11969e-06	fructose-bisphosphate aldolase 3, chloroplastic	104890526	AT2G01140	FBA3	Fructose-bisphosphate aldolase 3, chloroplastic [Source:UniProtKB/Swiss-Prot;Acc:Q9ZU52]	GO:0009570, GO:0009536, GO:0005739, GO:0009507, GO:0009534, GO:0046686, GO:0010287, GO:0006979, GO:0006096, GO:0003824, GO:0004332	chloroplast stroma, plastid, mitochondrion, chloroplast, chloroplast thylakoid, response to cadmium ion, plastoglobule, response to oxidative stress, glycolytic process, catalytic activity, fructose-bisphosphate aldolase activity
BVRB_1g003580	-2.02975	1.24906e-06	ubiquitin-conjugating enzyme E2 28	104886653	AT5G41700	UBC8	ubiquitin conjugating enzyme 8 [Source:TAIR;Acc:AT5G41700]
BVRB_3g063500	-4.90776	1.27951e-06	cytochrome P450 94A1	104889539	AT3G56630	CYP94D2	Cytochrome P450, family 94, subfamily D, polypeptide 2 [Source:UniProtKB/TrEMBL;Acc:Q9LXX7]	GO:0055114, GO:0020037, GO:0005506, GO:0016705	oxidation-reduction process, heme binding, iron ion binding, oxidoreductase activity, acting on paired donors, with incorporation or reduction of molecular oxygen
BVRB_2g047920	-4.8082	1.28434e-06		870846558
BVRB_8g201470	-3.02178	1.31348e-06	G-type lectin S-receptor-like serine/threonine-protein kinase At5g24080	104883012				GO:0016310, GO:0016301, GO:0004674, GO:0006468, GO:0004672, GO:0016740, GO:0005524, GO:0000166, GO:0048544, GO:0016021, GO:0016020	phosphorylation, kinase activity, protein serine/threonine kinase activity, protein phosphorylation, protein kinase activity, transferase activity, ATP binding, nucleotide binding, recognition of pollen, integral component of membrane, membrane
BVRB_3g050200	-3.38368	1.35583e-06	uncharacterized LOC104888044	104888044	AT1G65780		p-loop containing nucleoside triphosphate hydrolases superfamily protein [Source:UniProtKB/TrEMBL;Acc:F4IBK4]
BVRB_5g114140	-2.54178	1.37864e-06	probable serine/threonine-protein kinase At1g54610	104893998	AT1G18670	IBS1	Protein kinase superfamily protein [Source:TAIR;Acc:AT1G18670]	GO:0005524, GO:0004672, GO:0006468	ATP binding, protein kinase activity, protein phosphorylation
BVRB_6g154940	-2.07495	1.38328e-06	pentatricopeptide repeat-containing protein At1g05670, mitochondrial	104898009	AT1G10370	GSTU17	Glutathione S-transferase U17 [Source:UniProtKB/Swiss-Prot;Acc:Q9FUS8]	GO:0005515	protein binding
BVRB_3g058170	-4.40781	1.45674e-06	uncharacterized LOC104888972	104888972				GO:0016021, GO:0005524, GO:0004674, GO:0004672, GO:0006468, GO:0005509, GO:0030247	integral component of membrane, ATP binding, protein serine/threonine kinase activity, protein kinase activity, protein phosphorylation, calcium ion binding, polysaccharide binding
BVRB_3g051100	-2.35859	1.5049e-06	syntaxin-121-like	104888161				GO:0016192, GO:0016020	vesicle-mediated transport, membrane
BVRB_9g205890	-4.46134	1.53262e-06	benzyl alcohol O-benzoyltransferase	104902915	AT3G03480	CHAT	(Z)-3-hexen-1-ol acetyltransferase [Source:UniProtKB/Swiss-Prot;Acc:Q9SRQ2]	GO:0016747	transferase activity, transferring acyl groups other than amino-acyl groups
BVRB_8g195730	-3.62007	1.63828e-06		870850943	AT4G13395	DVL10	DVL10 [Source:UniProtKB/TrEMBL;Acc:Q6IM91]
BVRB_5g114100	-3.27953	1.68901e-06	probable LRR receptor-like serine/threonine-protein kinase At1g74360	104893992	AT1G74360		Probable LRR receptor-like serine/threonine-protein kinase At1g74360 [Source:UniProtKB/Swiss-Prot;Acc:C0LGJ1]	GO:0005886, GO:0005739, GO:0009825, GO:0009845, GO:0005524, GO:0004672, GO:0006468, GO:0002215, GO:0005515	plasma membrane, mitochondrion, multidimensional cell growth, seed germination, ATP binding, protein kinase activity, protein phosphorylation, defense response to nematode, protein binding
BVRB_3g068130	-2.54975	1.72689e-06		870846245				GO:0000338, GO:0008180	protein deneddylation, COP9 signalosome
BVRB_6g154910	-4.9241	1.80843e-06	glutathione S-transferase U17	104898005	AT1G10370	GSTU17	Glutathione S-transferase U17 [Source:UniProtKB/Swiss-Prot;Acc:Q9FUS8]	GO:0005515	protein binding
BVRB_013250	-2.53574	1.8244e-06	transcription factor RAX1	104884943				GO:0003677, GO:0005634	DNA binding, nucleus
BVRB_6g137290	-4.09881	1.89996e-06	EPIDERMAL PATTERNING FACTOR-like protein 2	104895849				GO:0010374	stomatal complex development
BVRB_1g020680	-3.93797	1.9134e-06	protein LYK5	104905608	AT2G33580	LYK5	Protein LYK5 [Source:UniProtKB/Swiss-Prot;Acc:O22808]	GO:0006468, GO:0004672, GO:0005524, GO:0000166, GO:0016021, GO:0016020	protein phosphorylation, protein kinase activity, ATP binding, nucleotide binding, integral component of membrane, membrane
BVRB_2g024690	-2.79339	1.93098e-06	glucan endo-1,3-beta-glucosidase	104904063	AT2G39640		Glycosyl hydrolase family 17 protein [Source:UniProtKB/TrEMBL;Acc:O48812]	GO:0005975, GO:0004553	carbohydrate metabolic process, hydrolase activity, hydrolyzing O-glycosyl compounds
BVRB_6g154890	-2.9119	2.00034e-06	LEAF RUST 10 DISEASE-RESISTANCE LOCUS RECEPTOR-LIKE PROTEIN KINASE-like 1.5	104898003	AT1G69910	LRK10L-1.5	LEAF RUST 10 DISEASE-RESISTANCE LOCUS RECEPTOR-LIKE PROTEIN KINASE-like 1.5 [Source:UniProtKB/Swiss-Prot;Acc:F4I3V3]	GO:0005524, GO:0004672, GO:0006468	ATP binding, protein kinase activity, protein phosphorylation
BVRB_5g122270	-2.78361	2.00723e-06	hypothetical protein	104894805	AT4G01870		tolB protein-related [Source:TAIR;Acc:AT4G01870]
BVRB_1g009850	-1.87851	2.12781e-06	RNA-binding protein 24-B	104892882	AT1G33470		RNA-binding (RRM/RBD/RNP motifs) family protein [Source:UniProtKB/TrEMBL;Acc:Q67YS0]	GO:0003729, GO:0003676	mRNA binding, nucleic acid binding
BVRB_014680	-3.30645	2.25289e-06	putative disease resistance protein RGA1	104885148
BVRB_5g109920	-1.56056	2.52902e-06	5-methyltetrahydropteroyltriglutamate--homocysteine methyltransferase	104893405	AT5G17920	MS1	5-methyltetrahydropteroyltriglutamate--homocysteine methyltransferase 1 [Source:UniProtKB/Swiss-Prot;Acc:O50008]	GO:0032259, GO:0008270, GO:0008652, GO:0009086, GO:0003871	methylation, zinc ion binding, cellular amino acid biosynthetic process, methionine biosynthetic process, 5-methyltetrahydropteroyltriglutamate-homocysteine S-methyltransferase activity
BVRB_6g134140	-2.73289	2.60832e-06	aspartyl protease family protein 1	104895552	AT2G17760	APF1	Aspartyl protease family protein 1 [Source:UniProtKB/Swiss-Prot;Acc:Q8VYV9]	GO:0006508, GO:0004190	proteolysis, aspartic-type endopeptidase activity
BVRB_1g006290	-5.77153	2.68108e-06	S-type anion channel SLAH1-like	104888928				GO:0055085, GO:0016021, GO:0008308, GO:0006873	transmembrane transport, integral component of membrane, voltage-gated anion channel activity, cellular ion homeostasis
BVRB_9g205820	-3.03927	2.73906e-06	shugoshin-1	104902908	AT3G44960		Shugoshin [Source:UniProtKB/TrEMBL;Acc:A0A1I9LT08]	GO:0005634, GO:0000775, GO:0045132	nucleus, chromosome, centromeric region, meiotic chromosome segregation
BVRB_4g086500	-3.56407	2.78341e-06	UDP-glycosyltransferase 79B6-like	104891466	AT1G50580	UGT79B5	UDP-glycosyltransferase 79B5 [Source:UniProtKB/Swiss-Prot;Acc:Q9LPS8]	GO:0016758	transferase activity, transferring hexosyl groups
BVRB_8g192460	-2.83329	2.7908e-06	protein ABHD17B	104901811	AT4G31020		Alpha/beta-Hydrolases superfamily protein [Source:UniProtKB/TrEMBL;Acc:Q84JV3]
BVRB_5g100740	-3.79305	2.79892e-06	thaumatin-like protein 1	104892312	AT4G11650	OSM34	OSM34 [Source:UniProtKB/TrEMBL;Acc:A0A178V0T2]
BVRB_4g076000	-1.12417	2.84349e-06	60S ribosomal protein L18-2	104890331	AT2G47570		Ribosomal protein L18e/L15 superfamily protein [Source:TAIR;Acc:AT2G47570]	GO:0005622, GO:0005840, GO:0006412, GO:0003735	intracellular, ribosome, translation, structural constituent of ribosome
BVRB_1g005140	-3.6997	2.90021e-06	cytochrome P450 83B1-like	104887906				GO:0055114, GO:0020037, GO:0005506, GO:0016705	oxidation-reduction process, heme binding, iron ion binding, oxidoreductase activity, acting on paired donors, with incorporation or reduction of molecular oxygen
BVRB_7g177070	-3.1006	2.906e-06	leucine-rich repeat receptor-like serine/threonine/tyrosine-protein kinase SOBIR1	104908567	AT2G31880	SOBIR1	Leucine-rich repeat receptor-like serine/threonine/tyrosine-protein kinase SOBIR1 [Source:UniProtKB/Swiss-Prot;Acc:Q9SKB2]	GO:0005524, GO:0004672, GO:0006468, GO:0005515	ATP binding, protein kinase activity, protein phosphorylation, protein binding
BVRB_1g003760	-1.61479	2.92604e-06	F-box/kelch-repeat protein At3g61590	104886773				GO:0005515	protein binding
BVRB_3g055920	-4.71994	2.95755e-06	21 kDa protein	104888678	AT5G62350		Plant invertase/pectin methylesterase inhibitor superfamily protein [Source:UniProtKB/TrEMBL;Acc:Q9LVA4]	GO:0004857, GO:0043086	enzyme inhibitor activity, negative regulation of catalytic activity
BVRB_3g062980	-1.13228	2.96221e-06	microtubule-associated protein 70-1	104889493				GO:0008017, GO:0007010	microtubule binding, cytoskeleton organization
BVRB_1g008710	-3.55771	2.98934e-06	protein EXORDIUM	104891996
BVRB_7g168150	-3.17301	3.05711e-06	probable glucan endo-1,3-beta-glucosidase A6	104899582	AT3G07320		O-Glycosyl hydrolases family 17 protein [Source:UniProtKB/TrEMBL;Acc:Q9SRT4]	GO:0004553, GO:0008152, GO:0016798, GO:0005975, GO:0016787, GO:0009505, GO:0009506	hydrolase activity, hydrolyzing O-glycosyl compounds, metabolic process, hydrolase activity, acting on glycosyl bonds, carbohydrate metabolic process, hydrolase activity, plant-type cell wall, plasmodesma
BVRB_3g054800	-2.32092	3.08956e-06	biotin synthase	104888505	AT2G43360	BIO2	Biotin synthase, mitochondrial [Source:UniProtKB/Swiss-Prot;Acc:P54967]	GO:0008270, GO:0003824, GO:0051536, GO:0009102, GO:0004076	zinc ion binding, catalytic activity, iron-sulfur cluster binding, biotin biosynthetic process, biotin synthase activity
BVRB_5g106010	-1.68321	3.12552e-06	mitochondrial carnitine/acylcarnitine carrier-like protein	104892919	AT5G46800	BOU	Mitochondrial carnitine/acylcarnitine carrier-like protein [Source:UniProtKB/Swiss-Prot;Acc:Q93XM7]	GO:0009536, GO:0005739, GO:0009507, GO:0022857, GO:0006839	plastid, mitochondrion, chloroplast, transmembrane transporter activity, mitochondrial transport
BVRB_5g103260	-1.36225	3.13094e-06	hypothetical protein	104892549	AT1G79390		At1g79390 [Source:UniProtKB/TrEMBL;Acc:Q9SAK9]
BVRB_5g113830	-3.69871	3.19738e-06	UDP-glucose 6-dehydrogenase 1	104893967				GO:0055114, GO:0051287, GO:0016616, GO:0003979	oxidation-reduction process, NAD binding, oxidoreductase activity, acting on the CH-OH group of donors, NAD or NADP as acceptor, UDP-glucose 6-dehydrogenase activity
BVRB_7g176790	-3.89992	3.36045e-06		870844198
BVRB_6g144620	-2.15184	3.36659e-06	uncharacterized LOC104896865	104896865				GO:0016020, GO:0008375	membrane, acetylglucosaminyltransferase activity
BVRB_8g181570	-2.91854	3.36761e-06	external alternative NAD(P)H-ubiquinone oxidoreductase B2, mitochondrial	104900544	AT4G05020	NDB2	NAD(P)H dehydrogenase B2 [Source:UniProtKB/TrEMBL;Acc:F4JGL5]	GO:0016491, GO:0055114, GO:0005509	oxidoreductase activity, oxidation-reduction process, calcium ion binding
BVRB_6g148840	-1.68255	3.36913e-06	carbonic anhydrase 2	104897387	AT1G70410	BCA4	Beta carbonic anhydrase 4 [Source:UniProtKB/Swiss-Prot;Acc:Q94CE4]	GO:0008270, GO:0004089, GO:0015976	zinc ion binding, carbonate dehydratase activity, carbon utilization
BVRB_6g137980	-3.64378	3.40219e-06	probable calcium-binding protein CML41	104895970	AT3G50770	CML41	Probable calcium-binding protein CML41 [Source:UniProtKB/Swiss-Prot;Acc:Q8L3R2]	GO:0005509	calcium ion binding
BVRB_6g147760	-1.99469	3.58353e-06		870855948
BVRB_5g100730	-2.89394	3.62197e-06	thaumatin-like protein 1	104892311	AT4G11650	OSM34	OSM34 [Source:UniProtKB/TrEMBL;Acc:A0A178V0T2]
BVRB_5g125110	-2.69652	3.66404e-06	F-box/kelch-repeat protein At1g74510	104908102	AT1G74510		F-box/kelch-repeat protein At1g74510 [Source:UniProtKB/Swiss-Prot;Acc:Q9CA63]	GO:0005634, GO:0005515	nucleus, protein binding
BVRB_5g116040	-3.45213	3.71863e-06	ABC transporter C family member 3	104894183				GO:0055085, GO:0016021, GO:0005524, GO:0042626, GO:0016887	transmembrane transport, integral component of membrane, ATP binding, ATPase activity, coupled to transmembrane movement of substances, ATPase activity
BVRB_8g183810	-4.18178	3.8542e-06	polyphenol oxidase, chloroplastic	104900758				GO:0008152, GO:0016491, GO:0055114, GO:0046872, GO:0004097, GO:0046148	metabolic process, oxidoreductase activity, oxidation-reduction process, metal ion binding, catechol oxidase activity, pigment biosynthetic process
BVRB_6g149890	-4.80436	3.96087e-06	protein TIFY 9	104897480	AT5G13220	JAZ10	jasmonate-zim-domain protein 10 [Source:TAIR;Acc:AT5G13220]
BVRB_006010	-3.80348	4.13768e-06	ethylene-responsive transcription factor ERF114	104884113				GO:0006355, GO:0006351, GO:0003700, GO:0003677, GO:0005634	regulation of transcription, DNA-templated, transcription, DNA-templated, DNA-binding transcription factor activity, DNA binding, nucleus
BVRB_1g002070	-5.42184	4.19121e-06	caffeic acid 3-O-methyltransferase	104902234				GO:0008168, GO:0008171, GO:0046983	methyltransferase activity, O-methyltransferase activity, protein dimerization activity
BVRB_008400	-2.90801	4.19146e-06	endoglucanase 2	104884436	AT1G19940	AtGH9B5	Endoglucanase 2 [Source:UniProtKB/Swiss-Prot;Acc:Q9FXI9]	GO:0008810, GO:0004553, GO:0008152, GO:0016798, GO:0005975, GO:0016787, GO:0003824, GO:0030245, GO:0000272, GO:0016021, GO:0016020	cellulase activity, hydrolase activity, hydrolyzing O-glycosyl compounds, metabolic process, hydrolase activity, acting on glycosyl bonds, carbohydrate metabolic process, hydrolase activity, catalytic activity, cellulose catabolic process, polysaccharide catabolic process, integral component of membrane, membrane
BVRB_6g149930	-2.02258	4.41003e-06	shikimate kinase, chloroplastic	104897487	AT4G39540	SK2	Shikimate kinase 2 [Source:UniProtKB/TrEMBL;Acc:F4JW33]
BVRB_7g172940	-2.66789	4.4473e-06	tubulin beta-1 chain	104900025				GO:0005525, GO:0007017, GO:0005874, GO:0003924, GO:0005200	GTP binding, microtubule-based process, microtubule, GTPase activity, structural constituent of cytoskeleton
BVRB_4g096470	-4.4856	4.49605e-06		870845248				GO:0016021, GO:0016020	integral component of membrane, membrane
BVRB_8g183030	-2.57486	4.60708e-06	VQ motif-containing protein 4	104900665	AT1G28280	VQ4	VQ motif-containing protein 4 [Source:UniProtKB/Swiss-Prot;Acc:Q5M750]
BVRB_9g223980	-1.44248	4.63284e-06	D-3-phosphoglycerate dehydrogenase 3, chloroplastic	104904959	AT4G34200	PGDH1	D-3-phosphoglycerate dehydrogenase [Source:UniProtKB/TrEMBL;Acc:A0A178UWV4]	GO:0051287, GO:0016616, GO:0008152, GO:0055114, GO:0008652, GO:0016491, GO:0004617, GO:0006564, GO:0005524, GO:0009555, GO:0009561, GO:0009793, GO:0005739, GO:0009507, GO:0009536, GO:0009570, GO:0016020	NAD binding, oxidoreductase activity, acting on the CH-OH group of donors, NAD or NADP as acceptor, metabolic process, oxidation-reduction process, cellular amino acid biosynthetic process, oxidoreductase activity, phosphoglycerate dehydrogenase activity, L-serine biosynthetic process, ATP binding, pollen development, megagametogenesis, embryo development ending in seed dormancy, mitochondrion, c…
BVRB_4g078650	-2.75795	4.67044e-06	lipase-like PAD4	104890566	AT3G52430	PAD4	Lipase-like PAD4 [Source:UniProtKB/Swiss-Prot;Acc:Q9S745]	GO:0005737, GO:0010105, GO:0005634, GO:0009625, GO:0009751, GO:0010150, GO:0009617, GO:0009862, GO:0050829, GO:0001666, GO:0010310, GO:0010618, GO:2000031, GO:0009816, GO:0009627, GO:1900367, GO:0031348, GO:0080142, GO:1900426, GO:0002213, GO:0010225, GO:0010942, GO:0051707, GO:0071327, GO:0080151, GO:1901183, GO:2000022, GO:0006629, GO:0060866	cytoplasm, negative regulation of ethylene-activated signaling pathway, nucleus, response to insect, response to salicylic acid, leaf senescence, response to bacterium, systemic acquired resistance, salicylic acid mediated signaling pathway, defense response to Gram-negative bacterium, response to hypoxia, regulation of hydrogen peroxide metabolic process, aerenchyma formation, regulation of sali…
BVRB_4g074540	-3.6216	5.10152e-06	polygalacturonase	104890164	AT1G65570		F5I14.10 [Source:UniProtKB/TrEMBL;Acc:O04474]	GO:0071555, GO:0009506, GO:0048046, GO:0048829, GO:0005975, GO:0004650	cell wall organization, plasmodesma, apoplast, root cap development, carbohydrate metabolic process, polygalacturonase activity
BVRB_1g003380	-4.52581	5.16203e-06	probable WRKY transcription factor 41	104886506	AT2G46400	WRKY46	Probable WRKY transcription factor 46 [Source:UniProtKB/Swiss-Prot;Acc:Q9SKD9]	GO:0006355, GO:0003700, GO:0043565	regulation of transcription, DNA-templated, DNA-binding transcription factor activity, sequence-specific DNA binding
BVRB_9g213290	-5.50372	5.17387e-06	F-box protein SKIP23	104903866				GO:0005515	protein binding
BVRB_014290	-4.37805	5.29808e-06	1-aminocyclopropane-1-carboxylate oxidase homolog 1	104885098	AT1G03400		2-oxoglutarate (2OG) and Fe(II)-dependent oxygenase superfamily protein [Source:TAIR;Acc:AT1G03400]	GO:0016491, GO:0055114, GO:0046872	oxidoreductase activity, oxidation-reduction process, metal ion binding
BVRB_5g119860	-3.33705	5.43225e-06	serine/threonine-protein kinase Nek2	104894549	AT3G63280	ATNEK4	NIMA-related kinase 4 [Source:UniProtKB/TrEMBL;Acc:A0A1I9LPR2]	GO:0005524, GO:0004672, GO:0006468	ATP binding, protein kinase activity, protein phosphorylation
BVRB_2g042200	-3.43418	5.45355e-06	probable carboxylesterase 17	104887596				GO:0008270, GO:0016787	zinc ion binding, hydrolase activity
BVRB_009030	-2.19196	5.64314e-06	hypothetical protein isoform A	104884505	AT1G76070		Uncharacterized protein At1g76070 [Source:UniProtKB/Swiss-Prot;Acc:Q9SGS5]
BVRB_3g050360	-1.41663	6.07338e-06	hypothetical protein	104888058				GO:0098655, GO:0006812, GO:0008324, GO:0055085, GO:0016021, GO:0016020	cation transmembrane transport, cation transport, cation transmembrane transporter activity, transmembrane transport, integral component of membrane, membrane
BVRB_3g067590	-3.77194	6.29749e-06	trehalose-phosphate phosphatase A	104906608	AT5G51460	TPPA	Trehalose 6-phosphate phosphatase [Source:UniProtKB/TrEMBL;Acc:A0A178UCG0]	GO:0016311, GO:0004805, GO:0016787, GO:0003824, GO:0005992	dephosphorylation, trehalose-phosphatase activity, hydrolase activity, catalytic activity, trehalose biosynthetic process
BVRB_7g179920	-3.44297	6.38315e-06	hypothetical protein	104908938				GO:0018024, GO:0034968	histone-lysine N-methyltransferase activity, histone lysine methylation
BVRB_7g168670	-2.6495	6.38362e-06		870852803
BVRB_5g108430	-2.7475	6.76602e-06	hypothetical protein	104893145	AT4G19460		UDP-Glycosyltransferase superfamily protein [Source:UniProtKB/TrEMBL;Acc:F4JT73]
BVRB_1g011130	-2.45802	7.05426e-06	U-box domain-containing protein 27	104895459				GO:0004842, GO:0016567	ubiquitin-protein transferase activity, protein ubiquitination
BVRB_1g006070	-4.24215	7.69729e-06	O-glucosyltransferase rumi homolog	104888770
BVRB_5g105670	-1.18292	7.79415e-06	ATP synthase subunit delta', mitochondrial	104892886	AT5G47030		ATP synthase subunit delta', mitochondrial [Source:UniProtKB/Swiss-Prot;Acc:Q96252]	GO:0045261, GO:0099132, GO:0015986, GO:0046933, GO:0008270, GO:0009651, GO:0000275, GO:0005739, GO:0005753	proton-transporting ATP synthase complex, catalytic core F(1), ATP hydrolysis coupled cation transmembrane transport, ATP synthesis coupled proton transport, proton-transporting ATP synthase activity, rotational mechanism, zinc ion binding, response to salt stress, mitochondrial proton-transporting ATP synthase complex, catalytic core F(1), mitochondrion, mitochondrial proton-transporting ATP syn…
BVRB_6g127300	-5.08626	7.83014e-06	probable 2-oxoglutarate-dependent dioxygenase At3g49630	104894873	AT3G49630		Probable 2-oxoglutarate-dependent dioxygenase At3g49630 [Source:UniProtKB/Swiss-Prot;Acc:F4IY03]	GO:0016491, GO:0055114,	oxidoreductase activity, oxidation-reduction process,
BVRB_2g043450	-4.48195	7.86327e-06	hypothetical protein isoform A	104887719	AT2G25625		Expressed protein [Source:UniProtKB/TrEMBL;Acc:Q8S8K8]
BVRB_1g018750	-6.01512	8.23761e-06	chalcone synthase 3	104905366	AT5G13930	CHS	Chalcone synthase family protein [Source:UniProtKB/TrEMBL;Acc:Q460R0]	GO:0003824, GO:0009058, GO:0016746, GO:0016747	catalytic activity, biosynthetic process, transferase activity, transferring acyl groups, transferase activity, transferring acyl groups other than amino-acyl groups
BVRB_4g075470	-3.51783	8.29877e-06	wall-associated receptor kinase-like 8	104890247	AT1G17910	WAKL13	Putative wall-associated receptor kinase-like 13 [Source:UniProtKB/Swiss-Prot;Acc:Q9LMT9]	GO:0005524, GO:0004672, GO:0006468, GO:0005509, GO:0030247	ATP binding, protein kinase activity, protein phosphorylation, calcium ion binding, polysaccharide binding
BVRB_028010	-3.03726	8.30286e-06		870821357
BVRB_6g151550	-2.93915	8.35082e-06	glyceraldehyde-3-phosphate dehydrogenase, cytosolic	104897637				GO:0055114, GO:0050661, GO:0016620, GO:0051287, GO:0006006	oxidation-reduction process, NADP binding, oxidoreductase activity, acting on the aldehyde or oxo group of donors, NAD or NADP as acceptor, NAD binding, glucose metabolic process
BVRB_1g008720	-3.94065	8.41852e-06	protein EXORDIUM	104892004
BVRB_6g151560	-3.45774	8.47985e-06	putative ABC transporter C family member 15	104897638	AT3G13090	ABCC6	ABC transporter C family member 6 [Source:UniProtKB/Swiss-Prot;Acc:Q8VZZ4]	GO:0055085, GO:0016021, GO:0005524, GO:0042626, GO:0016887	transmembrane transport, integral component of membrane, ATP binding, ATPase activity, coupled to transmembrane movement of substances, ATPase activity
BVRB_3g055580	-1.53976	8.49424e-06	protein YLS7	104888648	AT5G51640	YLS7	Protein YLS7 [Source:UniProtKB/Swiss-Prot;Acc:Q9FHM0]	GO:0016021, GO:0016020	integral component of membrane, membrane
BVRB_1g016790	-1.88129	8.57072e-06	GDP-mannose 4,6 dehydratase 1	104905183	AT3G51160	MUR1	MUR_1 [Source:UniProtKB/TrEMBL;Acc:A0A178V6B0]	GO:0008446, GO:0019673	GDP-mannose 4,6-dehydratase activity, GDP-mannose metabolic process
BVRB_014060	-4.50569	8.91528e-06	cysteine-rich receptor-like protein kinase 10	104885053				GO:0016021, GO:0016020	integral component of membrane, membrane
BVRB_6g144630	-2.06279	8.99377e-06		870856329
BVRB_2g039530	-4.93133	9.08619e-06	protein C2-DOMAIN ABA-RELATED 1	104887247	AT1G66360	CAR2	Protein C2-DOMAIN ABA-RELATED 2 [Source:UniProtKB/Swiss-Prot;Acc:Q9C8Y2]
BVRB_4g088310	-3.60192	9.27113e-06	polygalacturonase inhibitor 2-like	104891681				GO:0005515	protein binding
BVRB_8g189980	-5.06753	9.4472e-06	endochitinase EP3	104901559	AT3G54420	EP3	EP3 [Source:UniProtKB/TrEMBL;Acc:A0A178VE44]	GO:0005975, GO:0004568, GO:0006032, GO:0016998, GO:0008061	carbohydrate metabolic process, chitinase activity, chitin catabolic process, cell wall macromolecule catabolic process, chitin binding
BVRB_2g043910	-3.02575	9.4763e-06	ribosome-inactivating protein lychnin-like	104887760				GO:0030598, GO:0017148	rRNA N-glycosylase activity, negative regulation of translation
BVRB_4g095560	-3.29776	9.53378e-06		870845371
BVRB_8g189570	-2.4282	9.80576e-06	hypothetical protein	104901457
BVRB_2g024040	-2.99424	9.85878e-06	nematode resistance protein-like HSPRO2	104903543	AT3G55840	HSPRO1	Nematode resistance protein-like HSPRO1 [Source:UniProtKB/Swiss-Prot;Acc:Q9LY61]	GO:0046872, GO:0020037, GO:0006952, GO:0019441	metal ion binding, heme binding, defense response, tryptophan catabolic process to kynurenine
BVRB_6g154680	-2.46921	9.95069e-06	protein NRT1/ PTR FAMILY 4.6	104897983	AT1G27040	NPF4.5	Protein NRT1/ PTR FAMILY 4.5 [Source:UniProtKB/Swiss-Prot;Acc:Q8VYE4]	GO:0022857, GO:0055085, GO:0016020	transmembrane transporter activity, transmembrane transport, membrane
BVRB_4g090250	-3.5159	9.98388e-06	leucine-rich repeat receptor-like serine/threonine-protein kinase BAM1	104891847				GO:0005515	protein binding
BVRB_6g136160	-1.22932	1.00546e-05	thioredoxin reductase NTRB-like	104895759	AT4G35460	NTR1	Thioredoxin reductase 1, mitochondrial [Source:UniProtKB/Swiss-Prot;Acc:Q39243]	GO:0016491, GO:0055114, GO:0005737, GO:0019430, GO:0004791	oxidoreductase activity, oxidation-reduction process, cytoplasm, removal of superoxide radicals, thioredoxin-disulfide reductase activity
BVRB_9g211830	-4.38992	1.03952e-05		870849483
BVRB_013340	-2.95771	1.058e-05	equilibrative nucleotide transporter 3	104884955	AT4G05140	ENT5	Equilibrative nucleotide transporter 5 [Source:UniProtKB/Swiss-Prot;Acc:Q9M0Y1]	GO:0016021, GO:0005337, GO:0016020, GO:1901642	integral component of membrane, nucleoside transmembrane transporter activity, membrane, nucleoside transmembrane transport
BVRB_9g203150	-3.07014	1.07141e-05	2-hydroxyisoflavanone dehydratase	104902592				GO:0016787	hydrolase activity
BVRB_9g223060	-3.54981	1.07162e-05	probable WRKY transcription factor 40	104904876	AT1G80840	WRKY40	Probable WRKY transcription factor 40 [Source:UniProtKB/Swiss-Prot;Acc:Q9SAH7]	GO:0005634, GO:0042742, GO:0009611, GO:0031347, GO:0010200, GO:0050832, GO:0003700, GO:0044212, GO:0002237, GO:0009751, GO:0045892, GO:0006355, GO:0043565	nucleus, defense response to bacterium, response to wounding, regulation of defense response, response to chitin, defense response to fungus, DNA-binding transcription factor activity, transcription regulatory region DNA binding, response to molecule of bacterial origin, response to salicylic acid, negative regulation of transcription, DNA-templated, regulation of transcription, DNA-templated, se…
BVRB_4g093500	-2.30425	1.08194e-05	7-dehydrocholesterol reductase	104907279	AT1G50430	DWF5	7-dehydrocholesterol reductase [Source:UniProtKB/Swiss-Prot;Acc:Q9LDU6]	GO:0016628, GO:0055114, GO:0016020, GO:0016021, GO:0009918, GO:0016132, GO:0005794, GO:0005886	oxidoreductase activity, acting on the CH-CH group of donors, NAD or NADP as acceptor, oxidation-reduction process, membrane, integral component of membrane, sterol delta7 reductase activity, brassinosteroid biosynthetic process, Golgi apparatus, plasma membrane
BVRB_9g224870	-1.96472	1.08356e-05	ABC transporter G family member 36	104883146	AT1G15210	ABCG35	PDR7 [Source:UniProtKB/TrEMBL;Acc:A0A178WAD4]	GO:0016887, GO:0005524, GO:0000166, GO:0016020, GO:0016021	ATPase activity, ATP binding, nucleotide binding, membrane, integral component of membrane
BVRB_2g027260	-3.26622	1.09091e-05		870867726	AT5G38170		Bifunctional inhibitor/lipid-transfer protein/seed storage 2S albumin superfamily protein [Source:UniProtKB/TrEMBL;Acc:Q9FF39]	GO:0006869	lipid transport
BVRB_1g010100	-3.96178	1.10428e-05	1-aminocyclopropane-1-carboxylate oxidase 5	104893204	AT1G77330		1-aminocyclopropane-1-carboxylate oxidase 5 [Source:UniProtKB/Swiss-Prot;Acc:Q0WPW4]	GO:0016491, GO:0055114	oxidoreductase activity, oxidation-reduction process
BVRB_8g192250	-5.52877	1.11856e-05	auxin-binding protein ABP19a	104901793	AT5G20630	GER3	Germin-like protein subfamily 3 member 3 [Source:UniProtKB/Swiss-Prot;Acc:P94072]	GO:0005576, GO:0045735, GO:0030145, GO:0046872	extracellular region, nutrient reservoir activity, manganese ion binding, metal ion binding
BVRB_2g032160	-4.1757	1.14339e-05	protein NRT1/ PTR FAMILY 1.2	104885232	AT5G11570	NPF1.3	Protein NRT1/ PTR FAMILY 1.3 [Source:UniProtKB/Swiss-Prot;Acc:Q9LYD5]	GO:0022857, GO:0055085, GO:0016020	transmembrane transporter activity, transmembrane transport, membrane
BVRB_6g153650	-4.75799	1.1496e-05	pathogen-related protein	104897887
BVRB_5g114390	-2.24559	1.15468e-05	NAC domain-containing protein 100	104894023	AT3G29035	NAC59	NAC domain-containing protein 59 [Source:UniProtKB/Swiss-Prot;Acc:Q9LJW3]	GO:0003677, GO:0006355	DNA binding, regulation of transcription, DNA-templated
BVRB_3g056770	-2.34574	1.15502e-05	ethylene receptor 2	104888764	AT1G04310	ERS2	Ethylene response sensor 2 [Source:UniProtKB/Swiss-Prot;Acc:P93825]	GO:0007165, GO:0000155, GO:0000160, GO:0004672, GO:0005789, GO:0038199, GO:0051740, GO:0009723, GO:0005515	signal transduction, phosphorelay sensor kinase activity, phosphorelay signal transduction system, protein kinase activity, endoplasmic reticulum membrane, ethylene receptor activity, ethylene binding, response to ethylene, protein binding
BVRB_3g062390	-1.78539	1.16399e-05	probable calcium-binding protein CML35	104889440	AT3G10190	CML36	Probable calcium-binding protein CML36 [Source:UniProtKB/Swiss-Prot;Acc:Q9SS31]	GO:0005509	calcium ion binding
BVRB_8g186760	-3.29988	1.18633e-05	putative receptor-like protein kinase At4g00960	109135736	AT4G11521	CRK34	Putative cysteine-rich receptor-like protein kinase 34 [Source:UniProtKB/Swiss-Prot;Acc:Q8LPI0]
BVRB_002180	-3.26616	1.20316e-05	hypothetical protein	104883609	AT3G42800		Protein BIG GRAIN 1-like C [Source:UniProtKB/Swiss-Prot;Acc:Q9M2B3]	GO:0009734	auxin-activated signaling pathway
BVRB_6g138650	-4.16872	1.21177e-05	hypothetical protein	104896033
BVRB_5g101730	-2.40417	1.21622e-05		870860919
BVRB_7g167560	-1.43606	1.22122e-05	cytochrome b5	104899505				GO:0042742, GO:0005783, GO:0020037	defense response to bacterium, endoplasmic reticulum, heme binding
BVRB_5g098830	-1.80817	1.22131e-05	RING-H2 finger protein ATL22	104892153	AT5G53110		RING/U-box superfamily protein [Source:UniProtKB/TrEMBL;Acc:F4KJ04]
BVRB_9g202480	-2.02401	1.24048e-05		870850461
BVRB_3g058400	-2.28613	1.25703e-05	putative receptor protein kinase ZmPK1	104888983				GO:0005524, GO:0004674, GO:0004672, GO:0006468, GO:0048544	ATP binding, protein serine/threonine kinase activity, protein kinase activity, protein phosphorylation, recognition of pollen
BVRB_7g158210	-3.414	1.26871e-05	NDR1/HIN1-Like protein 3	104898255	AT1G32270	SYP24	Putative syntaxin-24 [Source:UniProtKB/Swiss-Prot;Acc:Q9C615]	GO:0009507, GO:0010150, GO:0051607	chloroplast, leaf senescence, defense response to virus
BVRB_5g107240	-3.10922	1.33141e-05		870860032
BVRB_5g108110	-3.95186	1.3388e-05	ubiquinol oxidase 2, mitochondrial-like	104893119	AT3G27620	AOX1C	Ubiquinol oxidase 1c, mitochondrial [Source:UniProtKB/Swiss-Prot;Acc:O22048]	GO:0055114, GO:0009916	oxidation-reduction process, alternative oxidase activity
BVRB_9g222620	-1.89678	1.35546e-05	hypothetical protein	104904833	AT1G50040		F2J10.8 protein [Source:UniProtKB/TrEMBL;Acc:Q9LPM5]
BVRB_6g127640	-2.86001	1.36459e-05	U-box domain-containing protein 4	104894904				GO:0005515	protein binding
BVRB_2g027950	-2.43035	1.46895e-05	putative receptor-like protein kinase At5g39000	109133521	AT5G39000		Putative receptor-like protein kinase At5g39000 [Source:UniProtKB/Swiss-Prot;Acc:Q9FID8]	GO:0005524, GO:0004672, GO:0006468	ATP binding, protein kinase activity, protein phosphorylation
BVRB_6g149030	-3.86842	1.56986e-05	probable xyloglucan endotransglucosylase/hydrolase protein 33	104897404	AT1G10550	XTH33	Probable xyloglucan endotransglucosylase/hydrolase protein 33 [Source:UniProtKB/Swiss-Prot;Acc:Q8LC45]	GO:0071555, GO:0009831, GO:0005887, GO:0005975, GO:0005618, GO:0004553, GO:0042546, GO:0016762, GO:0048046, GO:0010411, GO:0006073	cell wall organization, plant-type cell wall modification involved in multidimensional cell growth, integral component of plasma membrane, carbohydrate metabolic process, cell wall, hydrolase activity, hydrolyzing O-glycosyl compounds, cell wall biogenesis, xyloglucan:xyloglucosyl transferase activity, apoplast, xyloglucan metabolic process, cellular glucan metabolic process
BVRB_9g215760	-1.58763	1.61387e-05	hypothetical protein	104904079	AT4G38225		unknown protein; FUNCTIONS IN: molecular_function unknown; INVOLVED IN: biological_process unknown; LOCATED IN: chloroplast; EXPRESSED IN: 21 plant structures; EXPRESSED DURING: 13 growth stages; Has 35333 Blast hits to 34131 proteins in 2444 specie /.../hae - 798; Bacteria - 22429; Metazoa - 974; Fungi - 991; Plants - 531; Viruses - 0; Other Eukaryotes - 9610 (source: NCBI BLink). [Source:TAIR;A…	GO:0009507	chloroplast
BVRB_4g074560	-1.68616	1.62164e-05	probably inactive leucine-rich repeat receptor-like protein kinase At5g48380	104890166	AT5G48380	BIR1	Probably inactive leucine-rich repeat receptor-like protein kinase At5g48380 [Source:UniProtKB/Swiss-Prot;Acc:Q9ASS4]	GO:0005524, GO:0004672, GO:0006468	ATP binding, protein kinase activity, protein phosphorylation
BVRB_4g087070	-1.58661	1.68173e-05	ferredoxin--nitrite reductase, chloroplastic	104891570	AT2G15620	NIR1	Ferredoxin--nitrite reductase, chloroplastic [Source:UniProtKB/Swiss-Prot;Acc:Q39161]	GO:0009570, GO:0016491, GO:0020037, GO:0055114, GO:0051536, GO:0010167, GO:0005739, GO:0009507, GO:0016020, GO:0048046, GO:0048307	chloroplast stroma, oxidoreductase activity, heme binding, oxidation-reduction process, iron-sulfur cluster binding, response to nitrate, mitochondrion, chloroplast, membrane, apoplast, ferredoxin-nitrite reductase activity
BVRB_9g219420	-3.39134	1.76447e-05	probable LRR receptor-like serine/threonine-protein kinase At4g36180	104904543	AT1G74170	AtRLP13	Receptor-like protein 13 [Source:UniProtKB/Swiss-Prot;Acc:Q9C6A6]	GO:0005515	protein binding
BVRB_3g058950	-3.88715	1.79566e-05	germin-like protein subfamily 1 member 17	104889037				GO:0030145, GO:0045735	manganese ion binding, nutrient reservoir activity
BVRB_4g094390	-2.21451	1.83687e-05	E3 ubiquitin-protein ligase ATL6-like	104907391	AT3G05200	ATL6	E3 ubiquitin-protein ligase ATL6 [Source:UniProtKB/Swiss-Prot;Acc:Q8RXX9]
BVRB_9g225160	-3.20619	1.91217e-05	glucan endo-1,3-beta-glucosidase 1	104883182	AT5G35740		At5g35740 [Source:UniProtKB/TrEMBL;Acc:Q9FKH4]
BVRB_001190	-4.56481	1.92713e-05	auxin-binding protein ABP19b-like	104883481	AT5G20630	GER3	Germin-like protein subfamily 3 member 3 [Source:UniProtKB/Swiss-Prot;Acc:P94072]	GO:0005576, GO:0045735, GO:0030145, GO:0046872	extracellular region, nutrient reservoir activity, manganese ion binding, metal ion binding
BVRB_7g175500	-1.96704	1.95586e-05	WRKY transcription factor WRKY24	104900259	AT2G38470	WRKY33	WRKY33 [Source:UniProtKB/TrEMBL;Acc:A0A384L4W4]	GO:0005634, GO:0009409, GO:0009651, GO:0042742, GO:0043565, GO:0010200, GO:0009414, GO:0050832, GO:0009408, GO:0003700, GO:0044212, GO:0006970, GO:0009627, GO:0070370, GO:0034605, GO:0006355, GO:0010120, GO:0010508	nucleus, response to cold, response to salt stress, defense response to bacterium, sequence-specific DNA binding, response to chitin, response to water deprivation, defense response to fungus, response to heat, DNA-binding transcription factor activity, transcription regulatory region DNA binding, response to osmotic stress, systemic acquired resistance, cellular heat acclimation, cellular respon…
BVRB_7g179180	-5.0955	1.95748e-05	alpha carbonic anhydrase 7	104908841				GO:0006730, GO:0008270, GO:0004089, GO:0046872	one-carbon metabolic process, zinc ion binding, carbonate dehydratase activity, metal ion binding
BVRB_2g029870	-3.71486	2.0031e-05	peroxidase 4	104908318	AT5G58400	PER68	Peroxidase 68 [Source:UniProtKB/Swiss-Prot;Acc:Q9LVL1]	GO:0042744, GO:0055114, GO:0004601, GO:0020037, GO:0006979	hydrogen peroxide catabolic process, oxidation-reduction process, peroxidase activity, heme binding, response to oxidative stress
BVRB_3g048500	-2.76447	2.02979e-05	probable carboxylesterase 12	104888061				GO:0016787	hydrolase activity
BVRB_6g148560	-2.49758	2.10007e-05	ATP-citrate synthase alpha chain protein 1	104897360	AT1G10670	ACLA-1	ATP-citrate lyase A-1 [Source:UniProtKB/TrEMBL;Acc:F4I5V8]	GO:0005524	ATP binding
BVRB_2g037550	-2.84542	2.14511e-05	zinc finger AN1 domain-containing stress-associated protein 12	104887008	AT3G28210	SAP12	Zinc finger AN1 domain-containing stress-associated protein 12 [Source:UniProtKB/Swiss-Prot;Acc:Q67YE6]	GO:0009737, GO:0010200, GO:0008270	response to abscisic acid, response to chitin, zinc ion binding
BVRB_2g041660	-4.64659	2.15075e-05	NAD(P)H:quinone oxidoreductase	104887535	AT3G27890	NQR	NQR [Source:UniProtKB/TrEMBL;Acc:A0A384KSW6]	GO:0016491	oxidoreductase activity
BVRB_6g138370	-3.24245	2.1635e-05	anthocyanidin 3-O-glucosyltransferase 2	104896005	AT4G15270		Glucosyltransferase-like protein (Fragment) [Source:UniProtKB/TrEMBL;Acc:W8PV66]	GO:0016758	transferase activity, transferring hexosyl groups
BVRB_8g187160	-3.81922	2.21585e-05		870852051
BVRB_3g053790	-1.27579	2.23893e-05	GTP-binding protein SAR1A	104888405	AT1G02620		Ras-related small GTP-binding family protein [Source:UniProtKB/TrEMBL;Acc:Q3E6Q3]	GO:0005622, GO:0005525, GO:0006886	intracellular, GTP binding, intracellular protein transport
BVRB_4g075440	-3.22881	2.24642e-05	wall-associated receptor kinase 2-like	104890245	AT1G17910	WAKL13	Putative wall-associated receptor kinase-like 13 [Source:UniProtKB/Swiss-Prot;Acc:Q9LMT9]	GO:0016021, GO:0005524, GO:0004674, GO:0004672, GO:0006468, GO:0005509, GO:0030247	integral component of membrane, ATP binding, protein serine/threonine kinase activity, protein kinase activity, protein phosphorylation, calcium ion binding, polysaccharide binding
BVRB_3g069020	-4.01588	2.2875e-05	hypothetical protein	104906765
BVRB_6g129690	-1.4939	2.30886e-05		870857975
BVRB_3g050210	-3.51532	2.30974e-05	probable helicase MAGATAMA 3	104888045	AT1G65780		p-loop containing nucleoside triphosphate hydrolases superfamily protein [Source:UniProtKB/TrEMBL;Acc:F4IBK4]
BVRB_1g014610	-2.83613	2.33481e-05	probable xyloglucan glycosyltransferase 9	104901672	AT4G07960	CSLC12	CSLC12 [Source:UniProtKB/TrEMBL;Acc:A0A384KRZ4]	GO:0009506	plasmodesma
BVRB_2g032690	-3.66099	2.37731e-05	NADP-dependent malic enzyme	104885693	AT5G25880	NADP-ME3	Malic enzyme [Source:UniProtKB/TrEMBL;Acc:A0A178UAR6]	GO:0055114, GO:0051287, GO:0004471, GO:0004470	oxidation-reduction process, NAD binding, malate dehydrogenase (decarboxylating) (NAD+) activity, malic enzyme activity
BVRB_6g153350	-1.33053	2.59367e-05	hypothetical protein	104897854	AT1G13990		unknown protein; FUNCTIONS IN: molecular_function unknown; INVOLVED IN: biological_process unknown; LOCATED IN: chloroplast; EXPRESSED IN: 23 plant structures; EXPRESSED DURING: 13 growth stages; CONTAINS InterPro DOMAIN/s: Protein of unknown functi /.../3110 (InterPro:IPR021503); Has 25 Blast hits to 25 proteins in 8 species: Archae - 0; Bacteria - 0; Metazoa - 0; Fungi - 0; Plants - 25; Viruses…
BVRB_1g000480	-1.3126	2.69021e-05	beta-1,3-galactosyltransferase 7	104888871	AT1G77810		Hexosyltransferase (Fragment) [Source:UniProtKB/TrEMBL;Acc:W8QP14]	GO:0016020, GO:0006486, GO:0008378	membrane, protein glycosylation, galactosyltransferase activity
BVRB_6g136750	-1.30208	2.7226e-05	14-3-3-like protein GF14 iota	104895805	AT1G26480	GRF12	GRF12 [Source:UniProtKB/TrEMBL;Acc:A0A178WJF9]	GO:0019904	protein domain specific binding
BVRB_6g150450	-2.75265	2.72733e-05	probable WRKY transcription factor 13	104897532				GO:0006355, GO:0003700, GO:0043565	regulation of transcription, DNA-templated, DNA-binding transcription factor activity, sequence-specific DNA binding
BVRB_1g013490	-1.7001	2.75362e-05	probable disease resistance protein At4g33300	104899032	AT4G33300	ADR1-L1	Probable disease resistance protein At4g33300 [Source:UniProtKB/Swiss-Prot;Acc:Q9SZA7]	GO:0043531	ADP binding
BVRB_2g023720	-2.28914	2.79236e-05	putative serine/threonine-protein kinase-like protein CCR3	104903320				GO:0042803, GO:0005524, GO:0004672, GO:0006468	protein homodimerization activity, ATP binding, protein kinase activity, protein phosphorylation
BVRB_4g090240	-3.49964	2.93249e-05	leucine-rich repeat receptor-like serine/threonine-protein kinase BAM1	104891848				GO:0005515	protein binding
BVRB_8g186810	-4.13961	3.08215e-05	putative receptor-like protein kinase At4g00960	104901095	AT4G04500	CRK37	Cysteine-rich receptor-like protein kinase 37 [Source:UniProtKB/Swiss-Prot;Acc:Q9XEC7]	GO:0004672, GO:0006468, GO:0004713	protein kinase activity, protein phosphorylation, protein tyrosine kinase activity
BVRB_5g108100	-4.25663	3.09411e-05	urea-proton symporter DUR3	104893118	AT5G45380	DUR3	DUR3 [Source:UniProtKB/TrEMBL;Acc:A0A178UG75]	GO:0022857, GO:0055085, GO:0016020, GO:0016021, GO:0015204, GO:0071918	transmembrane transporter activity, transmembrane transport, membrane, integral component of membrane, urea transmembrane transporter activity, urea transmembrane transport
BVRB_1g020940	-1.77518	3.12466e-05	probable serine/threonine-protein kinase Cx32, chloroplastic	104905640				GO:0005524, GO:0004672, GO:0006468	ATP binding, protein kinase activity, protein phosphorylation
BVRB_9g222530	-3.81732	3.23127e-05	pathogenesis-related protein 1B	104904823
BVRB_5g123410	-3.39108	3.24189e-05	flavonoid 3'-monooxygenase	104907876	AT5G07990	CYP75B1	TT7 [Source:UniProtKB/TrEMBL;Acc:A0A178UNZ9]	GO:0009733, GO:0055114, GO:0020037, GO:0005506, GO:0016705	response to auxin, oxidation-reduction process, heme binding, iron ion binding, oxidoreductase activity, acting on paired donors, with incorporation or reduction of molecular oxygen
BVRB_009780	-3.10569	3.27257e-05		870841632
BVRB_6g154590	-2.02341	3.30703e-05	probable inactive purple acid phosphatase 16	104897974	AT3G10150	ATPAP16	Purple acid phosphatase 16 [Source:UniProtKB/TrEMBL;Acc:A0A1I9LQV7]	GO:0016787	hydrolase activity
BVRB_3g055560	-3.95378	3.33557e-05	major allergen Mal d 1	104888645				GO:0006952, GO:0009607	defense response, response to biotic stimulus
BVRB_7g171190	-3.10602	3.36272e-05	protein FAF-like, chloroplastic	104899859	AT5G22090		Protein FAF-like, chloroplastic [Source:UniProtKB/Swiss-Prot;Acc:Q0V865]
BVRB_2g035680	-2.62511	3.38162e-05	guanine nucleotide-binding protein subunit gamma 1	104886765				GO:0005886	plasma membrane
BVRB_9g219790	-4.88939	3.41273e-05	(R,S)-reticuline 7-O-methyltransferase	104904578				GO:0008168, GO:0008171, GO:0046983	methyltransferase activity, O-methyltransferase activity, protein dimerization activity
BVRB_003060	-2.87771	3.49043e-05	hypothetical protein	104883734				GO:0016021, GO:0016020	integral component of membrane, membrane
BVRB_9g204140	-3.1473	3.57126e-05	aspartic proteinase nepenthesin-1	104902714	AT3G59080		AT3g59080/F17J16_130 [Source:UniProtKB/TrEMBL;Acc:Q9LYS8]	GO:0006508, GO:0004190	proteolysis, aspartic-type endopeptidase activity
BVRB_4g080330	-3.188	3.66556e-05		870862448				GO:0003676	nucleic acid binding
BVRB_8g191970	-3.31693	3.68081e-05		870851473	AT2G37780		Cysteine/Histidine-rich C1 domain family protein [Source:UniProtKB/TrEMBL;Acc:F4IR19]
BVRB_8g186050	-3.47514	3.82477e-05		870852212
BVRB_2g028070	-3.02262	3.84528e-05	alpha-1,4-glucan-protein synthase [UDP-forming] 2	104906953				GO:0071669, GO:0016866	plant-type cell wall organization or biogenesis, intramolecular transferase activity
BVRB_8g198600	-1.36696	3.91714e-05	hypothetical protein	104902410	AT1G68340		Protein of unknown function (DUF1639) [Source:TAIR;Acc:AT1G68340]
BVRB_6g129510	-4.79071	3.96524e-05	bifunctional epoxide hydrolase 2	104895087	AT3G51000		AT3g51000/F24M12_40 [Source:UniProtKB/TrEMBL;Acc:Q9SD45]	GO:0003824	catalytic activity
BVRB_4g092610	-3.25212	3.97393e-05	calcium-binding protein PBP1	104907119	AT5G54490	PBP1	PBP1 [Source:UniProtKB/TrEMBL;Acc:A0A178URF6]	GO:0005509	calcium ion binding
BVRB_8g198680	-2.94499	4.0193e-05	4-coumarate--CoA ligase 1	104902419	AT1G51680	4CL1	4-coumarate--CoA ligase 1 [Source:UniProtKB/Swiss-Prot;Acc:Q42524]	GO:0003824	catalytic activity
BVRB_9g222920	-1.90279	4.07854e-05	cysteine-rich and transmembrane domain-containing protein A	104904862	AT2G41420	WIH2	Cysteine-rich and transmembrane domain-containing protein A [Source:UniProtKB/Swiss-Prot;Acc:Q8S8M0]	GO:0005886, GO:0009554	plasma membrane, megasporogenesis
BVRB_5g106490	-3.40047	4.09005e-05	hypothetical protein	104892960	AT1G32520		TLDc domain protein [Source:UniProtKB/TrEMBL;Acc:Q682Q6]	GO:0009507	chloroplast
BVRB_3g062810	-4.40871	4.23448e-05		870864034
BVRB_026470	-1.70187	4.24261e-05		870824325	AT4G34030	MCCB	Methylcrotonoyl-CoA carboxylase beta chain, mitochondrial [Source:UniProtKB/Swiss-Prot;Acc:Q9LDD8]
BVRB_2g030780	-3.45045	4.2838e-05	heparanase-like protein 3	104882804				GO:0016020, GO:0016798	membrane, hydrolase activity, acting on glycosyl bonds
BVRB_5g104330	-4.34524	4.30164e-05	hypothetical protein	104892653	AT2G46870	NGA1	B3 domain-containing transcription factor NGA1 [Source:UniProtKB/Swiss-Prot;Acc:O82799]	GO:0003677	DNA binding
BVRB_6g149220	-4.016	4.30965e-05	aspartic proteinase CDR1-like	104897419				GO:0006508, GO:0004190	proteolysis, aspartic-type endopeptidase activity
BVRB_5g115850	-3.8284	4.30989e-05	germin-like protein subfamily T member 2	104894165	AT1G74820		Germin-like protein subfamily T member 3 [Source:UniProtKB/Swiss-Prot;Acc:Q9S772]	GO:0030145, GO:0045735	manganese ion binding, nutrient reservoir activity
BVRB_3g062840	-2.31714	4.35609e-05		870864037
BVRB_5g098890	-3.35551	4.39538e-05	endoglucanase 6	104892160	AT4G11050	AtGH9C3	Endoglucanase 19 [Source:UniProtKB/Swiss-Prot;Acc:Q8L7I0]	GO:0008810, GO:0005975, GO:0004553, GO:0003824, GO:0030246	cellulase activity, carbohydrate metabolic process, hydrolase activity, hydrolyzing O-glycosyl compounds, catalytic activity, carbohydrate binding
BVRB_7g159600	-1.48974	4.40928e-05	hypothetical protein	104898374
ENSRNA049455400	-3.39146	4.46826e-05
BVRB_3g061070	-3.7492	4.65941e-05		870864283
BVRB_4g071870	-3.51803	4.75741e-05	G-type lectin S-receptor-like serine/threonine-protein kinase RLK1	104889918				GO:0005524, GO:0004674, GO:0004672, GO:0006468	ATP binding, protein serine/threonine kinase activity, protein kinase activity, protein phosphorylation
BVRB_7g157600	-3.97905	4.92771e-05	cationic peroxidase 1	104898206				GO:0042744, GO:0055114, GO:0004601, GO:0020037, GO:0006979	hydrogen peroxide catabolic process, oxidation-reduction process, peroxidase activity, heme binding, response to oxidative stress
BVRB_1g018660	-1.25984	4.99436e-05	vesicle-associated protein 1-3	104905358				GO:0005783, GO:0005789	endoplasmic reticulum, endoplasmic reticulum membrane
BVRB_6g127330	-1.24102	5.08511e-05	probable beta-1,4-xylosyltransferase IRX14	104894876	AT4G36890	IRX14	Probable beta-1,4-xylosyltransferase IRX14 [Source:UniProtKB/Swiss-Prot;Acc:Q8L707]	GO:0016020, GO:0015018	membrane, galactosylgalactosylxylosylprotein 3-beta-glucuronosyltransferase activity
BVRB_4g075090	-2.77122	5.12693e-05	wall-associated receptor kinase-like 8	109133549	AT1G16090	WAKL7	Wall associated kinase-like 7 [Source:UniProtKB/TrEMBL;Acc:F4I2T5]	GO:0030247	polysaccharide binding
BVRB_2g024070	-1.63264	5.14912e-05	glycosyltransferase family 64 protein C4	104903558	AT3G55830	EPC1	Glycosyltransferase family 64 protein C4 [Source:UniProtKB/Swiss-Prot;Acc:Q9LY62]	GO:0005794, GO:0010087, GO:0005768, GO:0005802, GO:0016757, GO:0009737, GO:0008219, GO:0006665, GO:0010401, GO:0052541, GO:0016021, GO:0006486	Golgi apparatus, phloem or xylem histogenesis, endosome, trans-Golgi network, transferase activity, transferring glycosyl groups, response to abscisic acid, cell death, sphingolipid metabolic process, pectic galactan metabolic process, plant-type cell wall cellulose metabolic process, integral component of membrane, protein glycosylation
BVRB_4g095850	-3.01685	5.33552e-05	serine/threonine-protein kinase WAG1	104907581	AT3G14370	WAG2	WAG2 [Source:UniProtKB/TrEMBL;Acc:A0A178VAK4]	GO:0005524, GO:0004672, GO:0006468	ATP binding, protein kinase activity, protein phosphorylation
BVRB_016570	-2.09948	5.40927e-05	L-type lectin-domain containing receptor kinase IX.1-like	104885424				GO:0006468, GO:0004672, GO:0030246, GO:0005524, GO:0016021, GO:0016020	protein phosphorylation, protein kinase activity, carbohydrate binding, ATP binding, integral component of membrane, membrane
BVRB_6g155920	-3.64772	5.52178e-05	cyclin-D1-1	104908471	AT1G70210	CYCD1-1	Cyclin-D1-1 [Source:UniProtKB/Swiss-Prot;Acc:P42751]	GO:0005634	nucleus
BVRB_8g201840	-3.81743	5.59718e-05	U-box domain-containing protein 20	104883043	AT5G37490	PUB21	U-box domain-containing protein 21 [Source:UniProtKB/Swiss-Prot;Acc:Q5PNY6]	GO:0016567, GO:0004842, GO:0016740	protein ubiquitination, ubiquitin-protein transferase activity, transferase activity
BVRB_4g093290	-2.99203	5.66829e-05	uncharacterized LOC104907247	104907247
BVRB_1g006530	-5.27058	5.83037e-05	putative germin-like protein 2-1	104889105				GO:0030145, GO:0045735	manganese ion binding, nutrient reservoir activity
BVRB_014140	-3.39663	5.90714e-05	salicylic acid-binding protein 2	104885064	AT2G23620	MES1	Methylesterase 1 [Source:UniProtKB/Swiss-Prot;Acc:Q8S8S9]
BVRB_9g222250	-1.4506	5.91742e-05	peptide methionine sulfoxide reductase B5-like	104904795	AT4G04810	MSRB4	Peptide methionine sulfoxide reductase B4 [Source:UniProtKB/Swiss-Prot;Acc:Q9M0Z5]	GO:0009570, GO:0055114, GO:0006979, GO:0033743, GO:0030091, GO:0016671	chloroplast stroma, oxidation-reduction process, response to oxidative stress, peptide-methionine (R)-S-oxide reductase activity, protein repair, oxidoreductase activity, acting on a sulfur group of donors, disulfide as acceptor
BVRB_6g138220	-2.09266	5.9875e-05	CASP-like protein 5C1	104895992	AT4G37235		CASP-like protein [Source:UniProtKB/TrEMBL;Acc:A0A178UV86]
BVRB_9g221660	-2.14975	6.10314e-05	peptidyl-prolyl cis-trans isomerase FKBP12	104904743
BVRB_7g177240	-1.73833	6.17456e-05	cytochrome P450 71A25-like	104908582	AT5G42590	CYP71A16	Cytochrome P450 71A16 [Source:UniProtKB/Swiss-Prot;Acc:Q9FH66]	GO:0055114, GO:0020037, GO:0005506, GO:0016705	oxidation-reduction process, heme binding, iron ion binding, oxidoreductase activity, acting on paired donors, with incorporation or reduction of molecular oxygen
BVRB_3g049420	-4.37779	6.23393e-05	1-aminocyclopropane-1-carboxylate oxidase homolog 1	104887974				GO:0016491, GO:0055114	oxidoreductase activity, oxidation-reduction process
BVRB_001150	-4.48461	6.26718e-05	auxin-binding protein ABP19a	104883447	AT5G20630	GER3	Germin-like protein subfamily 3 member 3 [Source:UniProtKB/Swiss-Prot;Acc:P94072]	GO:0005576, GO:0045735, GO:0030145, GO:0046872	extracellular region, nutrient reservoir activity, manganese ion binding, metal ion binding
BVRB_1g009450	-2.5887	6.29272e-05	probable trehalose-phosphate phosphatase D	104892603	AT1G35910	TPPD	Probable trehalose-phosphate phosphatase D [Source:UniProtKB/Swiss-Prot;Acc:Q67XC9]	GO:0004805, GO:0009651, GO:0009507, GO:0006979, GO:0006970, GO:0003824, GO:0005992, GO:0015927	trehalose-phosphatase activity, response to salt stress, chloroplast, response to oxidative stress, response to osmotic stress, catalytic activity, trehalose biosynthetic process, trehalase activity
BVRB_2g029890	-4.27975	6.39835e-05	peroxidase P7	104908331				GO:0042744, GO:0055114, GO:0004601, GO:0020037, GO:0006979	hydrogen peroxide catabolic process, oxidation-reduction process, peroxidase activity, heme binding, response to oxidative stress
BVRB_5g112570	-2.40483	6.45434e-05	pirin-like protein	104893778	AT3G59220	PRN1	Pirin-1 [Source:UniProtKB/Swiss-Prot;Acc:Q9LX49]
BVRB_8g195850	-2.97743	6.50018e-05	aldehyde dehydrogenase family 2 member C4	104902157	AT3G24503	ALDH2C4	Aldehyde dehydrogenase family 2 member C4 [Source:UniProtKB/Swiss-Prot;Acc:Q56YU0]	GO:0050269, GO:0009699, GO:0016491, GO:0055114, GO:0016620	coniferyl-aldehyde dehydrogenase activity, phenylpropanoid biosynthetic process, oxidoreductase activity, oxidation-reduction process, oxidoreductase activity, acting on the aldehyde or oxo group of donors, NAD or NADP as acceptor
BVRB_002070	-2.02635	6.51844e-05	GDSL esterase/lipase At1g28610	104883599	AT5G03980		GDSL esterase/lipase At5g03980 [Source:UniProtKB/Swiss-Prot;Acc:Q9LZB2]	GO:0016788, GO:0016021, GO:0016020	hydrolase activity, acting on ester bonds, integral component of membrane, membrane
BVRB_7g168260	-2.65228	6.87765e-05	transcription factor bHLH78	104899593	AT5G48560	BHLH78	Transcription factor bHLH78 [Source:UniProtKB/Swiss-Prot;Acc:Q9FJL4]	GO:0006355, GO:0046983	regulation of transcription, DNA-templated, protein dimerization activity
BVRB_9g220010	-3.89657	6.88973e-05	cytochrome P450 734A1	104904599				GO:0055114, GO:0020037, GO:0005506, GO:0016705	oxidation-reduction process, heme binding, iron ion binding, oxidoreductase activity, acting on paired donors, with incorporation or reduction of molecular oxygen
BVRB_9g212910	-3.1569	7.04779e-05	NAC domain-containing protein 35	104903839	AT2G17040	anac036	NAC domain containing protein 36 [Source:UniProtKB/TrEMBL;Acc:F4IME8]	GO:0010200, GO:0009965, GO:0045792, GO:0048281, GO:0003677, GO:0006355	response to chitin, leaf morphogenesis, negative regulation of cell size, inflorescence morphogenesis, DNA binding, regulation of transcription, DNA-templated
BVRB_8g201160	-3.39252	7.15577e-05	ankyrin repeat-containing protein NPR4	104882955				GO:0016021, GO:0016020, GO:0005515	integral component of membrane, membrane, protein binding
BVRB_3g060780	-3.54042	7.21287e-05	polygalacturonase inhibitor 1	104889243				GO:0005515	protein binding
BVRB_1g008690	-3.07227	7.36125e-05	protein EXORDIUM-like 2	104891980
BVRB_3g067480	-3.32335	7.38811e-05		870846371
BVRB_4g086090	-2.74204	7.52183e-05		870861952	AT1G53280	DJ1B	Protein DJ-1 homolog B [Source:UniProtKB/Swiss-Prot;Acc:Q9MAH3]
BVRB_010950	-2.92801	7.69848e-05	protein ZINC INDUCED FACILITATOR 1-like	104884691				GO:0016021, GO:0016020	integral component of membrane, membrane
BVRB_1g000200	-2.10918	7.80053e-05	hypothetical protein	104901765	AT2G41705		Camphor resistance CrcB family protein [Source:UniProtKB/TrEMBL;Acc:Q8RYE2]	GO:0016021	integral component of membrane
BVRB_2g032780	-2.5411	7.85955e-05	uncharacterized LOC104885827	104885827				GO:0005524, GO:0004672, GO:0006468, GO:0005515	ATP binding, protein kinase activity, protein phosphorylation, protein binding
BVRB_9g203200	-2.30965	7.89133e-05	L-aspartate oxidase, chloroplastic-like	104902597	AT5G14760	AO	L-aspartate oxidase, chloroplastic [Source:UniProtKB/Swiss-Prot;Acc:Q94AY1]	GO:0044318, GO:0009507, GO:0009435, GO:0016491, GO:0055114, GO:0005737, GO:0008734	L-aspartate:fumarate oxidoreductase activity, chloroplast, NAD biosynthetic process, oxidoreductase activity, oxidation-reduction process, cytoplasm, L-aspartate oxidase activity
BVRB_4g091350	-2.78441	7.99332e-05	hypothetical protein	104907023
BVRB_013110	-1.50941	8.16925e-05	probable serine/threonine-protein kinase WNK11	104884918				GO:0006468, GO:0004672, GO:0005524	protein phosphorylation, protein kinase activity, ATP binding
BVRB_2g030600	-1.71721	8.29284e-05	14 kDa proline-rich protein DC2.15	104908992
BVRB_8g198260	-2.9155	8.42233e-05	RING-H2 finger protein ATL43	104902379	AT5G05810	ATL43	ATL43 [Source:UniProtKB/TrEMBL;Acc:A0A178ULT1]
BVRB_1g008140	-2.91118	8.6077e-05	serine/threonine-protein kinase-like protein At3g51990	104891495	AT1G28390		Protein kinase superfamily protein [Source:UniProtKB/TrEMBL;Acc:F4HWL9]	GO:0005524, GO:0004672, GO:0006468	ATP binding, protein kinase activity, protein phosphorylation
BVRB_6g138390	-4.41195	8.71381e-05	anthocyanidin 3-O-glucosyltransferase 2	104896007	AT4G15270		Glucosyltransferase-like protein (Fragment) [Source:UniProtKB/TrEMBL;Acc:W8PV66]	GO:0016758	transferase activity, transferring hexosyl groups
BVRB_8g181740	-2.22314	8.7177e-05		870852597				GO:0055114, GO:0020037, GO:0005506, GO:0016705	oxidation-reduction process, heme binding, iron ion binding, oxidoreductase activity, acting on paired donors, with incorporation or reduction of molecular oxygen
BVRB_7g162210	-2.19618	8.94383e-05	putative serine/threonine-protein kinase	104898698				GO:0005524, GO:0004672, GO:0006468	ATP binding, protein kinase activity, protein phosphorylation
BVRB_6g146430	-4.4594	8.96354e-05	optomotor-blind protein-like	104897093
BVRB_6g135100	-2.35799	9.26622e-05	ras-related protein RABH1e	104895675	AT2G22290	RABH1D	Ras-related protein RABH1d [Source:UniProtKB/Swiss-Prot;Acc:Q9SID8]	GO:0005525, GO:0003924	GTP binding, GTPase activity
BVRB_4g085480	-2.95701	9.413e-05	probable sesquiterpene synthase	104891339				GO:0000287, GO:0016829, GO:0010333	magnesium ion binding, lyase activity, terpene synthase activity
BVRB_9g221430	-3.64686	9.49349e-05	hypothetical protein	104904725
BVRB_3g050340	-3.8147	9.61142e-05	probable disease resistance protein RF45	104888057				GO:0043531, GO:0006952	ADP binding, defense response
BVRB_006870	-4.39218	9.70548e-05	hypothetical protein	104884216				GO:0016747	transferase activity, transferring acyl groups other than amino-acyl groups
BVRB_016880	-4.10411	9.7863e-05	1-aminocyclopropane-1-carboxylate oxidase homolog 1-like	104885469	AT1G03400		2-oxoglutarate (2OG) and Fe(II)-dependent oxygenase superfamily protein [Source:TAIR;Acc:AT1G03400]	GO:0016491, GO:0055114	oxidoreductase activity, oxidation-reduction process
BVRB_1g003390	-1.37073	9.96499e-05	hydroquinone glucosyltransferase	104886514				GO:0016758	transferase activity, transferring hexosyl groups
BVRB_8g185840	-3.78718	0.000101982	S-type anion channel SLAH4	104900969	AT1G62262	SLAH4	S-type anion channel SLAH4 [Source:UniProtKB/Swiss-Prot;Acc:A8MRV9]	GO:0055085, GO:0016021, GO:0008308, GO:0006873	transmembrane transport, integral component of membrane, voltage-gated anion channel activity, cellular ion homeostasis
BVRB_8g185960	-2.89164	0.000102587	L-ascorbate oxidase homolog	104900974	AT4G22010	sks4	At4g22010 [Source:UniProtKB/TrEMBL;Acc:O65449]	GO:0009506, GO:0016020, GO:0009505, GO:0016491, GO:0055114, GO:0005507	plasmodesma, membrane, plant-type cell wall, oxidoreductase activity, oxidation-reduction process, copper ion binding
BVRB_3g061760	-4.04965	0.000103174	zeatin O-glucosyltransferase	104889580				GO:0016758	transferase activity, transferring hexosyl groups
BVRB_5g100820	-3.17775	0.000104242	protein P21	104892319
BVRB_5g104890	-1.74915	0.000105008	ethylene-responsive transcription factor 5	104892795	AT5G61600	ERF104	Ethylene-responsive transcription factor ERF104 [Source:UniProtKB/Swiss-Prot;Acc:Q9FKG1]	GO:0009409, GO:0043565, GO:0010200, GO:0003677, GO:0006355, GO:0003700	response to cold, sequence-specific DNA binding, response to chitin, DNA binding, regulation of transcription, DNA-templated, DNA-binding transcription factor activity
BVRB_8g197730	-4.05661	0.000105214	acidic mammalian chitinase	104902326	AT4G19800		Chitinase-like protein [Source:UniProtKB/TrEMBL;Acc:O81861]	GO:0005975, GO:0004553, GO:0008061	carbohydrate metabolic process, hydrolase activity, hydrolyzing O-glycosyl compounds, chitin binding
BVRB_9g225150	-3.14709	0.000106392	F-box/kelch-repeat protein At3g23880	104883181				GO:0005515	protein binding
BVRB_013280	-1.0968	0.000106891	putative TrmH family tRNA/rRNA methyltransferase	104884946	AT4G15520		OBP33pep like protein [Source:UniProtKB/TrEMBL;Acc:Q8GYT1]	GO:0006396, GO:0003723, GO:0001510, GO:0008173	RNA processing, RNA binding, RNA methylation, RNA methyltransferase activity
BVRB_9g211550	-3.23955	0.000107547	ESCRT-related protein CHMP1B	104903691	AT1G17730	CHMP1A	ESCRT-related protein CHMP1A [Source:UniProtKB/Swiss-Prot;Acc:Q8LE58]	GO:0007034	vacuolar transport
BVRB_8g184420	-1.95526	0.00010825	oligopeptide transporter 3	104900803	AT4G16370	ATOPT3	oligopeptide transporter [Source:TAIR;Acc:AT4G16370]	GO:0005886, GO:0009506, GO:0055072, GO:0046915, GO:0006875, GO:1990388, GO:0055085	plasma membrane, plasmodesma, iron ion homeostasis, transition metal ion transmembrane transporter activity, cellular metal ion homeostasis, xylem-to-phloem iron transport, transmembrane transport
BVRB_3g066110	-1.4794	0.000109935	transcription factor TCP19	104906407	AT5G51910	TCP19	Transcription factor TCP19 [Source:UniProtKB/Swiss-Prot;Acc:Q9LT89]	GO:0031347	regulation of defense response
BVRB_4g077340	-2.50684	0.000110953		870862704	AT1G64780	AMT1-2	Ammonium transporter 1 member 2 [Source:UniProtKB/Swiss-Prot;Acc:Q9ZPJ8]	GO:0016020, GO:0008519, GO:0072488, GO:0015696	membrane, ammonium transmembrane transporter activity, ammonium transmembrane transport, ammonium transport
BVRB_9g202460	-3.01553	0.000111812	antiviral protein I	104902529				GO:0006952, GO:0016787, GO:0017148, GO:0030598, GO:0090729, GO:0009405	defense response, hydrolase activity, negative regulation of translation, rRNA N-glycosylase activity, toxin activity, pathogenesis
BVRB_3g061820	-3.40509	0.000112192	zeatin O-xylosyltransferase	104889381				GO:0016758	transferase activity, transferring hexosyl groups
BVRB_1g012090	-2.96469	0.000112547	peroxidase 12	104896200	AT1G71695	PER12	Peroxidase [Source:UniProtKB/TrEMBL;Acc:A0A178WB34]	GO:0042744, GO:0055114, GO:0004601, GO:0020037, GO:0006979	hydrogen peroxide catabolic process, oxidation-reduction process, peroxidase activity, heme binding, response to oxidative stress
BVRB_4g073190	-3.45229	0.000114507	glucan endo-1,3-beta-glucosidase-like	104890036				GO:0004553, GO:0008152, GO:0016798, GO:0042973, GO:0005975, GO:0016787	hydrolase activity, hydrolyzing O-glycosyl compounds, metabolic process, hydrolase activity, acting on glycosyl bonds, glucan endo-1,3-beta-D-glucosidase activity, carbohydrate metabolic process, hydrolase activity
BVRB_6g139600	-1.64819	0.000115917	probable L-type lectin-domain containing receptor kinase S.5	104896111				GO:0005524, GO:0004672, GO:0006468, GO:0030246	ATP binding, protein kinase activity, protein phosphorylation, carbohydrate binding
BVRB_5g099940	-3.897	0.000116516	heavy metal-associated isoprenylated plant protein 39	104892245				GO:0046872, GO:0030001	metal ion binding, metal ion transport
BVRB_7g158710	-3.64117	0.000117969	probable F-box protein At1g60180	104898290	AT2G36090		Probable F-box protein At2g36090 [Source:UniProtKB/Swiss-Prot;Acc:Q9SIH5]	GO:0005515	protein binding
BVRB_8g185300	-2.03767	0.000118022	1-aminocyclopropane-1-carboxylate oxidase	104900929				GO:0016491, GO:0055114	oxidoreductase activity, oxidation-reduction process
BVRB_5g114250	-3.47924	0.000118761	basic endochitinase	104894011				GO:0005975, GO:0004553	carbohydrate metabolic process, hydrolase activity, hydrolyzing O-glycosyl compounds
BVRB_3g049660	-4.06449	0.000120746	inositol-tetrakisphosphate 1-kinase 1-like	104887992	AT5G16760	ITPK1	Inositol-tetrakisphosphate 1-kinase [Source:UniProtKB/TrEMBL;Acc:A0A178U6K3]	GO:0005622, GO:0005524, GO:0000287, GO:0047325, GO:0052725, GO:0052726, GO:0032957	intracellular, ATP binding, magnesium ion binding, inositol tetrakisphosphate 1-kinase activity, inositol-1,3,4-trisphosphate 6-kinase activity, inositol-1,3,4-trisphosphate 5-kinase activity, inositol trisphosphate metabolic process
BVRB_7g169930	-3.22445	0.000121242	linoleate 13S-lipoxygenase 3-1, chloroplastic	104899745	AT1G72520	LOX4	Lipoxygenase 4, chloroplastic [Source:UniProtKB/Swiss-Prot;Acc:Q9FNX8]	GO:0031408, GO:0016491, GO:0055114, GO:0046872, GO:0016702, GO:0005515	oxylipin biosynthetic process, oxidoreductase activity, oxidation-reduction process, metal ion binding, oxidoreductase activity, acting on single donors with incorporation of molecular oxygen, incorporation of two atoms of oxygen, protein binding
BVRB_8g183510	-2.35108	0.000123543	CBS domain-containing protein CBSX5	104900725
BVRB_8g190010	-3.56444	0.000124198	endochitinase EP3	104901561	AT3G54420	EP3	EP3 [Source:UniProtKB/TrEMBL;Acc:A0A178VE44]	GO:0005975, GO:0004568, GO:0006032, GO:0016998, GO:0008061	carbohydrate metabolic process, chitinase activity, chitin catabolic process, cell wall macromolecule catabolic process, chitin binding
BVRB_5g104940	-2.23049	0.000124815	2-hydroxyisoflavanone dehydratase-like	104892799				GO:0016787	hydrolase activity
BVRB_2g026560	-3.22969	0.00012493	cell number regulator 9	104905783
BVRB_5g103190	-1.6352	0.000126859	hypothetical protein	104892541	AT3G08880	SPC24	Kinetochore protein SPC24 homolog [Source:UniProtKB/Swiss-Prot;Acc:Q67XT3]
BVRB_4g080850	-2.14248	0.000131583	TLC domain-containing protein At5g14285	104890787	AT3G27270		TRAM, LAG1 and CLN8 (TLC) lipid-sensing domain containing protein [Source:UniProtKB/TrEMBL;Acc:A0A1I9LNG5]	GO:0016021	integral component of membrane
BVRB_8g200970	-3.66976	0.000132898	cysteine-rich receptor-like protein kinase 10	104882936	AT4G23170	CRK9	Putative cysteine-rich receptor-like protein kinase 9 [Source:UniProtKB/Swiss-Prot;Acc:O65469]	GO:0016021, GO:0016020	integral component of membrane, membrane
BVRB_7g165090	-3.93196	0.000133408	major allergen Pru ar 1	104899158				GO:0009607, GO:0006952	response to biotic stimulus, defense response
BVRB_3g055340	-4.57956	0.000133965	hypothetical protein	104888551	AT5G52390		PAR1 protein [Source:UniProtKB/TrEMBL;Acc:Q9FHC1]
BVRB_1g017740	-3.75567	0.000134848	thaumatin-like protein 1b	104905276
BVRB_3g048540	-3.36181	0.00014023	protein NRT1/ PTR FAMILY 5.2	104887893	AT5G46050	NPF5.2	Protein NRT1/ PTR FAMILY 5.2 [Source:UniProtKB/Swiss-Prot;Acc:Q9FNL7]	GO:0022857, GO:0055085, GO:0016020	transmembrane transporter activity, transmembrane transport, membrane
BVRB_2g024950	-3.3478	0.000141344	expansin-A4	104904256				GO:0009505, GO:0006949, GO:0009664, GO:0005576	plant-type cell wall, syncytium formation, plant-type cell wall organization, extracellular region
BVRB_9g224420	-1.34563	0.00014281	hypothetical protein	104883110				GO:0015078, GO:0015986, GO:0000276, GO:0016021, GO:0016020	proton transmembrane transporter activity, ATP synthesis coupled proton transport, mitochondrial proton-transporting ATP synthase complex, coupling factor F(o), integral component of membrane, membrane
BVRB_4g093990	-2.76999	0.000144277	cytochrome P450 CYP72A219	104907332				GO:0055114, GO:0020037, GO:0005506, GO:0016705	oxidation-reduction process, heme binding, iron ion binding, oxidoreductase activity, acting on paired donors, with incorporation or reduction of molecular oxygen
BVRB_009490	-3.89308	0.000147412	testis-specific Y-encoded-like protein 2	104884568				GO:0016021, GO:0016020	integral component of membrane, membrane
BVRB_7g165190	-1.84404	0.000149921	hypothetical protein	104899186
BVRB_4g077820	-2.82224	0.000151357	4,5-DOPA dioxygenase extradiol	104890492	AT4G15093	LIGB	Extradiol ring-cleavage dioxygenase [Source:UniProtKB/Swiss-Prot;Acc:Q949R4]	GO:0008270, GO:0016491, GO:0055114, GO:0016701, GO:0006725, GO:0008198	zinc ion binding, oxidoreductase activity, oxidation-reduction process, oxidoreductase activity, acting on single donors with incorporation of molecular oxygen, cellular aromatic compound metabolic process, ferrous iron binding
BVRB_5g099910	-1.63091	0.000151547	2-C-methyl-D-erythritol 2,4-cyclodiphosphate synthase, chloroplastic	104892243	AT1G63970	ISPF	2-C-methyl-D-erythritol 2,4-cyclodiphosphate synthase, chloroplastic [Source:UniProtKB/Swiss-Prot;Acc:Q9CAK8]	GO:0009570, GO:0016117, GO:0009507, GO:0015995, GO:0008685, GO:0016114	chloroplast stroma, carotenoid biosynthetic process, chloroplast, chlorophyll biosynthetic process, 2-C-methyl-D-erythritol 2,4-cyclodiphosphate synthase activity, terpenoid biosynthetic process
BVRB_6g154380	-1.14731	0.000152058	UDP-galactose/UDP-glucose transporter 3	104897956	AT2G02810	UTR1	UDP-galactose/UDP-glucose transporter 1 [Source:UniProtKB/Swiss-Prot;Acc:O64503]	GO:0055085	transmembrane transport
BVRB_4g073280	-3.54185	0.000157771	lysine histidine transporter 2	104890044
BVRB_8g199610	-3.6461	0.000163931		870843638				GO:0016021, GO:0016020	integral component of membrane, membrane
BVRB_9g221710	-3.41106	0.000167106	uncharacterized LOC104904747	104904747	AT3G16330		At3g16330 [Source:UniProtKB/TrEMBL;Acc:O04324]
BVRB_7g163660	-2.5526	0.000169012	late embryogenesis abundant protein Lea5	104898925	AT1G02820	LEA2	LEA3 [Source:UniProtKB/TrEMBL;Acc:A0A178WJ88]
BVRB_7g159040	-2.34964	0.000173181	hypothetical protein	104898320
BVRB_4g090420	-3.22713	0.000173525	receptor like protein 30-like	104891862				GO:0005515	protein binding
BVRB_6g139780	-2.98697	0.000173934		870857129
BVRB_5g112670	-1.77707	0.000174061		870859548	AT1G01040	DCL1	Dicer-like 1 [Source:UniProtKB/TrEMBL;Acc:F4HQG6]	GO:0004525, GO:0090502, GO:0090501, GO:0006396	ribonuclease III activity, RNA phosphodiester bond hydrolysis, endonucleolytic, RNA phosphodiester bond hydrolysis, RNA processing
BVRB_6g142200	-3.04417	0.00017501	hypothetical protein	104896525	AT1G13340		Regulator of Vps4 activity in the MVB pathway protein [Source:UniProtKB/TrEMBL;Acc:Q9FX63]	GO:0006979, GO:0015031	response to oxidative stress, protein transport
BVRB_8g187580	-3.34233	0.000176722	cationic amino acid transporter 1	104901186	AT4G21120	CAT1	CAT1 [Source:UniProtKB/TrEMBL;Acc:A0A178UYU0]	GO:0022857, GO:0055085, GO:0016020	transmembrane transporter activity, transmembrane transport, membrane
BVRB_9g207990	-2.40444	0.000176725	vegetative cell wall protein gp1	104903244	AT3G45230		Hydroxyproline-rich glycoprotein family protein [Source:UniProtKB/TrEMBL;Acc:Q9M1T6]	GO:0009505	plant-type cell wall
BVRB_4g075160	-2.14875	0.000185995	hypothetical protein	104890221
BVRB_5g105720	-1.42698	0.000189709	ATP synthase subunit epsilon, mitochondrial	104892890	AT1G51650		ATP synthase subunit epsilon, mitochondrial [Source:UniProtKB/Swiss-Prot;Acc:Q96253]	GO:0099132, GO:0015986, GO:0046933, GO:0000275	ATP hydrolysis coupled cation transmembrane transport, ATP synthesis coupled proton transport, proton-transporting ATP synthase activity, rotational mechanism, mitochondrial proton-transporting ATP synthase complex, catalytic core F(1)
BVRB_7g174520	-2.39231	0.000190252	protein UPSTREAM OF FLC	104900170	AT5G59790		At5g59790 [Source:UniProtKB/TrEMBL;Acc:Q9FJF5]
BVRB_1g002050	-2.05047	0.000190958	caffeic acid 3-O-methyltransferase	104902057				GO:0008168, GO:0008171, GO:0046983	methyltransferase activity, O-methyltransferase activity, protein dimerization activity
BVRB_2g044380	-1.4497	0.000192881	hypothetical protein	104887803	AT2G24860		At2g24860/F27C12.22 [Source:UniProtKB/TrEMBL;Acc:Q9SK46]
BVRB_4g092500	-2.44796	0.000200252		870845909
BVRB_6g146950	-2.56067	0.000200828		870856080
BVRB_7g179910	-1.18486	0.000202884	polyubiquitin 4	104908937				GO:0005515	protein binding
BVRB_5g098800	-2.01606	0.000209658		870860607
BVRB_5g126600	-4.98427	0.000211081	expansin-like B1	104908292				GO:0005576	extracellular region
BVRB_5g108540	-3.52726	0.000211378	E3 ubiquitin-protein ligase PUB23	104893155	AT3G52450	PUB22	RING-type E3 ubiquitin transferase [Source:UniProtKB/TrEMBL;Acc:A0A178VML4]	GO:0004842, GO:0016567	ubiquitin-protein transferase activity, protein ubiquitination
BVRB_1g010460	-2.8336	0.000211827	hypothetical protein	104894547	AT3G24780		Uncharacterized conserved protein UCP015417, vWA [Source:UniProtKB/TrEMBL;Acc:Q1PEM2]
BVRB_4g075650	-3.1582	0.000214626	probable histone H2A.1	104890299				GO:0005694, GO:0000786, GO:0046982, GO:0003677, GO:0005634	chromosome, nucleosome, protein heterodimerization activity, DNA binding, nucleus
BVRB_8g195950	-2.78416	0.000215725	EG45-like domain containing protein	104902165	AT2G18660	EGC2	EG45-like domain containing protein 2 [Source:UniProtKB/Swiss-Prot;Acc:Q9ZV52]
BVRB_1g004000	-1.53405	0.000219188	3-methyl-2-oxobutanoate hydroxymethyltransferase 1, mitochondrial	104886945	AT2G46110	KPHMT1	3-methyl-2-oxobutanoate hydroxymethyltransferase 1, mitochondrial [Source:UniProtKB/Swiss-Prot;Acc:O82357]	GO:0003824, GO:0003864, GO:0015940	catalytic activity, 3-methyl-2-oxobutanoate hydroxymethyltransferase activity, pantothenate biosynthetic process
BVRB_9g203140	-3.0805	0.000224975		870850533
BVRB_7g160760	-4.30061	0.000227564	auxin-binding protein ABP19a	104898536	AT5G20630	GER3	Germin-like protein subfamily 3 member 3 [Source:UniProtKB/Swiss-Prot;Acc:P94072]	GO:0030145, GO:0045735	manganese ion binding, nutrient reservoir activity
BVRB_9g220100	-1.62851	0.000228419	ABC transporter C family member 3-like	104904609	AT1G71330	NAP5	Probable non-intrinsic ABC protein 5 [Source:UniProtKB/Swiss-Prot;Acc:Q9FVV9]	GO:0055085, GO:0016021, GO:0005524, GO:0042626, GO:0016887	transmembrane transport, integral component of membrane, ATP binding, ATPase activity, coupled to transmembrane movement of substances, ATPase activity
BVRB_2g043510	-2.47331	0.000228673	U-box domain-containing protein 4	104887725				GO:0004842, GO:0016567, GO:0005515, GO:0005737, GO:0048658, GO:0061630, GO:1904822, GO:0034614, GO:1904821	ubiquitin-protein transferase activity, protein ubiquitination, protein binding, cytoplasm, anther wall tapetum development, ubiquitin protein ligase activity, ubiquitin protein ligase activity involved in chloroplast disassembly, cellular response to reactive oxygen species, chloroplast disassembly
BVRB_9g217940	-3.3251	0.000235784	probable LRR receptor-like serine/threonine-protein kinase At3g47570	104904402				GO:0005524, GO:0004672, GO:0006468, GO:0005515	ATP binding, protein kinase activity, protein phosphorylation, protein binding
BVRB_3g052980	-2.74545	0.000243601	probable membrane-associated kinase regulator 5	104888338	AT5G52870	MAKR5	Probable membrane-associated kinase regulator 5 [Source:UniProtKB/Swiss-Prot;Acc:Q9FLX4]	GO:0005886	plasma membrane
BVRB_7g163740	-2.15123	0.000248678	uncharacterized LOC104898930	104898930	AT3G22530		Heat shock protein [Source:UniProtKB/TrEMBL;Acc:Q8VY73]
BVRB_2g034240	-3.20724	0.000249036	probable WRKY transcription factor 50	104886592	AT5G26170	WRKY50	Probable WRKY transcription factor 50 [Source:UniProtKB/Swiss-Prot;Acc:Q8VWQ5]	GO:0050832, GO:0009867, GO:0006355, GO:0003700, GO:0043565	defense response to fungus, jasmonic acid mediated signaling pathway, regulation of transcription, DNA-templated, DNA-binding transcription factor activity, sequence-specific DNA binding
BVRB_2g041780	-1.7402	0.000253035	U-box domain-containing protein 11	104887545	AT1G08315		ARM repeat superfamily protein [Source:UniProtKB/TrEMBL;Acc:Q0WNZ8]	GO:0005515	protein binding
BVRB_2g043210	-5.4001	0.000254915	potassium transporter 5	104887694				GO:0016020, GO:0015079, GO:0071805	membrane, potassium ion transmembrane transporter activity, potassium ion transmembrane transport
BVRB_7g157390	-3.52577	0.000255153		870854819
BVRB_6g139430	-3.40102	0.000264525	EG45-like domain containing protein 2	104896098	AT2G18660	EGC2	EG45-like domain containing protein 2 [Source:UniProtKB/Swiss-Prot;Acc:Q9ZV52]
BVRB_007020	-1.6878	0.000275795	protein REVERSION-TO-ETHYLENE SENSITIVITY1	104884228	AT2G26070	RTE1	Protein of unknown function (DUF778) [Source:TAIR;Acc:AT2G26070]	GO:0016021, GO:0016020	integral component of membrane, membrane
BVRB_5g098790	-1.94912	0.000280076	hypothetical protein	104892150	AT4G23885		At4g23885 [Source:UniProtKB/TrEMBL;Acc:Q2HIQ5]	GO:0005739	mitochondrion
BVRB_7g166020	-1.68215	0.000281023	serine/threonine receptor-like kinase NFP	104899305
BVRB_5g118370	-2.92165	0.000283314		870858586				GO:0009627, GO:0005504	systemic acquired resistance, fatty acid binding
BVRB_6g129780	-1.99056	0.000283636	cytochrome P450 84A1	104895114	AT4G36220	CYP84A1	Cytochrome P450 84A1 [Source:UniProtKB/Swiss-Prot;Acc:Q42600]	GO:0009809, GO:0005783, GO:0010224, GO:0055114, GO:0020037, GO:0005506, GO:0016705, GO:0004497	lignin biosynthetic process, endoplasmic reticulum, response to UV-B, oxidation-reduction process, heme binding, iron ion binding, oxidoreductase activity, acting on paired donors, with incorporation or reduction of molecular oxygen, monooxygenase activity
BVRB_1g003570	-2.19753	0.000285156	ethylene-responsive transcription factor CRF6	104886648				GO:0003677, GO:0006355, GO:0003700	DNA binding, regulation of transcription, DNA-templated, DNA-binding transcription factor activity
BVRB_9g207170	-2.86479	0.00028841	hypothetical protein	104903108	AT2G27080	NHL13	NDR1/HIN1-like protein 13 [Source:UniProtKB/Swiss-Prot;Acc:Q9ZVD2]
BVRB_9g211890	-3.34522	0.000294947	basic 7S globulin	104903717	AT5G19100		Eukaryotic aspartyl protease family protein [Source:UniProtKB/TrEMBL;Acc:Q3E9C8]	GO:0006508, GO:0004190	proteolysis, aspartic-type endopeptidase activity
BVRB_4g073230	-3.39713	0.000300799	glucan endo-1,3-beta-glucosidase	104890038				GO:0005975, GO:0004553	carbohydrate metabolic process, hydrolase activity, hydrolyzing O-glycosyl compounds
BVRB_6g130230	-2.05218	0.000304272	ubiquitin-conjugating enzyme E2-17 kDa	104895156	AT2G16740	UBC29	UBC29 [Source:UniProtKB/TrEMBL;Acc:A0A178VQZ9]
BVRB_9g205710	-2.64726	0.000304685	probable glucuronoxylan glucuronosyltransferase IRX7	104902900	AT2G28110	IRX7	Glycosyltransferase (Fragment) [Source:UniProtKB/TrEMBL;Acc:W8Q712]	GO:0005794, GO:0010417, GO:0009834, GO:0016757, GO:0006486	Golgi apparatus, glucuronoxylan biosynthetic process, plant-type secondary cell wall biogenesis, transferase activity, transferring glycosyl groups, protein glycosylation
BVRB_010890	-3.74775	0.000315573	probable glutathione S-transferase	104884685				GO:0005515	protein binding
BVRB_4g094560	-2.54882	0.000317083	transcription factor bHLH94	104907404				GO:0046983	protein dimerization activity
BVRB_6g139440	-4.1542	0.000319937	21 kDa protein	104896099				GO:0004857	enzyme inhibitor activity
BVRB_2g029820	-3.02022	0.000320839	peroxidase 52-like	104908274				GO:0055114, GO:0004601, GO:0020037, GO:0006979, GO:0042744	oxidation-reduction process, peroxidase activity, heme binding, response to oxidative stress, hydrogen peroxide catabolic process
BVRB_6g150860	-3.38757	0.000328406	inositol-tetrakisphosphate 1-kinase 1	104897568	AT5G16760	ITPK1	Inositol-tetrakisphosphate 1-kinase [Source:UniProtKB/TrEMBL;Acc:A0A178U6K3]	GO:0005622, GO:0005524, GO:0046872, GO:0000287, GO:0047325, GO:0052725, GO:0052726, GO:0032957	intracellular, ATP binding, metal ion binding, magnesium ion binding, inositol tetrakisphosphate 1-kinase activity, inositol-1,3,4-trisphosphate 6-kinase activity, inositol-1,3,4-trisphosphate 5-kinase activity, inositol trisphosphate metabolic process
BVRB_3g061090	-3.44225	0.00033606	benzyl alcohol O-benzoyltransferase	104889262	AT3G03480	CHAT	(Z)-3-hexen-1-ol acetyltransferase [Source:UniProtKB/Swiss-Prot;Acc:Q9SRQ2]	GO:0016747	transferase activity, transferring acyl groups other than amino-acyl groups
BVRB_9g204230	-2.46383	0.000344752	probable tyrosine-protein phosphatase At1g05000	104902722	AT2G32960	DSP2	Tyrosine-protein phosphatase DSP2 [Source:UniProtKB/Swiss-Prot;Acc:Q84MD6]	GO:0016791, GO:0004725, GO:0016311	phosphatase activity, protein tyrosine phosphatase activity, dephosphorylation
BVRB_4g071420	-2.74988	0.000346359	dirigent protein 22	104889880	AT1G55210	DIR20	Dirigent protein 20 [Source:UniProtKB/Swiss-Prot;Acc:Q9C891]
BVRB_3g049240	-3.51284	0.000356376	hypothetical protein	104888081
BVRB_5g099120	-3.0098	0.000359509	probable WRKY transcription factor 41	104892178				GO:0006355, GO:0003700, GO:0043565	regulation of transcription, DNA-templated, DNA-binding transcription factor activity, sequence-specific DNA binding
BVRB_5g110010	-3.27359	0.000362907	annexin D8	104893412				GO:0005509, GO:0005544	calcium ion binding, calcium-dependent phospholipid binding
BVRB_4g084650	-3.51298	0.000367185	butyrate--CoA ligase AAE11, peroxisomal	104891259				GO:0003824	catalytic activity
BVRB_8g182580	-1.8038	0.000373728	protein E6-like	104900629
BVRB_3g059200	-3.15984	0.000374354	type I inositol polyphosphate 5-phosphatase 12	104889061	AT2G31830		Endonuclease/exonuclease/phosphatase family protein [Source:UniProtKB/TrEMBL;Acc:F4IRT2]	GO:0046856, GO:0005515	phosphatidylinositol dephosphorylation, protein binding
BVRB_6g155190	-2.59306	0.000376871	probable galacturonosyltransferase-like 9	104898033	AT1G24170	GATL8	Hexosyltransferase (Fragment) [Source:UniProtKB/TrEMBL;Acc:W8PW12]	GO:0016757	transferase activity, transferring glycosyl groups
BVRB_3g050110	-2.10463	0.000381749	cell division cycle 20.2, cofactor of APC complex	104888037				GO:0051488, GO:0005975, GO:0016310, GO:0016301, GO:0010997, GO:0097027, GO:1904668, GO:0005515	, carbohydrate metabolic process, phosphorylation, kinase activity, anaphase-promoting complex binding, ubiquitin-protein transferase activator activity, positive regulation of ubiquitin protein ligase activity, protein binding
BVRB_5g118540	-3.61111	0.00039017	cationic amino acid transporter 5	104894435	AT2G34960	CAT5	CAT5 [Source:UniProtKB/TrEMBL;Acc:A0A178VPZ9]	GO:0005886, GO:0022857, GO:0055085, GO:0016020	plasma membrane, transmembrane transporter activity, transmembrane transport, membrane
BVRB_8g187150	-3.4783	0.000391424		870852050
BVRB_9g223090	-1.91854	0.000400633	cinnamoyl-CoA reductase 1	104904880	AT1G15950	CCR1	Cinnamoyl-CoA reductase 1 [Source:UniProtKB/Swiss-Prot;Acc:Q9S9N9]	GO:0003824, GO:0050662	catalytic activity, coenzyme binding
BVRB_7g157430	-3.38545	0.000403711	acetylajmalan esterase-like	104898191	AT5G03980		GDSL esterase/lipase At5g03980 [Source:UniProtKB/Swiss-Prot;Acc:Q9LZB2]	GO:0016788	hydrolase activity, acting on ester bonds
BVRB_7g157240	-1.15214	0.000406559	probable serine/threonine-protein kinase NAK	104898172	AT3G08760	ATSIK	ATSIK [Source:UniProtKB/TrEMBL;Acc:A0A384KX76]	GO:0005524, GO:0004672, GO:0006468	ATP binding, protein kinase activity, protein phosphorylation
BVRB_2g027880	-3.00581	0.000416586		870867790				GO:0005515	protein binding
BVRB_1g018740	-5.41102	0.000429001	chalcone synthase 3	104905365	AT5G13930	CHS	Chalcone synthase family protein [Source:UniProtKB/TrEMBL;Acc:Q460R0]	GO:0003824, GO:0009058, GO:0016746, GO:0016747	catalytic activity, biosynthetic process, transferase activity, transferring acyl groups, transferase activity, transferring acyl groups other than amino-acyl groups
BVRB_7g170870	-2.69394	0.000431182	probable CCR4-associated factor 1 homolog 9	104899837	AT5G22250	CAF1-11	Probable CCR4-associated factor 1 homolog 11 [Source:UniProtKB/Swiss-Prot;Acc:Q9FMS6]	GO:0003676, GO:0030014, GO:0004535	nucleic acid binding, CCR4-NOT complex, poly(A)-specific ribonuclease activity
BVRB_5g110360	-3.92459	0.000432717	cytochrome P450 94B3	104893484				GO:0055114, GO:0004497, GO:0020037, GO:0005506, GO:0016705	oxidation-reduction process, monooxygenase activity, heme binding, iron ion binding, oxidoreductase activity, acting on paired donors, with incorporation or reduction of molecular oxygen
BVRB_4g092110	-2.87867	0.000445623	serine/threonine-protein phosphatase 6 regulatory ankyrin repeat subunit A	104907082				GO:0016021, GO:0031347, GO:0071446, GO:2000031, GO:0005515	integral component of membrane, regulation of defense response, cellular response to salicylic acid stimulus, regulation of salicylic acid mediated signaling pathway, protein binding
BVRB_1g006560	-4.85848	0.000450141	putative germin-like protein 2-1	104889122				GO:0030145, GO:0045735	manganese ion binding, nutrient reservoir activity
BVRB_6g153990	-2.94428	0.000478645	kunitz trypsin inhibitor 2	104897923	AT1G73260	KTI1	Kunitz trypsin inhibitor 1 [Source:UniProtKB/Swiss-Prot;Acc:Q8RXD5]	GO:0004866	endopeptidase inhibitor activity
BVRB_2g037730	-2.79152	0.000482692	major allergen Mal d 1-like	104887022				GO:0006952	defense response
BVRB_6g128130	-2.76469	0.000482877	calcium-transporting ATPase 2, plasma membrane-type	104894949	AT2G22950	ACA7	Putative calcium-transporting ATPase 7, plasma membrane-type [Source:UniProtKB/Swiss-Prot;Acc:O64806]	GO:0016020, GO:0016021, GO:0005524, GO:0000166, GO:0005388, GO:0005516, GO:0070588	membrane, integral component of membrane, ATP binding, nucleotide binding, calcium-transporting ATPase activity, calmodulin binding, calcium ion transmembrane transport
BVRB_6g129240	-2.99593	0.000483956	AAA-ATPase At3g50940	104895067	AT3G50940		AAA-ATPase At3g50940 [Source:UniProtKB/Swiss-Prot;Acc:Q147F9]	GO:0005524	ATP binding
BVRB_5g109050	-2.83497	0.000488392	ABC transporter G family member 22	104893198	AT5G06530	ABCG22	ABC transporter G family member 22 [Source:UniProtKB/Swiss-Prot;Acc:Q93YS4]	GO:0005886, GO:0009414, GO:0016020, GO:0005524, GO:0016887, GO:0010148	plasma membrane, response to water deprivation, membrane, ATP binding, ATPase activity, transpiration
BVRB_5g124930	-3.38294	0.000491105		870844779
BVRB_6g142970	-1.13104	0.000495055	fruit protein pKIWI502	104896632	AT1G15140		F9L1.8 protein [Source:UniProtKB/TrEMBL;Acc:Q9XI55]	GO:0009570, GO:0009941, GO:0009507, GO:0009579, GO:0009735, GO:0005507, GO:0016491, GO:0055114	chloroplast stroma, chloroplast envelope, chloroplast, thylakoid, response to cytokinin, copper ion binding, oxidoreductase activity, oxidation-reduction process
BVRB_7g167470	-2.28357	0.000496158	desumoylating isopeptidase 1	104899497	AT3G07090		PPPDE putative thiol peptidase family protein [Source:UniProtKB/TrEMBL;Acc:Q9SFT9]	GO:0005634, GO:0005737	nucleus, cytoplasm
BVRB_6g132000	-2.05571	0.000499488	transcription and mRNA export factor SUS1	104895352	AT3G27100		Transcription and mRNA export factor ENY2 [Source:UniProtKB/Swiss-Prot;Acc:Q6NQ54]	GO:0016578, GO:0070390, GO:0071819, GO:0003713, GO:0005643, GO:0006406, GO:0045893, GO:0000124	histone deubiquitination, transcription export complex 2, DUBm complex, transcription coactivator activity, nuclear pore, mRNA export from nucleus, positive regulation of transcription, DNA-templated, SAGA complex
BVRB_8g182900	-1.44285	0.00049983	bifunctional epoxide hydrolase 2	104900655				GO:0003824	catalytic activity
BVRB_5g099630	-3.68236	0.000510974	cation/H(+) antiporter 18	104892215	AT4G23700	CHX17	Cation/H(+) antiporter 17 [Source:UniProtKB/Swiss-Prot;Acc:Q9SUQ7]	GO:0005770, GO:0006885, GO:0055085, GO:0016021, GO:0015299, GO:0006812	late endosome, regulation of pH, transmembrane transport, integral component of membrane, solute:proton antiporter activity, cation transport
BVRB_2g032220	-2.29155	0.000518059	aquaporin TIP4-1	104885290	AT2G25810	TIP4-1	Aquaporin TIP4-1 [Source:UniProtKB/Swiss-Prot;Acc:O82316]	GO:0009705, GO:0042807, GO:0055085, GO:0016020, GO:0015267	plant-type vacuole membrane, central vacuole, transmembrane transport, membrane, channel activity
BVRB_8g181660	-2.77294	0.000520992	zingipain-2	104900552	AT3G49340		Cysteine protease-like protein [Source:UniProtKB/TrEMBL;Acc:Q9SG15]	GO:0006508, GO:0008234	proteolysis, cysteine-type peptidase activity
BVRB_8g195170	-3.61272	0.000522287		870850879
BVRB_1g017510	-3.00109	0.000522942	fasciclin-like arabinogalactan protein 21	104905250
BVRB_1g015270	-2.52033	0.000524477	zinc finger protein ZAT10	104902217	AT3G49930		At3g49930 [Source:UniProtKB/TrEMBL;Acc:Q9SN24]	GO:0003676	nucleic acid binding
BVRB_3g066530	-3.11361	0.000528183	protein DETOXIFICATION 49	104906451	AT4G23030	DTX49	Protein DETOXIFICATION 49 [Source:UniProtKB/Swiss-Prot;Acc:O82752]	GO:0055085, GO:0016020, GO:0015238, GO:0015297, GO:0006855	transmembrane transport, membrane, drug transmembrane transporter activity, antiporter activity, drug transmembrane transport
BVRB_3g051340	-3.09336	0.000540341	disease resistance protein RGA2-like	104888191
BVRB_2g047900	-3.20934	0.000542244	MLP-like protein 43	104906392				GO:0009607, GO:0006952	response to biotic stimulus, defense response
BVRB_9g217640	-4.1053	0.000544436	ABC transporter B family member 11	104904374	AT1G02520	ABCB11	ABC transporter B family member 11 [Source:UniProtKB/Swiss-Prot;Acc:Q9FWX7]	GO:0055085, GO:0016021, GO:0005524, GO:0042626, GO:0016887	transmembrane transport, integral component of membrane, ATP binding, ATPase activity, coupled to transmembrane movement of substances, ATPase activity
BVRB_9g220150	-1.67541	0.000560062	boron transporter 4	104904613	AT1G15460	BOR4	BOR4 [Source:UniProtKB/TrEMBL;Acc:A0A178W6Z7]	GO:0016020, GO:0016021, GO:0005452, GO:0006820	membrane, integral component of membrane, inorganic anion exchanger activity, anion transport
BVRB_4g094440	-3.03257	0.000563767		870845531				GO:0016021, GO:0016020	integral component of membrane, membrane
BVRB_2g031150	-1.70934	0.000569435	uncharacterized LOC104883105	104883105	AT5G11000		AT5g11000/T30N20_270 [Source:UniProtKB/TrEMBL;Acc:Q9LEU1]	GO:0005886	plasma membrane
BVRB_3g053010	-3.64346	0.000573106	LRR receptor-like serine/threonine-protein kinase FLS2	104888597				GO:0005515	protein binding
BVRB_5g108510	-2.71649	0.000577977	pectin acetylesterase 8	104893152				GO:0016787	hydrolase activity
BVRB_6g132260	-2.12846	0.000585626		870857571
BVRB_1g014830	-1.89125	0.000586464	hypothetical protein	104901855	AT1G10140		At1g10140 [Source:UniProtKB/TrEMBL;Acc:Q9SY56]
BVRB_3g053300	-3.22387	0.000587815		870865102				GO:0046872, GO:0030001	metal ion binding, metal ion transport
BVRB_6g138820	-4.17696	0.000595042	E3 ubiquitin-protein ligase ATL31	104896045	AT4G09120	ATL36	Putative RING-H2 finger protein ATL36 [Source:UniProtKB/Swiss-Prot;Acc:Q9M0R5]
BVRB_2g042900	-2.7492	0.000596131	putative UPF0481 protein At3g02645	104887665	AT5G11290		Transmembrane protein, putative (DUF247) [Source:UniProtKB/TrEMBL;Acc:Q9LFM8]
BVRB_2g037680	-4.17538	0.000598665		870866515				GO:0006952	defense response
BVRB_8g185200	-1.37911	0.000607056	fumarylacetoacetase	104900901	AT1G12050	FAH	Fumarylacetoacetase [Source:UniProtKB/Swiss-Prot;Acc:Q8RW90]	GO:0008152, GO:0003824, GO:0009072, GO:0004334, GO:0005829, GO:0006572, GO:0008219, GO:1902000	metabolic process, catalytic activity, aromatic amino acid family metabolic process, fumarylacetoacetase activity, cytosol, tyrosine catabolic process, cell death, homogentisate catabolic process
BVRB_9g220170	-4.40341	0.000609984	boron transporter 4	104904615	AT1G15460	BOR4	BOR4 [Source:UniProtKB/TrEMBL;Acc:A0A178W6Z7]	GO:0016020, GO:0016021, GO:0005452, GO:0006820	membrane, integral component of membrane, inorganic anion exchanger activity, anion transport
BVRB_1g019940	-1.83762	0.000621175	hypothetical protein	104905481	AT1G01840		AP2-like ethylene-responsive transcription factor SNZ [Source:UniProtKB/TrEMBL;Acc:Q9LQ71]
BVRB_4g082110	-3.09993	0.000624052	RPM1-interacting protein 4	104890924	AT5G63270		RPM1-interacting protein 4 (RIN4) family protein [Source:UniProtKB/TrEMBL;Acc:Q9FMJ6]
BVRB_6g146470	-1.233	0.000627975	syntaxin-22	104897098				GO:0016020, GO:0016192	membrane, vesicle-mediated transport
BVRB_1g000370	-2.93391	0.000649058	nitrate reductase [NADH]	104887841	AT1G37130	NIA2	Nitrate reductase [NADH] 2 [Source:UniProtKB/Swiss-Prot;Acc:P11035]	GO:0016491, GO:0020037, GO:0055114, GO:0046872, GO:0042128, GO:0030151, GO:0043546, GO:0050464, GO:0006809	oxidoreductase activity, heme binding, oxidation-reduction process, metal ion binding, nitrate assimilation, molybdenum ion binding, molybdopterin cofactor binding, nitrate reductase (NADPH) activity, nitric oxide biosynthetic process
BVRB_6g133870	-2.50047	0.000652377	receptor-like cytosolic serine/threonine-protein kinase RBK1	104895522	AT5G10520	RBK1	RBK1 [Source:UniProtKB/TrEMBL;Acc:A0A178UTT7]	GO:0005524, GO:0004672, GO:0006468	ATP binding, protein kinase activity, protein phosphorylation
BVRB_5g124040	-2.67284	0.000654326		870844913				GO:0010374	stomatal complex development
BVRB_6g150050	-3.28575	0.000657366	cysteine-rich repeat secretory protein 57-like	104897498
BVRB_8g196310	-2.55263	0.000662414	transcription repressor OFP8-like	104902198	AT5G19650	OFP8	Transcription repressor OFP8 [Source:UniProtKB/Swiss-Prot;Acc:Q3E9B4]	GO:0045892	negative regulation of transcription, DNA-templated
BVRB_011420	-1.84812	0.000668775	scarecrow-like protein 15	104884709	AT4G36710	SCL15	HAM4 [Source:UniProtKB/TrEMBL;Acc:A0A178UVI6]	GO:0006355, GO:0006351, GO:0030154, GO:0048831	regulation of transcription, DNA-templated, transcription, DNA-templated, cell differentiation, regulation of shoot system development
BVRB_1g005610	-1.51406	0.000683382	hypothetical protein	104888384				GO:0005515	protein binding
BVRB_3g067010	-1.48416	0.000696817	hypothetical protein	104906517	AT3G06780		F3E22.8 protein [Source:UniProtKB/TrEMBL;Acc:Q9M7Y4]
BVRB_6g137090	-4.25498	0.00069695	chitotriosidase-1	104895832	AT4G19800		Chitinase-like protein [Source:UniProtKB/TrEMBL;Acc:O81861]	GO:0005975, GO:0004553, GO:0008061	carbohydrate metabolic process, hydrolase activity, hydrolyzing O-glycosyl compounds, chitin binding
BVRB_5g111110	-4.56321	0.000707341	uncharacterized LOC104893585	104893585	AT1G73810		Core-2/I-branching beta-1,6-N-acetylglucosaminyltransferase family protein [Source:UniProtKB/TrEMBL;Acc:Q9C9T1]	GO:0016020, GO:0008375	membrane, acetylglucosaminyltransferase activity
BVRB_6g138000	-2.873	0.000750974	lysM domain receptor-like kinase 4	104895973				GO:0005524, GO:0004672, GO:0006468	ATP binding, protein kinase activity, protein phosphorylation
BVRB_013260	-3.06265	0.000760919	receptor-like protein kinase FERONIA	104884945
BVRB_8g199400	-2.05546	0.000766247	60S ribosomal protein L18a-like protein	104909068	AT5G57060		60S ribosomal L18a-like protein [Source:UniProtKB/TrEMBL;Acc:Q9LTR7]
BVRB_5g127000	-3.41988	0.000798909	putative calcium-transporting ATPase 13, plasma membrane-type	104908348	AT3G22910	ACA13	Putative calcium-transporting ATPase 13, plasma membrane-type [Source:UniProtKB/Swiss-Prot;Acc:Q9LIK7]	GO:0070588, GO:0006816, GO:0005388, GO:0006811, GO:0016787, GO:0099132, GO:0005524, GO:0000166, GO:0016021, GO:0016020	calcium ion transmembrane transport, calcium ion transport, calcium-transporting ATPase activity, ion transport, hydrolase activity, ATP hydrolysis coupled cation transmembrane transport, ATP binding, nucleotide binding, integral component of membrane, membrane
BVRB_2g028250	-3.07075	0.000802327		870867831
BVRB_6g144300	-1.64642	0.000861069	putative receptor-like protein kinase At4g00960	104896817	AT1G70740		At1g70740 [Source:UniProtKB/TrEMBL;Acc:B4F7N6]
BVRB_5g099200	-2.3346	0.00087464	probable GABA transporter 2	104892183	AT5G41800		Probable GABA transporter 2 [Source:UniProtKB/Swiss-Prot;Acc:Q8L4X4]	GO:0005886,	plasma membrane,
BVRB_4g073690	-2.64271	0.000882985	hypothetical protein	104890085
BVRB_8g185720	-3.99098	0.000886404	hypothetical protein	104900958
BVRB_4g086420	-2.99909	0.000894444	histone H3.2	104891458				GO:0003677, GO:0000786, GO:0046982, GO:0010369	DNA binding, nucleosome, protein heterodimerization activity, chromocenter
BVRB_5g113940	-3.41387	0.000902091	disease resistance protein RGA2	104893976				GO:0043531	ADP binding
BVRB_6g131860	-3.79247	0.000917219	cytochrome P450 89A2	104895334	AT1G64950	CYP89A5	Cytochrome P450, family 89, subfamily A, polypeptide 5 [Source:UniProtKB/TrEMBL;Acc:Q9XIQ1]	GO:0055114, GO:0020037, GO:0005506, GO:0016705	oxidation-reduction process, heme binding, iron ion binding, oxidoreductase activity, acting on paired donors, with incorporation or reduction of molecular oxygen
BVRB_2g037310	-3.39414	0.000920665	zinc finger protein ZAT12	104886969				GO:0003676	nucleic acid binding
BVRB_7g179400	-1.58484	0.000932766	hypothetical protein	104908870	AT4G02940	ALKBH10B	RNA demethylase ALKBH10B [Source:UniProtKB/Swiss-Prot;Acc:Q9ZT92]
BVRB_1g021150	-2.26483	0.000945467	hypothetical protein isoform A	104905654	AT5G42330		At5g42330 [Source:UniProtKB/TrEMBL;Acc:Q6GKX1]
BVRB_1g011000	-3.67241	0.0009477	protein MKS1	104895362	AT1G21320	NSRB	Nuclear speckle RNA-binding protein B [Source:UniProtKB/Swiss-Prot;Acc:F4HWF9]
BVRB_5g126610	-1.54154	0.000966865	haloacid dehalogenase-like hydrolase domain-containing protein Sgpp	104908295	AT2G38740	SGPP	Haloacid dehalogenase-like hydrolase domain-containing protein Sgpp [Source:UniProtKB/Swiss-Prot;Acc:Q9ZVJ5]	GO:0016311, GO:0008152, GO:0016787	dephosphorylation, metabolic process, hydrolase activity
BVRB_7g165620	-3.11342	0.000976844	MDIS1-interacting receptor like kinase 2	104899223				GO:0005524, GO:0004672, GO:0006468, GO:0005515	ATP binding, protein kinase activity, protein phosphorylation, protein binding
BVRB_3g053050	-1.8475	0.00103642	UDP-glycosyltransferase 88B1	104888344	AT3G16520	UGT88A1	UDP-glycosyltransferase 88A1 [Source:UniProtKB/Swiss-Prot;Acc:Q9LK73]	GO:0016758	transferase activity, transferring hexosyl groups
BVRB_010800	-1.66198	0.00103654	mechanosensitive ion channel protein 10	104884667				GO:0055085, GO:0005886, GO:0016020, GO:0016021	transmembrane transport, plasma membrane, membrane, integral component of membrane
BVRB_8g194340	-2.97105	0.00105442	EIN3-binding F-box protein 2	104902024				GO:0005515	protein binding
BVRB_8g201450	-3.25254	0.00106011	G-type lectin S-receptor-like serine/threonine-protein kinase At1g34300	104883009				GO:0016310, GO:0016301, GO:0004674, GO:0006468, GO:0004672, GO:0016740, GO:0005524, GO:0000166, GO:0048544, GO:0016021, GO:0016020	phosphorylation, kinase activity, protein serine/threonine kinase activity, protein phosphorylation, protein kinase activity, transferase activity, ATP binding, nucleotide binding, recognition of pollen, integral component of membrane, membrane
BVRB_2g045620	-1.97225	0.00107295	peptide-N4-(N-acetyl-beta-glucosaminyl)asparagine amidase A	104906055	AT5G05480		AT5g05480/MOP10_2 [Source:UniProtKB/TrEMBL;Acc:Q9FFG6]	GO:0005773	vacuole
BVRB_6g128700	-2.52618	0.00107361	germin-like protein 5-1	104895020	AT3G05930	GLP8	GLP8 [Source:UniProtKB/TrEMBL;Acc:A0A384KAA2]	GO:0030145, GO:0045735	manganese ion binding, nutrient reservoir activity
BVRB_5g099920	-2.62616	0.00107792	1-aminocyclopropane-1-carboxylate synthase	104892244				GO:0051301, GO:0010087, GO:0009611, GO:0009733, GO:0042802, GO:0006979, GO:0071281, GO:0009753, GO:0009612, GO:0003824, GO:0030170, GO:0009058, GO:0016847	cell division, phloem or xylem histogenesis, response to wounding, response to auxin, identical protein binding, response to oxidative stress, cellular response to iron ion, response to jasmonic acid, response to mechanical stimulus, catalytic activity, pyridoxal phosphate binding, biosynthetic process, 1-aminocyclopropane-1-carboxylate synthase activity
[truncated: 90 more rows]

## Sheet: T4 up
Gene ID	Median logFC	Median padj	Description	NCBI.ID	AT.ID	AT.name	AT.description	GO.IDs	GO.annotation
[truncated: 149 more rows]
