# Supplementary material for: Integrative transcriptomics reveals genotypic impact on sugar beet storability
Source: Plant Mol Biol. 2020 Aug 4;104(4):359–78. doi: 10.1007/s11103-020-01041-8 (PMC7593311; doi:10.1007/s11103-020-01041-8)
Supplement: Supplementary file 6 — Supplementary file6 (XLSX 19 kb) Table S6 Enriched KEGG pathways of DEGs of well versus bad storable varieties at T4. Pathways are grouped by KEGG hierarchy levels [file 11103_2020_1041_MOESM6_ESM.xlsx]

## Sheet: Tabelle1
		Pathway name	Genes found	Genes pathway	Percentage	Pvalue	Padj
Upregulated
Metabolic pathways - Beta vulgaris (sugar beet)			19	1938	0.01	3.60667e-05	0.00247057
	Thiamine metabolism - Beta vulgaris (sugar beet)		3	24	0.12	1.67927e-05	0.0023006
Downregulated
Metabolic pathways - Beta vulgaris (sugar beet)			126	1938	0.07	1.66551e-30	1.14088e-28
	Biosynthesis of secondary metabolites - Beta vulgaris (sugar beet)		73	974	0.07	8.9762e-14	4.09913e-12
		Anthocyanin biosynthesis - Beta vulgaris (sugar beet)	1	1	1	0	0
		Flavonoid biosynthesis - Beta vulgaris (sugar beet)	13	52	0.25	7.396e-09	2.53313e-07
		Biosynthesis of secondary metabolites - unclassified - Beta vulgaris (sugar beet)	6	12	0.5	1.02172e-07	2.33292e-06
		Phenylpropanoid biosynthesis - Beta vulgaris (sugar beet)	21	183	0.11	1.55713e-06	3.04753e-05
		Stilbenoid, diarylheptanoid and gingerol biosynthesis - Beta vulgaris (sugar beet)	5	24	0.21	0.00028359	0.00298861
	Amino sugar and nucleotide sugar metabolism - Beta vulgaris (sugar beet)		17	105	0.16	9.18325e-08	2.33292e-06
	Biosynthesis of amino acids - Beta vulgaris (sugar beet)		17	187	0.09	0.000279437	0.00298861
		Glutathione metabolism - Beta vulgaris (sugar beet)	13	85	0.15	4.57278e-06	7.83089e-05
		Phenylalanine, tyrosine and tryptophan biosynthesis - Beta vulgaris (sugar beet)	7	40	0.18	0.000144038	0.00179392
		Cysteine and methionine metabolism - Beta vulgaris (sugar beet)	9	79	0.11	0.00100186	0.00915033
	Nitrogen metabolism - Beta vulgaris (sugar beet)		6	30	0.2	0.000138011	0.00179392
	Ubiquinone and other terpenoid-quinone biosynthesis - Beta vulgaris (sugar beet)		6	36	0.17	0.000457698	0.0044789
MAPK signaling pathway - plant - Beta vulgaris (sugar beet)			13	111	0.12	9.60937e-05	0.00146276
Plant-pathogen interaction - Beta vulgaris (sugar beet)			13	141	0.09	0.00109734	0.00939601
