# Supplementary material for: Integrative transcriptomics reveals genotypic impact on sugar beet storability
Source: Plant Mol Biol. 2020 Aug 4;104(4):359–78. doi: 10.1007/s11103-020-01041-8 (PMC7593311; doi:10.1007/s11103-020-01041-8)
Supplement: Supplementary file 7 — Supplementary file7 (XLSX 1164 kb) Table S7 Correlated genes to sucrose loss (sheet 1) and to invert sugar (sheet 2) in WGCNA modules: All genes of the WGCNA modules green and lightpink4 (correlated to sucrose loss), and the modules pink and midnightblue (highly correlated to invert sugar) are listed. Column variables are explained in Methods section. Sorting according to corresponding gene significance (GS1). Hub genes are marked in yellow and are shown at the top [file 11103_2020_1041_MOESM7_ESM.xlsx]

## Sheet: Sugar loss
Gene ID	GS1 sugar loss	GS1 invert sugar	kME	kWithin	kWithin scaled	module	Description	NCBI.ID	AT.ID	AT.name	AT.description	GO.IDs	GO.annotation	DEG at T4	PPI degree	Hub gene
BVRB_3g051950	0.778032	0.555097	0.899497	117.431	0.842964	lightpink4	phosphatidylinositol 4-kinase gamma 3	104888244	AT5G24240	PI4KG3	Phosphatidylinositol 4-kinase gamma 3 [Source:UniProtKB/Swiss-Prot;Acc:Q9FNF8]	GO:0005634, GO:0009737, GO:0005777, GO:0016301, GO:0035091, GO:0009909, GO:1902074, GO:0005515	nucleus, response to abscisic acid, peroxisome, kinase activity, phosphatidylinositol binding, regulation of flower development, response to salt, protein binding		56	yes
BVRB_5g107090	0.762206	0.558608	0.924662	135.788	0.974732	lightpink4	nucleotide exchange factor SIL1	104893035	AT3G51980		ARM repeat superfamily protein [Source:UniProtKB/TrEMBL;Acc:Q9SV06]	GO:0005783	endoplasmic reticulum		90	yes
BVRB_3g053200	0.673905	0.504611	0.918661	125.725	0.863338	green	dnaJ protein ERDJ2A	104888358	AT4G21180	ERDJ2B	DnaJ protein ERDJ2B [Source:UniProtKB/Swiss-Prot;Acc:F4JIN3]	GO:0005789, GO:0005886, GO:0005739, GO:0005794, GO:0005783, GO:0030176, GO:0031204	endoplasmic reticulum membrane, plasma membrane, mitochondrion, Golgi apparatus, endoplasmic reticulum, integral component of endoplasmic reticulum membrane, posttranslational protein targeting to membrane, translocation		109	yes
BVRB_3g063780	0.659208	0.475395	0.87526	107.006	0.768125	lightpink4	transcription elongation factor SPT6 homolog	104889562	AT1G65440	SPT6	Transcription elongation factor SPT6 homolog [Source:UniProtKB/Swiss-Prot;Acc:A8MS85]	GO:0003677, GO:0003676, GO:0006139, GO:0032968	DNA binding, nucleic acid binding, nucleobase-containing compound metabolic process, positive regulation of transcription elongation from RNA polymerase II promoter		69	yes
BVRB_7g173820	0.62441	0.421223	0.907101	133.127	0.95563	lightpink4	triosephosphate isomerase, cytosolic	104900108				GO:0006096, GO:0003824, GO:0004807	glycolytic process, catalytic activity, triose-phosphate isomerase activity		42	yes
BVRB_3g065310	0.828756	0.702755	0.855974	100.503	0.721444	lightpink4	probable UDP-N-acetylglucosamine--peptide N-acetylglucosaminyltransferase SEC	104889767				GO:0005515	protein binding	1	1
BVRB_9g221260	0.817221	0.6239	0.87649	107.784	0.773711	lightpink4	hypothetical protein	104904710	AT3G16200		DNA-directed RNA polymerase subunit beta [Source:UniProtKB/TrEMBL;Acc:Q9LU25]	GO:0005794, GO:0005768, GO:0005802	Golgi apparatus, endosome, trans-Golgi network
BVRB_6g133340	0.809018	0.654771	0.76651	58.9136	0.404551	green	ethylene-responsive transcription factor ERF115	104895475	AT5G64750	ABR1	Ethylene-responsive transcription factor ABR1 [Source:UniProtKB/Swiss-Prot;Acc:Q9FGF8]	GO:0003677, GO:0006355, GO:0003700	DNA binding, regulation of transcription, DNA-templated, DNA-binding transcription factor activity
BVRB_4g079650	0.805258	0.743747	0.849817	98.4322	0.706581	lightpink4	E3 ubiquitin-protein ligase hel2-like	104890647							2
BVRB_6g137570	0.797345	0.663857	0.795443	74.5189	0.534923	lightpink4	signal peptide peptidase-like 2	104895872	AT1G63690	SPPL2	Signal peptide peptidase-like 2 [Source:UniProtKB/Swiss-Prot;Acc:Q8W469]	GO:0016021, GO:0004190	integral component of membrane, aspartic-type endopeptidase activity
BVRB_6g130830	0.797055	0.665277	0.743639	54.6308	0.392159	lightpink4	acyltransferase-like protein At1g54570, chloroplastic	104895212	AT5G41130		Esterase/lipase/thioesterase family protein [Source:TAIR;Acc:AT5G41130]	GO:0016747	transferase activity, transferring acyl groups other than amino-acyl groups		1
BVRB_5g104250	0.796353	0.669744	0.708003	42.3551	0.30404	lightpink4	granule-bound starch synthase 1, chloroplastic/amyloplastic	104892645	AT1G32900	GBSS1	Granule-bound starch synthase 1, chloroplastic/amyloplastic [Source:UniProtKB/Swiss-Prot;Acc:Q9MAQ0]	GO:0019252, GO:0009501, GO:0009507, GO:0009569, GO:0004373	starch biosynthetic process, amyloplast, chloroplast, chloroplast starch grain, glycogen (starch) synthase activity		17
BVRB_9g216970	0.793795	0.627411	0.879682	113.927	0.817806	lightpink4	chromatin remodeling protein EBS	104904307	AT4G39100	SHL	SHL1 [Source:UniProtKB/TrEMBL;Acc:A0A178UWF3]	GO:0006355, GO:0005634, GO:0010228, GO:0009791, GO:2000028, GO:0006325, GO:0003682, GO:0000976, GO:0035064, GO:0035067	regulation of transcription, DNA-templated, nucleus, vegetative to reproductive phase transition of meristem, post-embryonic development, regulation of photoperiodism, flowering, chromatin organization, chromatin binding, transcription regulatory region sequence-specific DNA binding, methylated histone binding, negative regulation of histone acetylation		11
BVRB_003720	0.786188	0.624889	0.882976	112.967	0.810919	lightpink4	two-pore potassium channel 1	104883801	AT5G55630	TPK1	Two-pore potassium channel 1 [Source:UniProtKB/Swiss-Prot;Acc:Q8LBL1]	GO:0071805, GO:0006811, GO:0030007, GO:0016020, GO:0005267, GO:0016021	potassium ion transmembrane transport, ion transport, cellular potassium ion homeostasis, membrane, potassium channel activity, integral component of membrane		1
BVRB_8g187590	0.77922	0.617353	0.786107	62.0858	0.445673	lightpink4	187-kDa microtubule-associated protein AIR9	104901220	AT2G34680	AIR9	Outer arm dynein light chain 1 protein [Source:TAIR;Acc:AT2G34680]	GO:0005515	protein binding		4
BVRB_4g082260	0.778465	0.451396	0.88917	118.996	0.854198	lightpink4	auxin-induced protein AUX28	104890934	AT3G04730	IAA16	Auxin-responsive protein IAA16 [Source:UniProtKB/Swiss-Prot;Acc:O24407]	GO:0009734, GO:0006355, GO:0005634, GO:0005515	auxin-activated signaling pathway, regulation of transcription, DNA-templated, nucleus, protein binding		6
BVRB_1g011930	0.777816	0.653626	0.828665	87.9779	0.631536	lightpink4	retinol dehydrogenase 11	104896055	AT4G27760	FEY	Dehydrogenase/reductase SDR family member FEY [Source:UniProtKB/Swiss-Prot;Acc:F4JJR8]				3
BVRB_5g111670	0.771945	0.534099	0.762025	51.7612	0.355437	green	ATP-dependent DNA helicase SRS2-like protein At4g25120	104893661	AT4G25120	SRS2	ATP-dependent DNA helicase SRS2-like protein At4g25120 [Source:UniProtKB/Swiss-Prot;Acc:D1KF50]	GO:0043138, GO:0006310, GO:0003677, GO:0016787, GO:0005524, GO:0004003, GO:0003678, GO:0036292	3'-5' DNA helicase activity, DNA recombination, DNA binding, hydrolase activity, ATP binding, ATP-dependent DNA helicase activity, DNA helicase activity, DNA rewinding		18
BVRB_4g093720	0.771735	0.658924	0.879665	108.026	0.741799	green	NAC domain-containing protein 78	104907296	AT3G10500	NAC053	NAC domain-containing protein 53 [Source:UniProtKB/Swiss-Prot;Acc:Q949N0]	GO:0003677, GO:0006355	DNA binding, regulation of transcription, DNA-templated		1
BVRB_8g181340	0.769954	0.558969	0.877781	99.8922	0.685946	green	probable serine/threonine-protein kinase abkC	104900527	AT1G11390		Protein kinase superfamily protein [Source:UniProtKB/TrEMBL;Acc:F4I8V6]				2
BVRB_4g074920	0.765381	0.711333	0.7972	70.9939	0.509619	lightpink4	membrane-associated protein VIPP1, chloroplastic	104890202	AT1G65260	VIPP1	Membrane-associated protein VIPP1, chloroplastic [Source:UniProtKB/Swiss-Prot;Acc:O80796]	GO:0009570, GO:0009535, GO:0009941, GO:0009507, GO:0010027, GO:0009534, GO:0009295, GO:0009508, GO:0016050	chloroplast stroma, chloroplast thylakoid membrane, chloroplast envelope, chloroplast, thylakoid membrane organization, chloroplast thylakoid, nucleoid, plastid chromosome, vesicle organization		12
BVRB_6g147400	0.764585	0.721874	0.859922	109.26	0.750274	green	actin-related protein 3	104897225	AT1G13180	ARP3	Actin-related protein 3 [Source:UniProtKB/Swiss-Prot;Acc:Q9SAF1]	GO:0005829, GO:0010090, GO:0009825, GO:0000902, GO:0007015, GO:0005524, GO:0034314, GO:0005885	cytosol, trichome morphogenesis, multidimensional cell growth, cell morphogenesis, actin filament organization, ATP binding, Arp2/3 complex-mediated actin nucleation, Arp2/3 protein complex		24
BVRB_7g176250	0.763048	0.672768	0.712808	38.6183	0.265187	green	beta-1,6-galactosyltransferase GALT29A	104900330	AT1G08280	GALT29A	Beta-1,6-galactosyltransferase GALT29A [Source:UniProtKB/Swiss-Prot;Acc:Q9SGD2]	GO:0008373, GO:0006486	sialyltransferase activity, protein glycosylation	-1	7
BVRB_8g182410	0.762818	0.57817	0.788188	62.5449	0.448969	lightpink4	auxin response factor 3	104900616	AT2G33860	ARF3	Auxin response factor 3 [Source:UniProtKB/Swiss-Prot;Acc:O23661]	GO:0009734, GO:0005634, GO:0003700, GO:0010050, GO:0010158, GO:0010582, GO:0003677, GO:0006355, GO:0009725	auxin-activated signaling pathway, nucleus, DNA-binding transcription factor activity, vegetative phase change, abaxial cell fate specification, floral meristem determinacy, DNA binding, regulation of transcription, DNA-templated, response to hormone	1	10
BVRB_5g116250	0.762789	0.643736	0.610607	23.1328	0.166055	lightpink4	betaine aldehyde dehydrogenase, chloroplastic	104894202	AT3G48170	ALDH10A9	Betaine aldehyde dehydrogenase 2, mitochondrial [Source:UniProtKB/Swiss-Prot;Acc:Q9STS1]	GO:0008152, GO:0016491, GO:0055114, GO:0016620, GO:0009536, GO:0009507, GO:0019285, GO:0008802	metabolic process, oxidoreductase activity, oxidation-reduction process, oxidoreductase activity, acting on the aldehyde or oxo group of donors, NAD or NADP as acceptor, plastid, chloroplast, glycine betaine biosynthetic process from choline, betaine-aldehyde dehydrogenase activity	1
BVRB_7g178050	0.761853	0.559574	0.753736	53.0164	0.38057	lightpink4		870844089	AT3G48170	ALDH10A9	Betaine aldehyde dehydrogenase 2, mitochondrial [Source:UniProtKB/Swiss-Prot;Acc:Q9STS1]	GO:0016491, GO:0055114, GO:0016620	oxidoreductase activity, oxidation-reduction process, oxidoreductase activity, acting on the aldehyde or oxo group of donors, NAD or NADP as acceptor	1
BVRB_4g094530	0.761329	0.611639	0.664507	39.0781	0.280517	lightpink4		870845517				GO:0008152, GO:0003824	metabolic process, catalytic activity
BVRB_8g185610	0.76107	0.621214	0.911144	127.879	0.91796	lightpink4	calcium permeable stress-gated cation channel 1	104900948	AT4G04340	OSCA1	Protein OSCA1 [Source:UniProtKB/Swiss-Prot;Acc:Q9XEA1]	GO:0016020	membrane		2
BVRB_3g066020	0.757865	0.695964	0.844309	91.5306	0.628528	green	probable fructokinase-7	104906399	AT5G51830		Probable fructokinase-7 [Source:UniProtKB/Swiss-Prot;Acc:Q9FLH8]	GO:0005829, GO:0008865, GO:0006000, GO:0006633, GO:0016051, GO:0046686, GO:0016773, GO:0016301	cytosol, fructokinase activity, fructose metabolic process, fatty acid biosynthetic process, carbohydrate biosynthetic process, response to cadmium ion, phosphotransferase activity, alcohol group as acceptor, kinase activity	-1	11
BVRB_9g205160	0.752716	0.549669	0.862085	104.973	0.753536	lightpink4	ADP,ATP carrier protein	104902831	AT4G28390	AAC3	ADP,ATP carrier protein 3, mitochondrial [Source:UniProtKB/Swiss-Prot;Acc:O49447]	GO:0022857, GO:0055085, GO:0005743	transmembrane transporter activity, transmembrane transport, mitochondrial inner membrane		5
BVRB_7g165780	0.750309	0.625126	0.905585	125.287	0.860325	green	gibberellin receptor GID1B	104899258	AT3G63010	GID1B	Gibberellin receptor GID1B [Source:UniProtKB/Swiss-Prot;Acc:Q9LYC1]	GO:0048444, GO:0009739, GO:0009939, GO:0010476, GO:0010629, GO:0048530, GO:1905516, GO:0016787	floral organ morphogenesis, response to gibberellin, positive regulation of gibberellic acid mediated signaling pathway, gibberellin mediated signaling pathway, negative regulation of gene expression, fruit morphogenesis, positive regulation of fertilization, hydrolase activity		9
BVRB_7g162790	0.750306	0.569818	0.837107	83.9606	0.602699	lightpink4	guanine nucleotide exchange factor SPIKE 1	104898793	AT4G16340	SPK1	Guanine nucleotide exchange factor SPIKE 1 [Source:UniProtKB/Swiss-Prot;Acc:Q8SAB7]	GO:0005886, GO:0005634, GO:0005829, GO:0010928, GO:0016192, GO:0019898, GO:0008360, GO:0007264, GO:0005085, GO:0009958, GO:0070971, GO:0005089, GO:0008064, GO:0051493	plasma membrane, nucleus, cytosol, regulation of auxin mediated signaling pathway, vesicle-mediated transport, extrinsic component of membrane, regulation of cell shape, small GTPase mediated signal transduction, guanyl-nucleotide exchange factor activity, positive gravitropism, endoplasmic reticulum exit site, Rho guanyl-nucleotide exchange factor activity, regulation of actin polymerization or …		5
BVRB_3g056990	0.749232	0.56437	0.864486	87.388	0.600081	green	hypothetical protein	104888784	AT1G05960		ARM repeat superfamily protein [Source:UniProtKB/TrEMBL;Acc:F4IAF6]	GO:0005886, GO:0072659	plasma membrane, protein localization to plasma membrane		1
BVRB_3g055520	0.748391	0.519518	0.770014	52.2717	0.375225	lightpink4	pentatricopeptide repeat-containing protein At1g55630	104888567	AT3G60050		Pentatricopeptide repeat-containing protein At3g60050 [Source:UniProtKB/Swiss-Prot;Acc:Q9M1D8]	GO:0005515	protein binding
BVRB_3g061850	0.748274	0.601205	0.82836	79.9772	0.549192	green	zeatin O-glucosyltransferase-like	104889583				GO:0016758	transferase activity, transferring hexosyl groups
BVRB_5g103190	0.747647	0.616238	0.701158	34.6908	0.238217	green	hypothetical protein	104892541	AT3G08880	SPC24	Kinetochore protein SPC24 homolog [Source:UniProtKB/Swiss-Prot;Acc:Q67XT3]			-1
BVRB_3g064370	0.745386	0.583245	0.752799	56.0101	0.384613	green	protein ZINC INDUCED FACILITATOR-LIKE 1	104889658				GO:0055085, GO:0016021	transmembrane transport, integral component of membrane		3
BVRB_6g152700	0.743419	0.547988	0.895904	122.953	0.882601	lightpink4	hypothetical protein	104897791				GO:0071249	cellular response to nitrate
BVRB_3g053090	0.74206	0.524078	0.885942	114.59	0.822569	lightpink4	4-hydroxy-tetrahydrodipicolinate synthase, chloroplastic	104888348	AT3G60880	DHDPS1	4-hydroxy-tetrahydrodipicolinate synthase 1, chloroplastic [Source:UniProtKB/Swiss-Prot;Acc:Q9LZX6]	GO:0003824, GO:0009089, GO:0016829, GO:0008840	catalytic activity, lysine biosynthetic process via diaminopimelate, lyase activity, 4-hydroxy-tetrahydrodipicolinate synthase		7
BVRB_5g121240	0.741314	0.630891	0.872972	98.8699	0.678926	green	casein kinase 1-like protein 10	104894715				GO:0005524, GO:0004672, GO:0006468	ATP binding, protein kinase activity, protein phosphorylation		4
BVRB_3g069810	0.740876	0.731628	0.71161	45.8158	0.328882	lightpink4	serine carboxypeptidase-like 7	104906873				GO:0006508, GO:0004185	proteolysis, serine-type carboxypeptidase activity
BVRB_6g154300	0.740805	0.583559	0.936358	145.627	1	green	sucrose transport protein SUC3	104897948	AT2G02860	SUC3	Sucrose transport protein SUC3 [Source:UniProtKB/Swiss-Prot;Acc:O80605]	GO:0005794, GO:0009611, GO:0090406, GO:0008515, GO:0055085, GO:0016021	Golgi apparatus, response to wounding, pollen tube, sucrose transmembrane transporter activity, transmembrane transport, integral component of membrane		3
BVRB_006690	0.738788	0.64697	0.862312	107.697	0.739542	green	protein BTR1	104884194	AT5G04430	BTR1	binding to TOMV RNA 1L (long form) [Source:TAIR;Acc:AT5G04430]	GO:0003676, GO:0003723	nucleic acid binding, RNA binding		4
BVRB_9g215780	0.736916	0.670125	0.72339	39.5678	0.284032	lightpink4	CMP-sialic acid transporter 4	104904081				GO:0016021, GO:0000139, GO:0015165, GO:0090481	integral component of membrane, Golgi membrane, pyrimidine nucleotide-sugar transmembrane transporter activity, pyrimidine nucleotide-sugar transmembrane transport
BVRB_9g219710	0.735834	0.621462	0.762268	54.0063	0.387676	lightpink4	pentatricopeptide repeat-containing protein At1g52620	104904571	AT1G52620		Pentatricopeptide repeat-containing protein At1g52620 [Source:UniProtKB/Swiss-Prot;Acc:Q9SSR4]	GO:0005515	protein binding
BVRB_007540	0.734021	0.565694	0.912687	124.01	0.851556	green	uncharacterized LOC104884309	104884309	AT2G37070		unknown protein; BEST Arabidopsis thaliana protein match is: unknown protein (TAIR:AT3G53320.1); Has 1323 Blast hits to 775 proteins in 176 species: Archae - 0; Bacteria - 113; Metazoa - 351; Fungi - 175; Plants - 115; Viruses - 13; Other Eukaryotes /.../ (source: NCBI BLink). [Source:TAIR;Acc:AT2G37070]				1
BVRB_1g014230	0.73291	0.611988	0.88301	111.963	0.768831	green	protein S-acyltransferase 21	104900992	AT2G33640	PAT21	Protein S-acyltransferase 21 [Source:UniProtKB/Swiss-Prot;Acc:Q6DR03]	GO:0019706	protein-cysteine S-palmitoyltransferase activity		2
BVRB_8g185300	0.731768	0.569086	0.570516	21.1827	0.145459	green	1-aminocyclopropane-1-carboxylate oxidase	104900929				GO:0016491, GO:0055114	oxidoreductase activity, oxidation-reduction process	-1	5
BVRB_4g082310	0.730426	0.492245	0.826577	70.326	0.482919	green	hypothetical protein	104890957	AT1G54520		Myelin-associated oligodendrocyte basic protein [Source:UniProtKB/TrEMBL;Acc:Q8RWI0]	GO:0009941, GO:0009507, GO:0009535, GO:0009643	chloroplast envelope, chloroplast, chloroplast thylakoid membrane, photosynthetic acclimation		5
BVRB_7g161590	0.728929	0.599415	0.770597	62.7754	0.450624	lightpink4	uncharacterized LOC104898647	104898647						1
BVRB_8g193450	0.728861	0.551074	0.723124	44.3413	0.318297	lightpink4	probable sucrose-phosphate synthase	104901950	AT5G20280	SPS1	Sucrose-phosphate synthase 1 [Source:UniProtKB/Swiss-Prot;Acc:Q94BT0]	GO:0016757, GO:0016740, GO:0016157, GO:0005985, GO:0046524, GO:0071836, GO:0005829, GO:0005886, GO:0009506, GO:0005986	transferase activity, transferring glycosyl groups, transferase activity, sucrose synthase activity, sucrose metabolic process, sucrose-phosphate synthase activity, nectar secretion, cytosol, plasma membrane, plasmodesma, sucrose biosynthetic process
BVRB_6g150880	0.728264	0.545294	0.816081	78.3897	0.538291	green	putative transcription factor C16C4.22	104897571	AT5G43250	NF-YC13	Nuclear factor Y, subunit C13 [Source:UniProtKB/TrEMBL;Acc:Q9FHS0]	GO:0046982	protein heterodimerization activity		10
BVRB_6g139560	0.727461	0.613232	0.820878	78.3347	0.562314	lightpink4	N-acylphosphatidylethanolamine synthase	104896108	AT1G78690		N-acylphosphatidylethanolamine synthase [Source:UniProtKB/Swiss-Prot;Acc:Q9ZV87]	GO:0016746, GO:0006644, GO:0005886, GO:0071617, GO:0006650	transferase activity, transferring acyl groups, phospholipid metabolic process, plasma membrane, lysophospholipid acyltransferase activity, glycerophospholipid metabolic process		7
BVRB_5g115530	0.72605	0.524114	0.929336	130.67	0.897291	green		870858960	AT2G34355		At2g34355 [Source:UniProtKB/TrEMBL;Acc:Q501E0]
BVRB_3g057900	0.725651	0.651481	0.761693	60.8402	0.436732	lightpink4	hypothetical protein	104888865	AT2G30700		GPI-anchored protein [Source:UniProtKB/TrEMBL;Acc:Q8RWE3]
BVRB_9g221190	0.724644	0.370291	0.698724	40.0104	0.287209	lightpink4	calcineurin subunit B	104904704	AT3G18430		Calcineurin b subunit (Protein phosphatase 2b regulatory subunit)-like protein [Source:UniProtKB/TrEMBL;Acc:Q9LS47]	GO:0005773, GO:0005509	vacuole, calcium ion binding		3
BVRB_7g164020	0.724344	0.534075	0.667373	30.0968	0.216046	lightpink4	wee1-like protein kinase	104898957	AT1G02970	WEE1	Wee1-like protein kinase [Source:UniProtKB/Swiss-Prot;Acc:Q8L4H0]	GO:0004672, GO:0000076, GO:0007050, GO:0005524, GO:0006468	protein kinase activity, DNA replication checkpoint, cell cycle arrest, ATP binding, protein phosphorylation		26
BVRB_2g034070	0.723945	0.49781	0.855658	95.0978	0.682645	lightpink4	omega-amidase, chloroplastic	104886581	AT5G12040	NLP3	Omega-amidase, chloroplastic [Source:UniProtKB/Swiss-Prot;Acc:Q8RUF8]	GO:0009570, GO:0005829, GO:0009507, GO:0008270, GO:0006807, GO:0050152, GO:0006107, GO:0006108	chloroplast stroma, cytosol, chloroplast, zinc ion binding, nitrogen compound metabolic process, omega-amidase activity, oxaloacetate metabolic process, malate metabolic process		11
BVRB_7g160340	0.723537	0.644798	0.766761	58.2754	0.418321	lightpink4	histone deacetylase HDT1	104898492	AT5G03740	HDT3	HDT3 [Source:UniProtKB/TrEMBL;Acc:A0A178UP12]	GO:0009651, GO:0009737, GO:0043565, GO:0005730, GO:0009414, GO:0045892, GO:0003676	response to salt stress, response to abscisic acid, sequence-specific DNA binding, nucleolus, response to water deprivation, negative regulation of transcription, DNA-templated, nucleic acid binding		5
BVRB_4g084200	0.723462	0.557555	0.842366	96.2802	0.661143	green	hypothetical protein	104891202	AT5G08660		D-lactate dehydrogenase (DUF668) [Source:UniProtKB/TrEMBL;Acc:Q9C5B1]	GO:0005886, GO:0005739	plasma membrane, mitochondrion
BVRB_6g147070	0.722657	0.731553	0.78358	72.731	0.522088	lightpink4	coilin	104897160	AT1G13030	COIL	Coilin [Source:UniProtKB/Swiss-Prot;Acc:Q8RWK8]	GO:0030619, GO:0006396, GO:0030620	U1 snRNA binding, RNA processing, U2 snRNA binding		6
BVRB_1g007600	0.722042	0.566425	0.788638	67.7237	0.465049	green	hypothetical protein	104891131	AT2G42900		At2g42900 [Source:UniProtKB/TrEMBL;Acc:Q9SJG7]
BVRB_9g205430	0.72136	0.579313	0.553531	21.3296	0.153112	lightpink4	ABC transporter G family member 3	104902880	AT2G28070	ABCG3	ABC transporter G family member 3 [Source:UniProtKB/Swiss-Prot;Acc:Q9ZUU9]	GO:0005886, GO:0016020, GO:0005524, GO:0016887	plasma membrane, membrane, ATP binding, ATPase activity	1	1
BVRB_5g108310	0.720922	0.539057	0.783204	54.4898	0.374174	green	ankyrin repeat and protein kinase domain-containing protein 1	104893133	AT5G07840	PIA1	PIA1 [Source:UniProtKB/TrEMBL;Acc:A0A178UK09]	GO:0005515	protein binding		3
BVRB_4g078660	0.719958	0.557901	0.780544	64.9111	0.445735	green	amino-acid permease BAT1 homolog	104890567				GO:0022857, GO:0055085, GO:0016020	transmembrane transporter activity, transmembrane transport, membrane	0	1
BVRB_7g165600	0.71981	0.606187	0.778995	67.2984	0.483091	lightpink4	mitochondrial amidoxime reducing component 2	104899220	AT1G30910		F17F8.22 [Source:UniProtKB/TrEMBL;Acc:Q9FYH8]	GO:0003824, GO:0030170, GO:0030151	catalytic activity, pyridoxal phosphate binding, molybdenum ion binding		1
BVRB_9g207360	0.719323	0.5055	0.758339	50.6721	0.347958	green	hypothetical protein	104903123
BVRB_6g131150	0.718811	0.576995	0.658684	28.846	0.207067	lightpink4	ABC transporter I family member 11, chloroplastic	104895239	AT5G14100	ABCI11	ABC transporter I family member 11, chloroplastic [Source:UniProtKB/Swiss-Prot;Acc:Q8LEF6]	GO:0009941, GO:0016020, GO:0009507, GO:0005524, GO:0016887	chloroplast envelope, membrane, chloroplast, ATP binding, ATPase activity		12
BVRB_3g067260	0.718684	0.53233	0.797841	61.0569	0.419269	green	carboxylesterase 1	104906568	AT5G62180	CXE20	Probable carboxylesterase 120 [Source:UniProtKB/Swiss-Prot;Acc:Q9LVB8]	GO:0008152, GO:0016787	metabolic process, hydrolase activity
BVRB_2g024250	0.718338	0.469234	0.854028	93.4194	0.670597	lightpink4	coronatine-insensitive protein 1	104903682	AT2G39940	COI1	Coronatine-insensitive protein 1 [Source:UniProtKB/Swiss-Prot;Acc:O04197]	GO:0042742, GO:0048364, GO:0009611, GO:0010218, GO:0050832, GO:0048443, GO:0009753, GO:0009867, GO:0010118, GO:0009625, GO:0009909, GO:0031348, GO:0009641, GO:0031146, GO:0009901, GO:0005515	defense response to bacterium, root development, response to wounding, response to far red light, defense response to fungus, stamen development, response to jasmonic acid, jasmonic acid mediated signaling pathway, stomatal movement, response to insect, regulation of flower development, negative regulation of defense response, shade avoidance, SCF-dependent proteasomal ubiquitin-dependent protein…		14
BVRB_001230	0.716405	0.630754	0.762664	58.7027	0.403104	green	hypothetical protein	104883454	AT3G11950		F26K24.24 protein [Source:UniProtKB/TrEMBL;Acc:Q9SF04]	GO:0008270, GO:0046872, GO:0009507, GO:0009941, GO:0005515	zinc ion binding, metal ion binding, chloroplast, chloroplast envelope, protein binding		2
BVRB_6g142560	0.714881	0.442957	0.884637	102.637	0.736761	lightpink4	uncharacterized LOC104896578	104896578	AT1G25375		Metallo-hydrolase/oxidoreductase superfamily protein [Source:UniProtKB/TrEMBL;Acc:Q682P6]	GO:0009536	plastid		1
BVRB_5g121970	0.714276	0.57048	0.816937	75.4339	0.541491	lightpink4	peptidyl-prolyl cis-trans isomerase CYP21-4	104894783	AT2G47320	CYP21-3	Peptidyl-prolyl cis-trans isomerase CYP21-3, mitochondrial [Source:UniProtKB/Swiss-Prot;Acc:Q94A16]	GO:0005794, GO:0003755, GO:0000413	Golgi apparatus, peptidyl-prolyl cis-trans isomerase activity, protein peptidyl-prolyl isomerization		4
BVRB_6g145740	0.713701	0.631974	0.834529	89.8819	0.645204	lightpink4	squamous cell carcinoma antigen recognized by T-cells 3	104897005	AT4G24270	EMB140	EMBRYO DEFECTIVE 140 [Source:UniProtKB/TrEMBL;Acc:F4JQ75]	GO:0006396, GO:0005634, GO:0003676, GO:0006397, GO:0005515	RNA processing, nucleus, nucleic acid binding, mRNA processing, protein binding		13
BVRB_3g066420	0.713555	0.51435	0.758392	53.9963	0.387604	lightpink4	E3 ubiquitin ligase BIG BROTHER-related	104906438				GO:0004842, GO:0016567, GO:0046621	ubiquitin-protein transferase activity, protein ubiquitination, negative regulation of organ growth		5
BVRB_008010	0.712532	0.676116	0.692973	41.6697	0.29912	lightpink4	alanine--tRNA ligase	104884372	AT3G16565		Threonyl and alanyl tRNA synthetase second additional domain-containing protein [Source:UniProtKB/TrEMBL;Acc:A0A1I9LMV6]	GO:0004812, GO:0003676, GO:0000166, GO:0005524, GO:0043039, GO:0006419, GO:0004813	aminoacyl-tRNA ligase activity, nucleic acid binding, nucleotide binding, ATP binding, tRNA aminoacylation, alanyl-tRNA aminoacylation, alanine-tRNA ligase activity		7
BVRB_1g018330	0.711945	0.575933	0.825442	88.7247	0.636897	lightpink4	serine carboxypeptidase-like 13	104905324				GO:0006508, GO:0004185	proteolysis, serine-type carboxypeptidase activity
BVRB_9g211380	0.711757	0.546547	0.893978	105.966	0.727657	green	serine/threonine protein phosphatase 2A 55 kDa regulatory subunit B beta isoform	104903673	AT1G51690	ATB ALPHA	protein phosphatase 2A 55 kDa regulatory subunit B alpha isoform [Source:TAIR;Acc:AT1G51690]	GO:0008601, GO:0019888, GO:0000159, GO:0005515, GO:0005829	, protein phosphatase regulator activity, protein phosphatase type 2A complex, protein binding, cytosol		14
BVRB_3g055500	0.710823	0.55015	0.825367	77.6142	0.532966	green	heavy metal-associated isoprenylated plant protein 39	104888565
BVRB_5g106660	0.710599	0.443544	0.788246	61.7565	0.44331	lightpink4	alpha,alpha-trehalose-phosphate synthase [UDP-forming] 5	104893000	AT4G17770	TPS5	Alpha,alpha-trehalose-phosphate synthase [UDP-forming] 5 [Source:UniProtKB/Swiss-Prot;Acc:O23617]	GO:0003824, GO:0005992	catalytic activity, trehalose biosynthetic process		13
BVRB_6g143470	0.710505	0.578649	0.799648	71.8357	0.515662	lightpink4	serine carboxypeptidase-like 50	104896697	AT1G15000	SCPL50	Serine carboxypeptidase-like 50 [Source:UniProtKB/Swiss-Prot;Acc:Q9M9Q6]	GO:0006508, GO:0004185	proteolysis, serine-type carboxypeptidase activity		4
BVRB_8g196030	0.71047	0.614289	0.699123	44.782	0.307512	green	probable sulfate transporter 3.5	104902172	AT5G19600	SULTR3;5	Probable sulfate transporter 3.5 [Source:UniProtKB/Swiss-Prot;Acc:Q94LW6]	GO:0055085, GO:0016020, GO:0016021, GO:0008271, GO:1902358, GO:0015116, GO:0008272	transmembrane transport, membrane, integral component of membrane, secondary active sulfate transmembrane transporter activity, sulfate transmembrane transport, sulfate transmembrane transporter activity, sulfate transport
BVRB_4g089110	0.710361	0.510535	0.85893	107.716	0.773222	lightpink4	hypothetical protein	104891747
BVRB_6g140460	0.710323	0.592769	0.802248	56.9464	0.391043	green	acetylajmalan esterase	104896296	AT5G03980		GDSL esterase/lipase At5g03980 [Source:UniProtKB/Swiss-Prot;Acc:Q9LZB2]	GO:0016788	hydrolase activity, acting on ester bonds
BVRB_4g072030	0.709937	0.456809	0.889769	97.4932	0.669472	green	hypothetical protein	104889927
BVRB_3g050480	0.709805	0.669465	0.912595	124.171	0.852663	green	autophagy-related protein 13a	104888102	AT3G49590		Autophagy-related protein 13 [Source:UniProtKB/TrEMBL;Acc:F4IXZ6]	GO:0006914, GO:1990316, GO:0000045	autophagy, Atg1/ULK1 kinase complex, autophagosome assembly		13
BVRB_7g163790	0.708971	0.558896	0.849385	78.4576	0.538757	green	homeobox protein LUMINIDEPENDENS	104898937	AT4G02560	LD	Homeobox protein LUMINIDEPENDENS [Source:UniProtKB/Swiss-Prot;Acc:Q38796]	GO:0005634, GO:0010228, GO:0003677,	nucleus, vegetative to reproductive phase transition of meristem, DNA binding,		3
BVRB_4g089210	0.708603	0.517315	0.877878	108.437	0.778398	lightpink4	putative BPI/LBP family protein At1g04970	104891756				GO:0048046, GO:0001530, GO:0010468, GO:1903409, GO:0008289, GO:0005615	apoplast, lipopolysaccharide binding, regulation of gene expression, reactive oxygen species biosynthetic process, lipid binding, extracellular space
BVRB_5g111880	0.708419	0.575448	0.64221	23.9062	0.164161	green		870859703
BVRB_3g063740	0.70839	0.410888	0.863248	82.2977	0.565127	green	phosphatidylinositol 4-kinase gamma 8	104889558	AT3G56600		Phosphatidylinositol 4-kinase gamma-like protein [Source:UniProtKB/TrEMBL;Acc:A0A1I9LRU9]
BVRB_7g170790	0.708283	0.579296	0.84963	100.175	0.687889	green	nicalin-1	104899829	AT3G44330		Nicalin [Source:UniProtKB/TrEMBL;Acc:Q9M292]	GO:0005773, GO:0005886, GO:0005739, GO:0009506, GO:0005774, GO:0005794, GO:0005783, GO:0016020, GO:0016021, GO:0016485, GO:0009966	vacuole, plasma membrane, mitochondrion, plasmodesma, vacuolar membrane, Golgi apparatus, endoplasmic reticulum, membrane, integral component of membrane, protein processing, regulation of signal transduction		7
BVRB_1g009090	0.708081	0.593599	0.853668	98.5321	0.707298	lightpink4	cryptochrome-1	104892284	AT4G08920	CRY1	Cryptochrome-1 [Source:UniProtKB/Swiss-Prot;Acc:Q43125]	GO:0016301, GO:0005634, GO:0005737, GO:0046777, GO:0009637, GO:0009644, GO:0042802, GO:0005524, GO:0009414, GO:0010075, GO:0009640, GO:0010343, GO:0009638, GO:0004672, GO:0007623, GO:0009416, GO:1900426, GO:0071949, GO:0099402, GO:1901672, GO:0009646, GO:0010310, GO:0010114, GO:0010218, GO:0009882, GO:0009583, GO:0010117, GO:0010118, GO:0010244, GO:0010617, GO:0042752, GO:0046283, GO:0051510, GO:…	kinase activity, nucleus, cytoplasm, protein autophosphorylation, response to blue light, response to high light intensity, identical protein binding, ATP binding, response to water deprivation, regulation of meristem growth, photomorphogenesis, singlet oxygen-mediated programmed cell death, phototropism, protein kinase activity, circadian rhythm, response to light stimulus, positive regulation o…		11
BVRB_1g010330	0.707757	0.53931	0.756482	51.9104	0.372631	lightpink4	BTB/POZ domain-containing protein At4g08455	104894468	AT4G08455		BTB/POZ domain-containing protein [Source:TAIR;Acc:AT4G08455]	GO:0005515	protein binding		4
BVRB_8g195840	0.707697	0.492923	0.900788	126.278	0.906465	lightpink4	3-hydroxyisobutyryl-CoA hydrolase-like protein 3, mitochondrial	104902156	AT4G13360		3-hydroxyisobutyryl-CoA hydrolase-like protein 3, mitochondrial [Source:UniProtKB/Swiss-Prot;Acc:Q9T0K7]	GO:0003860	3-hydroxyisobutyryl-CoA hydrolase activity		6
BVRB_6g138750	0.7075	0.541365	0.897078	126.048	0.904818	lightpink4	ATP-dependent RNA helicase DEAH11, chloroplastic-like	104896038	AT4G01020		ATP-dependent RNA helicase DEAH11, chloroplastic [Source:UniProtKB/Swiss-Prot;Acc:P0CE10]	GO:0005524, GO:0003676, GO:0004386	ATP binding, nucleic acid binding, helicase activity		23
BVRB_8g184640	0.70714	0.61384	0.89365	119.941	0.823615	green	cation-chloride cotransporter 1	104900820	AT1G30450	CCC1	Cation-chloride cotransporter 1 [Source:UniProtKB/Swiss-Prot;Acc:Q2UVJ5]	GO:0005886, GO:0005794, GO:0005768, GO:0005802, GO:0008511, GO:0055085, GO:0016020, GO:0016021, GO:0005215, GO:0015377, GO:0006811	plasma membrane, Golgi apparatus, endosome, trans-Golgi network, sodium:potassium:chloride symporter activity, transmembrane transport, membrane, integral component of membrane, transporter activity, cation:chloride symporter activity, ion transport		14
BVRB_8g191330	0.706499	0.49188	0.957815	169.216	1.21469	lightpink4	F-box protein SKIP1	104901713	AT4G30640	FBL19	Putative F-box/LRR-repeat protein 19 [Source:UniProtKB/Swiss-Prot;Acc:Q9M096]	GO:0005515	protein binding		2
BVRB_3g069840	0.706375	0.613584	0.759916	64.9554	0.466273	lightpink4		870846057	AT1G33540	SCPL18	Serine carboxypeptidase-like 18 [Source:UniProtKB/Swiss-Prot;Acc:Q9C7Z9]	GO:0006508, GO:0004185	proteolysis, serine-type carboxypeptidase activity
BVRB_1g016620	0.705922	0.446415	0.939884	155.521	1.11639	lightpink4	synaptotagmin-2	104905143	AT1G20080	SYT2	Synaptotagmin-2 [Source:UniProtKB/Swiss-Prot;Acc:B6ETT4]	GO:0005794, GO:0009306, GO:0008289	Golgi apparatus, protein secretion, lipid binding
BVRB_7g160580	0.705554	0.633196	0.763868	68.2397	0.468593	green	glycine-rich RNA-binding protein 6, mitochondrial	104898516	AT2G37510		RNA-binding (RRM/RBD/RNP motifs) family protein [Source:TAIR;Acc:AT2G37510]	GO:0003676	nucleic acid binding		2
BVRB_004790	0.705252	0.500834	0.950398	158.572	1.13828	lightpink4	caffeoyl-CoA O-methyltransferase	104883953	AT4G26220		Probable caffeoyl-CoA O-methyltransferase At4g26220 [Source:UniProtKB/Swiss-Prot;Acc:Q9C5D7]	GO:0032259, GO:0008171, GO:0042409, GO:0005829	methylation, O-methyltransferase activity, caffeoyl-CoA O-methyltransferase activity, cytosol
BVRB_8g198910	0.704776	0.437088	0.879623	92.4902	0.635117	green	hypothetical protein isoform B	104902435	AT4G28020		At4g28020 [Source:UniProtKB/TrEMBL;Acc:Q6NMB4]				2
BVRB_7g173130	0.704712	0.523645	0.75462	47.9055	0.328961	green	ras-related protein Rab2BV	104900042	AT1G07410	RABA2B	RABA2b [Source:UniProtKB/TrEMBL;Acc:A0A178WHD5]	GO:0005525, GO:0003924, GO:0000166, GO:0005886, GO:0016020	GTP binding, GTPase activity, nucleotide binding, plasma membrane, membrane
BVRB_8g200870	0.704584	0.540206	0.90685	123.904	0.85083	green	exonuclease 1-like	104882922	AT1G29630	EXO1	Exonuclease 1 [Source:UniProtKB/Swiss-Prot;Acc:Q8L6Z7]	GO:0090305, GO:0035312, GO:0004518, GO:0006281, GO:0003677, GO:0003824, GO:0005634, GO:0016788	nucleic acid phosphodiester bond hydrolysis, 5'-3' exodeoxyribonuclease activity, nuclease activity, DNA repair, DNA binding, catalytic activity, nucleus, hydrolase activity, acting on ester bonds		32
BVRB_5g122950	0.704338	0.501631	0.667868	27.4959	0.18881	green	hypothetical protein isoform A	104907831				GO:0030001, GO:0046872	metal ion transport, metal ion binding
BVRB_1g015610	0.703844	0.507331	0.81008	74.4929	0.534736	lightpink4	protein DCL, chloroplastic	104902483	AT3G46630		DCL protein (DUF3223) [Source:UniProtKB/TrEMBL;Acc:Q9SNB5]
BVRB_4g073590	0.70379	0.533276	0.888088	100.528	0.690315	green	hypothetical protein	104890076	AT4G03250		Homeodomain-like superfamily protein [Source:UniProtKB/TrEMBL;Acc:F4JI72]	GO:0003677	DNA binding		1
BVRB_7g157500	0.703695	0.406903	0.901273	123.646	0.887573	lightpink4	CBL-interacting protein kinase 18	104898198	AT5G01810	CIPK15	CBL-interacting serine/threonine-protein kinase 15 [Source:UniProtKB/Swiss-Prot;Acc:P92937]	GO:0009788, GO:0007165, GO:0005524, GO:0004672, GO:0006468	negative regulation of abscisic acid-activated signaling pathway, signal transduction, ATP binding, protein kinase activity, protein phosphorylation		2
BVRB_4g085220	0.703319	0.56502	0.865172	93.7187	0.643553	green	hypothetical protein	104891319	AT1G29800		RING/FYVE/PHD-type zinc finger family protein [Source:UniProtKB/TrEMBL;Acc:Q84WW7]	GO:0046872	metal ion binding
BVRB_4g078290	0.703116	0.501211	0.656671	21.9634	0.150819	green		870862810	AT4G37730	AtbZIP7	BZIP transcription factor-like protein [Source:UniProtKB/TrEMBL;Acc:Q9T062]	GO:0043565, GO:0006351	sequence-specific DNA binding, transcription, DNA-templated
BVRB_3g068040	0.70291	0.4256	0.882527	111.24	0.798517	lightpink4	isocitrate dehydrogenase [NADP]-like	104906648	AT1G54340	ICDH	Peroxisomal isocitrate dehydrogenase [NADP] [Source:UniProtKB/Swiss-Prot;Acc:Q9SLK0]	GO:0051287, GO:0016616, GO:0000287, GO:0055114, GO:0046872, GO:0016491, GO:0004450, GO:0006099, GO:0006102	NAD binding, oxidoreductase activity, acting on the CH-OH group of donors, NAD or NADP as acceptor, magnesium ion binding, oxidation-reduction process, metal ion binding, oxidoreductase activity, isocitrate dehydrogenase (NADP+) activity, tricarboxylic acid cycle, isocitrate metabolic process		31
BVRB_8g193730	0.702401	0.651272	0.798694	74.9618	0.514753	green	CCR4-NOT transcription complex subunit 10	104901979	AT5G35430		AT5g35440/MOK9_2 [Source:UniProtKB/TrEMBL;Acc:Q93ZI7]	GO:0030014, GO:0005515	CCR4-NOT complex, protein binding		13
BVRB_009390	0.702165	0.569285	0.853092	88.0957	0.632382	lightpink4	hypothetical protein	104884556	AT5G46420		16S rRNA processing protein RimM family [Source:UniProtKB/TrEMBL;Acc:Q9FHG3]	GO:0043022, GO:0006364, GO:0005840, GO:0009507	ribosome binding, rRNA processing, ribosome, chloroplast		12
BVRB_4g071660	0.700184	0.504082	0.901558	114.348	0.785212	green	zinc finger CCCH domain-containing protein 31	104889898				GO:0003723, GO:0046872, GO:0003676	RNA binding, metal ion binding, nucleic acid binding		5
BVRB_5g120230	0.699967	0.62764	0.816377	76.1211	0.522713	green	hypothetical protein	104894584				GO:1900150	regulation of defense response to fungus		1
BVRB_009240	0.699546	0.581524	0.821099	82.2645	0.590523	lightpink4	serine/threonine-protein kinase AFC2	104884531	AT4G24740	AFC2	At4g24740 [Source:UniProtKB/TrEMBL;Acc:Q1EBU3]	GO:0006468, GO:0004672, GO:0005524, GO:0004674, GO:0006397, GO:0046777	protein phosphorylation, protein kinase activity, ATP binding, protein serine/threonine kinase activity, mRNA processing, protein autophosphorylation		4
BVRB_8g192730	0.699166	0.587406	0.710555	39.6726	0.272426	green	hypothetical protein	104901835	AT3G46920		Kinase superfamily with octicosapeptide/Phox/Bem1p domain-containing protein [Source:UniProtKB/TrEMBL;Acc:A0A1I9LN82]	GO:0005524, GO:0004672, GO:0006468, GO:0005515	ATP binding, protein kinase activity, protein phosphorylation, protein binding
BVRB_2g026630	0.699161	0.452257	0.747843	44.074	0.30265	green		870867656
BVRB_2g035500	0.697459	0.561195	0.87341	115.845	0.831578	lightpink4	tubulin-folding cofactor A	104886754	AT2G30410	TFCA	Tubulin-folding cofactor A [Source:UniProtKB/Swiss-Prot;Acc:O04350]	GO:0007023, GO:0007021, GO:0048487	post-chaperonin tubulin folding pathway, tubulin complex assembly, beta-tubulin binding		5
BVRB_5g107060	0.697363	0.63279	0.541269	15.2181	0.109241	lightpink4	hypothetical protein	104893032	AT1G32220		Uncharacterized protein At1g32220, chloroplastic [Source:UniProtKB/Swiss-Prot;Acc:Q9FVR6]	GO:0009507, GO:0009579, GO:0010287, GO:0006979	chloroplast, thylakoid, plastoglobule, response to oxidative stress		7
BVRB_2g034290	0.69735	0.533946	0.869931	101.084	0.725614	lightpink4	myosin-11	104886597	AT2G32240		FUNCTIONS IN: molecular_function unknown; INVOLVED IN: response to cadmium ion; LOCATED IN: plasma membrane; EXPRESSED IN: 25 plant structures; EXPRESSED DURING: 13 growth stages; CONTAINS InterPro DOMAIN/s: Prefoldin (InterPro:IPR009053); BEST Arab /.../s thaliana protein match is: unknown protein (TAIR:AT1G05320.3); Has 470429 Blast hits to 168274 proteins in 4282 species: Archae - 6896; Bacter…				3
BVRB_2g025710	0.697178	0.51493	0.809178	75.5099	0.542036	lightpink4	protein GUCD1	104905018	AT5G05930	ATGC1	At5g05930 [Source:UniProtKB/TrEMBL;Acc:Q8L870]				1
BVRB_1g017610	0.696847	0.52242	0.854274	91.2761	0.655212	lightpink4	hypothetical protein	104905261	AT2G44760		Domain of unknown function (DUF3598) [Source:TAIR;Acc:AT2G44760]
BVRB_7g163140	0.696824	0.42537	0.875395	104.7	0.751575	lightpink4	telomere repeat-binding factor 1	104898852	AT3G49850	TRB3	Telomere repeat-binding factor 3 [Source:UniProtKB/Swiss-Prot;Acc:Q9M2X3]	GO:0003677, GO:0005634, GO:0000786, GO:0006334	DNA binding, nucleus, nucleosome, nucleosome assembly		2
BVRB_3g070790	0.696578	0.669564	0.654895	32.1696	0.230925	lightpink4	hypothetical protein	104907010	AT4G14930		At4g14930 [Source:UniProtKB/TrEMBL;Acc:Q8LAM2]	GO:0016311, GO:0016787, GO:0008252, GO:0005829	dephosphorylation, hydrolase activity, nucleotidase activity, cytosol		17
BVRB_4g074850	0.696363	0.603462	0.886703	108.849	0.781356	lightpink4	dehydrogenase/reductase SDR family member 7	104890195				GO:0016491	oxidoreductase activity
BVRB_7g156590	0.695969	0.539135	0.749171	40.047	0.274997	green	hypothetical protein	104898112	AT5G01970		Heat-inducible transcription repressor [Source:UniProtKB/TrEMBL;Acc:Q9LZN4]
BVRB_7g179400	0.695875	0.620085	0.792365	65.3275	0.448595	green	hypothetical protein	104908870	AT4G02940	ALKBH10B	RNA demethylase ALKBH10B [Source:UniProtKB/Swiss-Prot;Acc:Q9ZT92]			-1	1
BVRB_4g075880	0.695367	0.551317	0.832592	82.3913	0.591433	lightpink4	serine/arginine-rich splicing factor SR30	104890321				GO:0003676, GO:0003723	nucleic acid binding, RNA binding		10
BVRB_7g173320	0.6948	0.54361	0.934684	135.596	0.93112	green	transcription initiation factor IIA large subunit	104900058	AT1G07480		Transcription factor IIA, alpha/beta subunit [Source:TAIR;Acc:AT1G07480]	GO:0006367, GO:0005672	transcription initiation from RNA polymerase II promoter, transcription factor TFIIA complex		34
BVRB_8g183180	0.694595	0.564565	0.720778	43.3939	0.311497	lightpink4	callose synthase 11-like	104900703	AT4G04970	CALS11	Callose synthase 11 [Source:UniProtKB/Swiss-Prot;Acc:Q9S9U0]	GO:0016020, GO:0000148, GO:0006075, GO:0003843, GO:0016021, GO:0005886, GO:0009555, GO:0007623, GO:0000003	membrane, 1,3-beta-D-glucan synthase complex, (1->3)-beta-D-glucan biosynthetic process, 1,3-beta-D-glucan synthase activity, integral component of membrane, plasma membrane, pollen development, circadian rhythm, reproduction		2
BVRB_5g102450	0.69452	0.569179	0.557773	18.2499	0.131004	lightpink4	hypothetical protein	104892468	AT4G19160		unknown protein; Has 35333 Blast hits to 34131 proteins in 2444 species: Archae - 798; Bacteria - 22429; Metazoa - 974; Fungi - 991; Plants - 531; Viruses - 0; Other Eukaryotes - 9610 (source: NCBI BLink). [Source:TAIR;Acc:AT4G19160]			1
BVRB_7g175380	0.694276	0.526028	0.899918	115.478	0.828943	lightpink4	pentatricopeptide repeat-containing protein At2g30100, chloroplastic	104900248	AT2G30100		Pentatricopeptide repeat-containing protein At2g30100, chloroplastic [Source:UniProtKB/Swiss-Prot;Acc:Q0WNN7]	GO:0005515	protein binding		6
BVRB_3g055390	0.69424	0.602248	0.888315	109.721	0.753438	green	oxalate--CoA ligase	104888555	AT3G48990	AAE3	Oxalate--CoA ligase [Source:UniProtKB/Swiss-Prot;Acc:Q9SMT7]	GO:0009570, GO:0009506, GO:0005737, GO:0010030, GO:0009507, GO:0009735, GO:0048046, GO:0046686, GO:0050832, GO:0010214, GO:0050203, GO:0033611, GO:0003824	chloroplast stroma, plasmodesma, cytoplasm, positive regulation of seed germination, chloroplast, response to cytokinin, apoplast, response to cadmium ion, defense response to fungus, seed coat development, oxalate-CoA ligase activity, oxalate catabolic process, catalytic activity		2
BVRB_9g216890	0.694204	0.656345	0.787241	68.8738	0.4944	lightpink4	cysteine protease RD19A	104904299	AT4G39090	RD19A	RD19A [Source:UniProtKB/TrEMBL;Acc:A0A178V006]	GO:0006508, GO:0008234	proteolysis, cysteine-type peptidase activity		2
BVRB_8g197130	0.693437	0.59318	0.711481	45.6844	0.327939	lightpink4	hypothetical protein	104902270
BVRB_9g213350	0.693292	0.478921	0.679646	25.4933	0.175059	green		870849056
BVRB_4g092240	0.692659	0.657314	0.803741	73.5556	0.505096	green	formin-like protein 5	104907094	AT5G54650	FH5	Formin-like protein 5 [Source:UniProtKB/Swiss-Prot;Acc:Q94B77]	GO:0005737, GO:0009524, GO:0009960, GO:0030041, GO:0045010, GO:0048317, GO:0005618	cytoplasm, phragmoplast, endosperm development, actin filament polymerization, actin nucleation, seed morphogenesis, cell wall		3
BVRB_5g120190	0.69245	0.452566	0.852142	98.233	0.705151	lightpink4	hypothetical protein	104894580							2
BVRB_9g214960	0.69164	0.524573	0.822259	74.6632	0.535959	lightpink4	serine/arginine-rich splicing factor SC35	104904015	AT5G64200	SC35	Serine/arginine-rich splicing factor SC35 [Source:UniProtKB/Swiss-Prot;Acc:Q9FMG4]	GO:0005829, GO:0016020, GO:0003729, GO:0016607, GO:0003676	cytosol, membrane, mRNA binding, nuclear speck, nucleic acid binding		13
BVRB_9g206750	0.691611	0.569928	0.791123	70.5607	0.506509	lightpink4	cytochrome b6-f complex iron-sulfur subunit, chloroplastic	104903038	AT4G03280	PETC	Cytochrome b6-f complex iron-sulfur subunit, chloroplastic [Source:UniProtKB/Swiss-Prot;Acc:Q9ZR03]	GO:0009535, GO:0005886, GO:0009941, GO:0016020, GO:0042742, GO:0009507, GO:0009579, GO:0010196, GO:0080167, GO:0009534, GO:0016491, GO:0055114, GO:0015979, GO:0051537, GO:0042651, GO:0009496, GO:0016679, GO:0045158	chloroplast thylakoid membrane, plasma membrane, chloroplast envelope, membrane, defense response to bacterium, chloroplast, thylakoid, nonphotochemical quenching, response to karrikin, chloroplast thylakoid, oxidoreductase activity, oxidation-reduction process, photosynthesis, 2 iron, 2 sulfur cluster binding, thylakoid membrane, plastoquinol--plastocyanin reductase activity, oxidoreductase acti…		71
BVRB_2g033930	0.691396	0.600071	0.784863	70.0725	0.503005	lightpink4	hypothetical protein	104886571				GO:0008270, GO:0005634, GO:0003676, GO:0004842, GO:0016567, GO:0005515	zinc ion binding, nucleus, nucleic acid binding, ubiquitin-protein transferase activity, protein ubiquitination, protein binding		8
BVRB_1g012980	0.690763	0.625881	0.824306	91.9263	0.631245	green	probable sugar phosphate/phosphate translocator At1g48230	104898658	AT1G48230		Probable sugar phosphate/phosphate translocator At1g48230 [Source:UniProtKB/Swiss-Prot;Acc:Q9LNH5]				4
BVRB_5g101900	0.690501	0.50909	0.920328	139.308	1	lightpink4	methylsterol monooxygenase 1-1-like	104892421				GO:0016491, GO:0055114, GO:0005506, GO:0008610	oxidoreductase activity, oxidation-reduction process, iron ion binding, lipid biosynthetic process		8
BVRB_4g097060	0.690339	0.643002	0.897787	130.695	0.897461	green	ultraviolet-B receptor UVR8	104907748	AT3G15430		MJK13.9 protein [Source:UniProtKB/TrEMBL;Acc:Q9LDU3]				7
BVRB_9g221130	0.689983	0.596648	0.93497	137.326	0.942998	green	cleavage and polyadenylation specificity factor subunit 3-I	104904698	AT1G61010	CPSF73-I	Cleavage and polyadenylation specificity factor subunit 3-I [Source:UniProtKB/Swiss-Prot;Acc:Q9C952]				16
BVRB_6g139090	0.689774	0.596985	0.614265	28.1376	0.201982	lightpink4	hypothetical protein	104896066	AT4G39470		AT4g39470/F23K16_100 [Source:UniProtKB/TrEMBL;Acc:Q94A56]	GO:0005515	protein binding	1
BVRB_5g122550	0.689312	0.525799	0.928647	137.071	0.94125	green	SWR1-complex protein 4	104894829	AT2G47210	SWC4	SWR1-complex protein 4 [Source:UniProtKB/Swiss-Prot;Acc:Q8VZL6]	GO:0005634, GO:0003677, GO:0035267, GO:0043968, GO:0006281, GO:0006338, GO:0045892, GO:0043967, GO:0000812	nucleus, DNA binding, NuA4 histone acetyltransferase complex, histone H2A acetylation, DNA repair, chromatin remodeling, negative regulation of transcription, DNA-templated, histone H4 acetylation, Swr1 complex		13
BVRB_3g062190	0.689106	0.651588	0.81746	92.7934	0.637199	green	U4/U6 small nuclear ribonucleoprotein PRP4-like protein	104889418	AT2G41500	LIS	LIS [Source:UniProtKB/TrEMBL;Acc:A0A178VMW2]	GO:0005515	protein binding		32
BVRB_013690	0.68909	0.517674	0.795458	63.4856	0.455722	lightpink4		870840962
BVRB_5g118610	0.688967	0.46108	0.879881	109.488	0.785946	lightpink4	hypothetical protein	104894441	AT1G05970		RNA-binding (RRM/RBD/RNP motifs) family protein [Source:UniProtKB/TrEMBL;Acc:Q9LNE8]	GO:0003676	nucleic acid binding
BVRB_5g115010	0.688306	0.52079	0.543536	16.1976	0.116272	lightpink4	protein IQ-DOMAIN 31	104894099	AT1G74690	IQD31	Protein IQ-DOMAIN 31 [Source:UniProtKB/Swiss-Prot;Acc:Q8L4D8]	GO:0005515	protein binding		1
BVRB_8g192830	0.687955	0.714223	0.68198	43.7569	0.314102	lightpink4	hypothetical protein	104901844	AT5G25270		Ubiquitin-like superfamily protein [Source:TAIR;Acc:AT5G25270]	GO:0005515	protein binding		2
BVRB_2g043640	0.687581	0.557688	0.858385	87.1561	0.598488	green	hypothetical protein	104887737	AT5G25520		SPOC domain / Transcription elongation factor S-II protein [Source:TAIR;Acc:AT5G25520]	GO:0006351	transcription, DNA-templated		7
BVRB_7g169660	0.687359	0.552647	0.875222	94.3683	0.648014	green	hypothetical protein isoform A	104899722	AT1G72390	PHL	CONTAINS InterPro DOMAIN/s: Spt20 family (InterPro:IPR021950); Has 8778 Blast hits to 7244 proteins in 477 species: Archae - 6; Bacteria - 326; Metazoa - 4198; Fungi - 1506; Plants - 923; Viruses - 22; Other Eukaryotes - 1797 (source: NCBI BLink). [Source:TAIR;Acc:AT1G72390]	, GO:0005737, GO:0005634, GO:0048574, GO:0007623, GO:0009416, GO:0048510, GO:0016604	, cytoplasm, nucleus, long-day photoperiodism, flowering, circadian rhythm, response to light stimulus, regulation of timing of transition from vegetative to reproductive phase, nuclear body		3
BVRB_2g046190	0.687078	0.679011	0.830296	92.3958	0.634469	green	syntaxin-61	104906135	AT1G28490	SYP61	Syntaxin-61 [Source:UniProtKB/Swiss-Prot;Acc:Q946Y7]	GO:0048193, GO:0016192, GO:0016020, GO:0016021, GO:0006886, GO:0005802	Golgi vesicle transport, vesicle-mediated transport, membrane, integral component of membrane, intracellular protein transport, trans-Golgi network		22
BVRB_5g101490	0.686834	0.590767	0.784928	66.827	0.479708	lightpink4	sulfiredoxin, chloroplastic/mitochondrial	104892382	AT1G31170	ATSRX	Sulfiredoxin [Source:UniProtKB/TrEMBL;Acc:F4I7W2]	GO:0009507, GO:0006979, GO:0055114, GO:0032542, GO:0016667	chloroplast, response to oxidative stress, oxidation-reduction process, sulfiredoxin activity, oxidoreductase activity, acting on a sulfur group of donors		14
BVRB_6g155280	0.686537	0.447017	0.552025	19.9034	0.142874	lightpink4	transcription factor MYB1R1	104898042	AT1G70000		At1g70000 [Source:UniProtKB/TrEMBL;Acc:O04544]	GO:0005634, GO:0009651, GO:0009737, GO:0080167, GO:0009733, GO:0046686, GO:0003700, GO:0009751, GO:0003682, GO:0009753, GO:0009739, GO:0009723, GO:0003677, GO:0008270, GO:0003676, GO:0031540	nucleus, response to salt stress, response to abscisic acid, response to karrikin, response to auxin, response to cadmium ion, DNA-binding transcription factor activity, response to salicylic acid, chromatin binding, response to jasmonic acid, response to gibberellin, response to ethylene, DNA binding, zinc ion binding, nucleic acid binding, regulation of anthocyanin biosynthetic process		3
BVRB_1g000230	0.686358	0.564921	0.596299	17.7816	0.122103	green	hypothetical protein	104904601	AT1G38131	OFUT11	O-fucosyltransferase 11 [Source:UniProtKB/Swiss-Prot;Acc:Q8GUM0]			-1
BVRB_5g102570	0.686295	0.504364	0.823512	68.9475	0.473453	green	probable envelope ADP,ATP carrier protein, chloroplastic	104892480	AT5G01500	TAAC	Thylakoid ADP,ATP carrier protein, chloroplastic [Source:UniProtKB/Swiss-Prot;Acc:Q9M024]	GO:0009624, GO:0009941, GO:0009507, GO:0022857, GO:0055085	response to nematode, chloroplast envelope, chloroplast, transmembrane transporter activity, transmembrane transport
BVRB_9g206640	0.68581	0.628204	0.851811	95.8107	0.687763	lightpink4	N-alpha-acetyltransferase 11	104903031	AT1G03650		Acyl-CoA N-acyltransferases (NAT) superfamily protein [Source:UniProtKB/TrEMBL;Acc:Q8GWN1]				9
BVRB_3g065940	0.68571	0.583063	0.752549	55.2807	0.379605	green	26S proteasome non-ATPase regulatory subunit 1 homolog A	104889815	AT1G04810	RPN2B	26S proteasome non-ATPase regulatory subunit 1 homolog [Source:UniProtKB/TrEMBL;Acc:A0A178WEG0]	GO:0000502, GO:0050790, GO:0042176, GO:0030234, GO:0016021, GO:0016020, GO:0008540	proteasome complex, regulation of catalytic activity, regulation of protein catabolic process, enzyme regulator activity, integral component of membrane, membrane, proteasome regulatory particle, base subcomplex		35
BVRB_3g063920	0.685574	0.485944	0.916302	115.892	0.795812	green	hypothetical protein	104889623	AT5G24710		Transducin/WD40 repeat-like superfamily protein [Source:UniProtKB/TrEMBL;Acc:F4KIH8]	GO:0005886, GO:0005515	plasma membrane, protein binding		1
BVRB_6g129940	0.685139	0.532927	0.763832	55.0792	0.395378	lightpink4	histone H1	104895130	AT2G18050	HIS1-3	HIS1-3 [Source:UniProtKB/TrEMBL;Acc:A0A178VX64]	GO:0005694, GO:0000786, GO:0003677, GO:0005634, GO:0006334, GO:0009414	chromosome, nucleosome, DNA binding, nucleus, nucleosome assembly, response to water deprivation		4
BVRB_1g005600	0.684825	0.661368	0.49014	10.2413	0.0703254	green	serine/threonine-protein kinase CTR1	104888370	AT4G24480		Protein kinase superfamily protein [Source:UniProtKB/TrEMBL;Acc:F4JQX7]	GO:0005524, GO:0004672, GO:0006468	ATP binding, protein kinase activity, protein phosphorylation	0
BVRB_9g202960	0.683979	0.416088	0.826152	79.6658	0.571869	lightpink4	hypothetical protein	104902575	AT1G17330		At1g17330 [Source:UniProtKB/TrEMBL;Acc:Q8GUM8]				3
BVRB_7g168070	0.683734	0.620785	0.831504	87.9557	0.631377	lightpink4	hypothetical protein isoform A	104899578	AT5G48590		Gb [Source:UniProtKB/TrEMBL;Acc:Q9FJL1]				2
BVRB_9g219090	0.683568	0.607636	0.827216	81.1791	0.582732	lightpink4	hypothetical protein	104904508	AT1G80530		Major facilitator superfamily protein [Source:UniProtKB/TrEMBL;Acc:Q9M8M1]
BVRB_8g197200	0.683319	0.48723	0.861376	85.6451	0.588113	green	protein phosphatase 1 regulatory subunit pprA	104902275	AT5G19680		Protein phosphatase 1 regulatory inhibitor subunit PPP1R7 homolog [Source:UniProtKB/Swiss-Prot;Acc:Q84WJ9]	GO:0005515	protein binding		3
BVRB_9g209320	0.683215	0.677723	0.78359	60.9582	0.418592	green	OPA3-like protein	104903432	AT3G58150		Optic atrophy 3 protein (OPA3) [Source:UniProtKB/TrEMBL;Acc:F4J4P1]				1
BVRB_8g192330	0.681946	0.598471	0.710852	43.3387	0.297601	green	cyclic nucleotide-gated ion channel 17	104901798	AT2G24610	ATCNGC14	cyclic nucleotide-gated channel 14 [Source:TAIR;Acc:AT2G24610]	GO:0055085, GO:0016020, GO:0006813, GO:0005249, GO:0005216, GO:0006811	transmembrane transport, membrane, potassium ion transport, voltage-gated potassium channel activity, ion channel activity, ion transport
BVRB_2g032490	0.681791	0.552585	0.816462	69.0808	0.474368	green	hypothetical protein isoform A	104885514	AT5G11630		Uncharacterized protein T22P22_20 [Source:UniProtKB/TrEMBL;Acc:Q9LYG7]	GO:0006952, GO:0005739, GO:0042742, GO:0048364, GO:0050832, GO:0071433	defense response, mitochondrion, defense response to bacterium, root development, defense response to fungus, cell wall repair		1
BVRB_2g026420	0.681756	0.615649	0.719815	49.646	0.356376	lightpink4		870867632
BVRB_6g155780	0.681421	0.474824	0.92716	139.708	1.00288	lightpink4	hypothetical protein	104908432	AT1G68660	CPLS1	ATP-dependent Clp protease adapter protein CLPS1, chloroplastic [Source:UniProtKB/Swiss-Prot;Acc:Q9SX29]	GO:0030163, GO:1903052, GO:0030674	protein catabolic process, positive regulation of proteolysis involved in cellular protein catabolic process, protein binding, bridging		6
BVRB_008360	0.681031	0.525242	0.926494	121.558	0.834722	green	cleavage stimulating factor 64	104884428	AT1G71800	CSTF64	Cleavage stimulating factor 64 [Source:UniProtKB/Swiss-Prot;Acc:Q9M9G6]	GO:0031124, GO:0003676, GO:0003723, GO:0003729, GO:0031047, GO:0031123, GO:0042868, GO:0045892, GO:0048589, GO:0060968	mRNA 3'-end processing, nucleic acid binding, RNA binding, mRNA binding, gene silencing by RNA, RNA 3'-end processing, antisense RNA metabolic process, negative regulation of transcription, DNA-templated, developmental growth, regulation of gene silencing		18
BVRB_005750	0.680785	0.425029	0.899664	128.645	0.923458	lightpink4	uncharacterized LOC104884070	104884070	AT4G13540		Golgin family A protein [Source:UniProtKB/TrEMBL;Acc:Q9T0H4]
BVRB_5g124310	0.680418	0.39836	0.585143	14.0635	0.0965718	green	cytochrome b561 domain-containing protein At4g18260	104908002	AT4G18260		Cytochrome b561 domain-containing protein At4g18260 [Source:UniProtKB/Swiss-Prot;Acc:Q0WPS2]	GO:0055114, GO:0016021, GO:0016020	oxidation-reduction process, integral component of membrane, membrane	-1	10
BVRB_9g205620	0.680119	0.404294	0.641501	27.9302	0.200492	lightpink4	hypothetical protein	104902893	AT2G28105		Replication factor-A carboxy-terminal domain protein [Source:UniProtKB/TrEMBL;Acc:Q5XVD2]
BVRB_4g097020	0.6799	0.596986	0.784642	64.9982	0.46658	lightpink4	plant intracellular Ras-group-related LRR protein 6	104907745	AT3G15410		Leucine-rich repeat (LRR) family protein [Source:UniProtKB/TrEMBL;Acc:F4IYR7]	GO:0005515	protein binding		2
BVRB_5g105480	0.679444	0.454056	0.757341	43.0963	0.295936	green	tRNA (guanine-N(7)-)-methyltransferase	104892843	AT5G24840		tRNA (guanine-N(7)-)-methyltransferase [Source:UniProtKB/Swiss-Prot;Acc:Q8GXB7]	GO:0006400, GO:0008176	tRNA modification, tRNA (guanine-N7-)-methyltransferase activity		24
BVRB_9g208880	0.679315	0.39295	0.683659	30.6416	0.210412	green	peroxidase 4	104903392				GO:0042744, GO:0005576, GO:0006979, GO:0004601, GO:0098869, GO:0020037, GO:0055114, GO:0046872, GO:0016491	hydrogen peroxide catabolic process, extracellular region, response to oxidative stress, peroxidase activity, cellular oxidant detoxification, heme binding, oxidation-reduction process, metal ion binding, oxidoreductase activity		1
BVRB_2g046330	0.679221	0.524363	0.795007	60.7853	0.417404	green	proline--tRNA ligase	104906162	AT1G44835		YbaK/aminoacyl-tRNA synthetase-associated domain-containing protein [Source:UniProtKB/TrEMBL;Acc:F4HPK3]	GO:0006450, GO:0002161, GO:0005829, GO:0106074	regulation of translational fidelity, aminoacyl-tRNA editing activity, cytosol, aminoacyl-tRNA metabolism involved in translational fidelity		1
BVRB_6g134610	0.679054	0.567856	0.833095	76.2684	0.547481	lightpink4	pentatricopeptide repeat-containing protein At4g37170	104895592	AT4G37170	PCMP-H5	Pentatricopeptide repeat-containing protein At4g37170 [Source:UniProtKB/Swiss-Prot;Acc:O23169]	GO:0008270, GO:0005515	zinc ion binding, protein binding		1
BVRB_6g131280	0.678795	0.702539	0.62323	22.235	0.159611	lightpink4	hypothetical protein	104895249
BVRB_3g052600	0.678644	0.513535	0.820162	87.4294	0.627599	lightpink4	myosin IB heavy chain	104888304	AT5G53310		AT5g53310/K19E1_11 [Source:UniProtKB/TrEMBL;Acc:Q9ASY2]	GO:0005886, GO:0003774, GO:0016459	plasma membrane, motor activity, myosin complex
BVRB_7g178160	0.678486	0.599155	0.797321	68.8311	0.472653	green	CDT1-like protein a, chloroplastic	104908707	AT2G31270	CDT1A	CDT1-like protein a, chloroplastic [Source:UniProtKB/Swiss-Prot;Acc:Q9SJW9]				19
BVRB_3g056980	0.677596	0.582334	0.886213	112.334	0.77138	green	ATPase family AAA domain-containing protein At1g05910	104888783	AT1G05910		ATPase family AAA domain-containing protein At1g05910 [Source:UniProtKB/Swiss-Prot;Acc:F4IAE9]	GO:0042393, GO:0031936, GO:0080111, GO:0005524, GO:0005515	histone binding, negative regulation of chromatin silencing, DNA demethylation, ATP binding, protein binding		16
BVRB_6g149630	0.677558	0.428839	0.903782	100.621	0.690954	green	ethylene-responsive transcription factor ERF113	104897454				GO:0009651, GO:0009737, GO:0043565, GO:0045893, GO:0009414, GO:0019760, GO:0009751, GO:0009753, GO:0009723, GO:0003677, GO:0006355, GO:0003700, GO:0071497	response to salt stress, response to abscisic acid, sequence-specific DNA binding, positive regulation of transcription, DNA-templated, response to water deprivation, glucosinolate metabolic process, response to salicylic acid, response to jasmonic acid, response to ethylene, DNA binding, regulation of transcription, DNA-templated, DNA-binding transcription factor activity, cellular response to f…		1
BVRB_3g062850	0.676011	0.453387	0.693852	29.8269	0.204817	green		870864039				GO:0046622,	positive regulation of organ growth,
BVRB_5g097880	0.675808	0.615371	0.784413	71.8834	0.493613	green	3-oxoacyl-[acyl-carrier-protein] synthase III, chloroplastic	104892051	AT1G62640	KAS III	3-oxoacyl-[acyl-carrier-protein] synthase III, chloroplastic [Source:UniProtKB/Swiss-Prot;Acc:P49243]	GO:0009570, GO:0009507, GO:0003824, GO:0006633, GO:0004315	chloroplast stroma, chloroplast, catalytic activity, fatty acid biosynthetic process, 3-oxoacyl-[acyl-carrier-protein] synthase activity		18
BVRB_4g072310	0.675804	0.415218	0.742303	47.577	0.341524	lightpink4	protein slowmo homolog	104889957	AT5G13070		At5g13070 [Source:UniProtKB/TrEMBL;Acc:Q9FYA3]	GO:0005758	mitochondrial intermembrane space		2
BVRB_3g053780	0.675748	0.460202	0.822668	69.2399	0.475461	green		870865152
BVRB_4g077500	0.675063	0.490199	0.639192	30.0432	0.215661	lightpink4		870862721
BVRB_009010	0.674565	0.586349	0.800072	69.8334	0.501289	lightpink4		870841744	AT3G43920	DCL3	Endoribonuclease Dicer homolog 3 [Source:UniProtKB/Swiss-Prot;Acc:Q9LXW7]	GO:0031047, GO:0004525, GO:0090502, GO:0090501, GO:0006396, GO:0003725, GO:0010216, GO:0010267, GO:0030422, GO:0051214, GO:0051607, GO:0005634, GO:0005730, GO:0005515	gene silencing by RNA, ribonuclease III activity, RNA phosphodiester bond hydrolysis, endonucleolytic, RNA phosphodiester bond hydrolysis, RNA processing, double-stranded RNA binding, maintenance of DNA methylation, production of ta-siRNAs involved in RNA interference, production of siRNA involved in RNA interference, RNA virus induced gene silencing, defense response to virus, nucleus, nucleolus…
BVRB_6g139590	0.674321	0.570023	0.795362	74.4638	0.534527	lightpink4	2-oxoglutarate-dependent dioxygenase DAO	104896110	AT1G14120		2-oxoglutarate (2OG) and Fe(II)-dependent oxygenase superfamily protein [Source:UniProtKB/TrEMBL;Acc:Q9XI76]	GO:0016491, GO:0055114, GO:0009852	oxidoreductase activity, oxidation-reduction process, auxin catabolic process		2
BVRB_6g142830	0.674278	0.691596	0.859465	101.856	0.699428	green	beta-glucuronosyltransferase GlcAT14A	104896621	AT1G71070		At1g71070/F23N20_6 [Source:UniProtKB/TrEMBL;Acc:Q9C9A1]	GO:0005794, GO:0016020, GO:0008375	Golgi apparatus, membrane, acetylglucosaminyltransferase activity
BVRB_3g053810	0.673498	0.576555	0.817266	78.7553	0.540802	green	dihydrolipoyl dehydrogenase 1, chloroplastic	104888407	AT3G16950	LPD1	Dihydrolipoyl dehydrogenase 1, chloroplastic [Source:UniProtKB/Swiss-Prot;Acc:A8MS68]	GO:0005623, GO:0009055, GO:0016491, GO:0055114, GO:0050660, GO:0045454, GO:0004148, GO:0016668	cell, electron transfer activity, oxidoreductase activity, oxidation-reduction process, flavin adenine dinucleotide binding, cell redox homeostasis, dihydrolipoyl dehydrogenase activity, oxidoreductase activity, acting on a sulfur group of donors, NAD(P) as acceptor		37
BVRB_6g127820	0.673435	0.583954	0.735958	49.0946	0.352418	lightpink4	hypothetical protein isoform C	104894922	AT2G23090		Uncharacterized protein At2g23090 [Source:UniProtKB/Swiss-Prot;Acc:O64818]				2
BVRB_1g002330	0.672858	0.512397	0.781936	59.2066	0.406564	green		870869484
BVRB_4g082390	0.672718	0.424247	0.819922	61.3994	0.421621	green	5'-3' exoribonuclease 4	104890966	AT1G54490	XRN4	XRN4 [Source:UniProtKB/TrEMBL;Acc:A0A384KRW9]	GO:0000932, GO:0051301, GO:0005829, GO:0003729, GO:0010087, GO:0040029, GO:0031087, GO:0009826, GO:0010494, GO:0004534, GO:0000291, GO:0006402, GO:0010286, GO:0010587, GO:0070370, GO:0005844, GO:0008270, GO:0005634, GO:0003676, GO:0006139, GO:0004527	P-body, cell division, cytosol, mRNA binding, phloem or xylem histogenesis, regulation of gene expression, epigenetic, deadenylation-independent decapping of nuclear-transcribed mRNA, unidimensional cell growth, cytoplasmic stress granule, 5'-3' exoribonuclease activity, nuclear-transcribed mRNA catabolic process, exonucleolytic, mRNA catabolic process, heat acclimation, miRNA catabolic process, …		25
BVRB_7g175420	0.672511	0.652248	0.713554	55.6704	0.382281	green	pre-mRNA-splicing factor CWC22 homolog	104900253	AT1G52325		Initiation factor eIF-4 gamma, MA3 [Source:UniProtKB/TrEMBL;Acc:F4ICW3]	GO:0003723, GO:0005515	RNA binding, protein binding		33
BVRB_8g192790	0.672442	0.413405	0.887856	109.126	0.783342	lightpink4	hypothetical protein	104901840	AT3G09850		AT3g09850/F8A24_10 [Source:UniProtKB/TrEMBL;Acc:Q9SF87]	GO:0003676	nucleic acid binding		4
BVRB_7g170200	0.672152	0.558368	0.775878	66.7388	0.479074	lightpink4	PHD finger protein ALFIN-LIKE 4	104899772				GO:0005634, GO:0005829, GO:0035064, GO:0006355, GO:0042393	nucleus, cytosol, methylated histone binding, regulation of transcription, DNA-templated, histone binding		6
BVRB_6g139160	0.672119	0.675346	0.599376	31.2925	0.214881	green	hypothetical protein	104896073	AT5G09910	LIP2	Small GTPase-like protein LIP2 [Source:UniProtKB/Swiss-Prot;Acc:F4KFD8]	GO:0005525, GO:0003924	GTP binding, GTPase activity		1
BVRB_8g198900	0.672011	0.67139	0.746177	58.6884	0.421286	lightpink4	diacylglycerol kinase 7	104902434	AT2G18730	DGK3	Diacylglycerol kinase 3 [Source:UniProtKB/Swiss-Prot;Acc:Q8VZG1]	GO:0007165, GO:0016301, GO:0003951, GO:0007205, GO:0004143	signal transduction, kinase activity, NAD+ kinase activity, protein kinase C-activating G protein-coupled receptor signaling pathway, diacylglycerol kinase activity		17
BVRB_1g003610	0.671993	0.427893	0.661735	30.1257	0.216253	lightpink4	exosome complex component RRP41 homolog	104886666	AT3G61620	RRP41	Exosome complex component RRP41 homolog [Source:UniProtKB/Swiss-Prot;Acc:Q9SP08]				25
BVRB_004270	0.671952	0.5276	0.85832	85.2803	0.585608	green	hypothetical protein	104883885	AT2G41830		Uncharacterized protein [Source:TAIR;Acc:AT2G41830]	GO:0005886, GO:0072659	plasma membrane, protein localization to plasma membrane		1
BVRB_8g190430	0.67194	0.601058	0.61559	19.5116	0.133984	green	hypothetical protein	104901611				GO:0006950	response to stress
BVRB_5g101560	0.671936	0.479264	0.838137	75.7722	0.520317	green	zinc finger protein ZPR1	104892390	AT5G22480		ZPR1 zinc-finger domain protein [Source:UniProtKB/TrEMBL;Acc:F4K9W6]	GO:0008270	zinc ion binding		7
BVRB_6g143990	0.67183	0.548133	0.823506	66.7544	0.458393	green	hypothetical protein	104896771	AT5G14460		Pseudouridine synthase family protein [Source:UniProtKB/TrEMBL;Acc:Q0WVR7]	GO:0009451, GO:0001522, GO:0009982, GO:0006396, GO:0003723	RNA modification, pseudouridine synthesis, pseudouridine synthase activity, RNA processing, RNA binding		70
BVRB_5g118120	0.670573	0.512401	0.921826	117.348	0.805812	green	hypothetical protein	104894352	AT4G24690	NBR1	Protein NBR1 homolog [Source:UniProtKB/Swiss-Prot;Acc:Q9SB64]	GO:0005737, GO:0005773, GO:0043130, GO:0051258, GO:0008270, GO:0016236, GO:0005515	cytoplasm, vacuole, ubiquitin binding, protein polymerization, zinc ion binding, macroautophagy, protein binding		23
BVRB_6g138110	0.670545	0.551785	0.524073	13.957	0.100188	lightpink4	BTB/POZ domain-containing protein At3g50780	104895980	AT3G50780		BTB/POZ domain-containing protein At3g50780 [Source:UniProtKB/Swiss-Prot;Acc:Q9SVM0]			1	1
BVRB_2g025060	0.670492	0.545575	0.824299	75.1156	0.539206	lightpink4	hypothetical protein	104904325	AT2G39705	RTFL8	RTFL8 [Source:UniProtKB/TrEMBL;Acc:A0A178VQG8]				1
BVRB_000970	0.670421	0.469255	0.895926	116.218	0.798053	green	protein CTR9 homolog	104883430				GO:0006355, GO:0016570, GO:0005515	regulation of transcription, DNA-templated, histone modification, protein binding		28
BVRB_1g011060	0.67042	0.468833	0.888395	119.166	0.855413	lightpink4		870868679
BVRB_3g050410	0.670399	0.528252	0.866651	104.946	0.753336	lightpink4		870865357
BVRB_3g057840	0.670211	0.571996	0.782286	55.5446	0.381417	green	uncharacterized LOC104888858	104888858
BVRB_5g101140	0.670053	0.513253	0.882302	108.672	0.746239	green	hypothetical protein	104892353	AT4G11790		AT4g11790/T5C23_220 [Source:UniProtKB/TrEMBL;Acc:Q93ZH3]	GO:0046907	intracellular transport		12
BVRB_3g065500	0.669967	0.514499	0.852297	91.5161	0.628429	green	adenosylhomocysteinase	104889777				GO:0051287, GO:0006730, GO:0004013, GO:0016787, GO:0019510	NAD binding, one-carbon metabolic process, adenosylhomocysteinase activity, hydrolase activity, S-adenosylhomocysteine catabolic process		19
BVRB_4g072380	0.669909	0.534465	0.893956	111.903	0.768422	green	probable copper-transporting ATPase HMA5	104889963				GO:0016021, GO:0005507, GO:0046872, GO:0000166, GO:0030001, GO:0019829, GO:0006812	integral component of membrane, copper ion binding, metal ion binding, nucleotide binding, metal ion transport, cation-transporting ATPase activity, cation transport		3
BVRB_9g204850	0.669715	0.521388	0.848789	88.1494	0.632768	lightpink4	two pore calcium channel protein 1A	104902804							19
BVRB_6g149200	0.669671	0.457842	0.559486	14.975	0.107496	lightpink4	uncharacterized LOC104897417	104897417				GO:0005515	protein binding
BVRB_7g159360	0.669554	0.417759	0.630902	21.6079	0.148378	green	heterogeneous nuclear ribonucleoprotein Q	104898352	AT3G52660		At3g52660 [Source:UniProtKB/TrEMBL;Acc:Q9LXJ8]	GO:0003676	nucleic acid binding
BVRB_009060	0.669215	0.492324	0.820607	64.0739	0.439987	green	24-methylenesterol C-methyltransferase 2	104884507	AT1G76090	SMT3	24-methylenesterol C-methyltransferase 3 [Source:UniProtKB/Swiss-Prot;Acc:Q94JS4]	GO:0008152, GO:0032259, GO:0016740, GO:0008168, GO:0006694, GO:0016021, GO:0016020	metabolic process, methylation, transferase activity, methyltransferase activity, steroid biosynthetic process, integral component of membrane, membrane		4
BVRB_7g157020	0.669195	0.647556	0.693041	34.8235	0.249975	lightpink4	arginine biosynthesis bifunctional protein ArgJ, chloroplastic	104898159	AT2G37500		Arginine biosynthesis bifunctional protein ArgJ, chloroplastic [Source:UniProtKB/TrEMBL;Acc:A0A178VUS6]	GO:0006526, GO:0004358	arginine biosynthetic process, glutamate N-acetyltransferase activity		12
BVRB_6g142520	0.669158	0.547316	0.799393	64.3004	0.441542	green	probable protein phosphatase 2C 15	104896573	AT1G68410		Probable protein phosphatase 2C 15 [Source:UniProtKB/Swiss-Prot;Acc:Q9M9C6]	GO:0003824, GO:0004722, GO:0006470	catalytic activity, protein serine/threonine phosphatase activity, protein dephosphorylation
BVRB_9g211820	0.669114	0.388413	0.923952	112.887	0.77518	green	SURP and G-patch domain-containing protein 1-like protein	104903712	AT3G52120		SWAP (Suppressor-of-White-APricot)/surp domain-containing protein / D111/G-patch domain-containing protein [Source:UniProtKB/TrEMBL;Acc:A0A1I9LRK1]	GO:0003723, GO:0006396, GO:0003676,	RNA binding, RNA processing, nucleic acid binding,		1
BVRB_4g095380	0.669061	0.457308	0.809501	58.0327	0.398502	green	protein FLX-like 1	104907511	AT3G14750	FLXL1	Protein FLX-like 1 [Source:UniProtKB/Swiss-Prot;Acc:Q93V84]				1
BVRB_1g012860	0.669005	0.696589	0.773181	69.8843	0.501654	lightpink4	B3 domain-containing protein Os01g0723500	104898577				GO:0003677	DNA binding		1
BVRB_9g202410	0.668167	0.608096	0.729444	44.8733	0.322116	lightpink4	probable protein arginine N-methyltransferase 6	104902523	AT3G20020	ATPRMT6	Protein arginine methyltransferase 6 [Source:UniProtKB/TrEMBL;Acc:A0A178VA69]	GO:0008168, GO:0006479	methyltransferase activity, protein methylation		30
BVRB_7g170760	0.668003	0.503503	0.891782	112.268	0.770926	green	mitochondrial fission protein ELM1	104899825	AT5G22350	ELM1	Mitochondrial fission protein ELM1 [Source:UniProtKB/Swiss-Prot;Acc:Q93YN4]	GO:0005741, GO:0000266	mitochondrial outer membrane, mitochondrial fission		3
BVRB_5g117260	0.667548	0.477458	0.794891	63.8783	0.458541	lightpink4	hypothetical protein	104894289				GO:0005515	protein binding
BVRB_9g216250	0.666974	0.616407	0.767014	64.1447	0.440473	green	arginine decarboxylase	104904246	AT2G16500	ADC1	Arginine decarboxylase 1 [Source:UniProtKB/Swiss-Prot;Acc:Q9SI64]	GO:0003824, GO:0006527, GO:0008792, GO:0008295	catalytic activity, arginine catabolic process, arginine decarboxylase activity, spermidine biosynthetic process		8
BVRB_3g057470	0.666238	0.616672	0.902454	131.089	0.941002	lightpink4	uncharacterized LOC104888826	104888826	AT3G59490		unknown protein; Has 30 Blast hits to 30 proteins in 12 species: Archae - 0; Bacteria - 0; Metazoa - 0; Fungi - 0; Plants - 28; Viruses - 0; Other Eukaryotes - 2 (source: NCBI BLink). [Source:TAIR;Acc:AT3G59490]				1
BVRB_4g080080	0.66589	0.438005	0.785027	60.6626	0.435458	lightpink4	hypothetical protein	104890683	AT1G09320		Agenet domain-containing protein [Source:UniProtKB/TrEMBL;Acc:Q500V5]
BVRB_7g168840	0.66589	0.576373	0.799798	67.6944	0.485934	lightpink4	hypothetical protein isoform A	104899652	AT1G53710		Calcineurin-like metallo-phosphoesterase superfamily protein [Source:UniProtKB/TrEMBL;Acc:A8MQN4]	GO:0006506, GO:0005794, GO:0005768, GO:0005802, GO:0016787	GPI anchor biosynthetic process, Golgi apparatus, endosome, trans-Golgi network, hydrolase activity		1
BVRB_8g184280	0.665826	0.492125	0.705705	39.6975	0.272597	green	phosphoglycolate phosphatase 2	104900789	AT5G47760	PGLP2	Phosphoglycolate phosphatase 2 [Source:UniProtKB/Swiss-Prot;Acc:Q8GWU0]	GO:0008967, GO:0009507, GO:0016791	phosphoglycolate phosphatase activity, chloroplast, phosphatase activity		15
BVRB_2g028870	0.66577	0.479635	0.887956	119.523	0.857981	lightpink4	methyltransferase-like protein 13	104907486	AT3G60910		S-adenosyl-L-methionine-dependent methyltransferases superfamily protein [Source:UniProtKB/TrEMBL;Acc:Q8RXT8]	GO:0008168	methyltransferase activity
BVRB_9g222650	0.665246	0.509221	0.693964	39.2716	0.281905	lightpink4	serine/threonine-protein kinase TOR	104904834				GO:0008144, GO:0004674, GO:0016301, GO:0044877, GO:0005515	drug binding, protein serine/threonine kinase activity, kinase activity, protein-containing complex binding, protein binding		40
BVRB_6g139010	0.664724	0.589257	0.843235	82.0141	0.563179	green	mitochondrial uncoupling protein 5	104896063	AT2G22500	PUMP5	Mitochondrial uncoupling protein 5 [Source:UniProtKB/Swiss-Prot;Acc:Q9SJY5]	GO:0022857, GO:0055085, GO:1902600, GO:0006839, GO:0005310, GO:0017077	transmembrane transporter activity, transmembrane transport, proton transmembrane transport, mitochondrial transport, dicarboxylic acid transmembrane transporter activity, oxidative phosphorylation uncoupler activity		3
BVRB_2g028270	0.664648	0.509717	0.844819	91.372	0.6559	lightpink4	phosphatidylinositol 4-kinase gamma 6	104907095							1
BVRB_2g041260	0.664533	0.445809	0.734481	44.6281	0.306455	green	annexin D4	104887499	AT2G38750	ANN4	Annexin D4 [Source:UniProtKB/Swiss-Prot;Acc:Q9ZVJ6]	GO:0009506, GO:0009409, GO:0009651, GO:0009737, GO:0003729, GO:0009414, GO:0009408, GO:0006970, GO:0005509, GO:0005544	plasmodesma, response to cold, response to salt stress, response to abscisic acid, mRNA binding, response to water deprivation, response to heat, response to osmotic stress, calcium ion binding, calcium-dependent phospholipid binding		3
BVRB_6g153190	0.663946	0.392818	0.762746	42.9854	0.295174	green	protein ENHANCED DISEASE RESISTANCE 2-like	104897839	AT1G13970		Beta-hexosaminidase (DUF1336) [Source:UniProtKB/TrEMBL;Acc:Q9XI89]
BVRB_6g140110	0.66382	0.426507	0.850051	95.5947	0.686212	lightpink4	jasmonate-induced protein homolog	104896151
BVRB_6g147430	0.663511	0.51153	0.724313	49.0683	0.336945	green	T-complex protein 1 subunit epsilon	104897227	AT1G24510	CCT5	T-complex protein 1 subunit epsilon [Source:UniProtKB/Swiss-Prot;Acc:O04450]	GO:0005886, GO:0009506, GO:0005829, GO:0005524, GO:0006457, GO:0051082	plasma membrane, plasmodesma, cytosol, ATP binding, protein folding, unfolded protein binding		74
BVRB_4g081130	0.663486	0.53174	0.882923	115.712	0.830619	lightpink4	CAX-interacting protein 4	104890812	AT2G28910	CXIP4	CXIP4 [Source:UniProtKB/TrEMBL;Acc:A0A178VV16]	GO:0005634, GO:0005737, GO:0008270, GO:0003676	nucleus, cytoplasm, zinc ion binding, nucleic acid binding		3
BVRB_1g018580	0.662753	0.433927	0.788527	74.0245	0.531373	lightpink4	hypothetical protein	104905346	AT4G00060	MEE44	Nucleotidyltransferase family protein [Source:UniProtKB/TrEMBL;Acc:F4JH01]	GO:0009793, GO:0016779	embryo development ending in seed dormancy, nucleotidyltransferase activity		3
BVRB_6g131780	0.66227	0.415714	0.700754	32.2678	0.221578	green	glutamate decarboxylase 4	104895295				GO:0003824, GO:0030170, GO:0019752, GO:0016831, GO:0004351, GO:0006536	catalytic activity, pyridoxal phosphate binding, carboxylic acid metabolic process, carboxy-lyase activity, glutamate decarboxylase activity, glutamate metabolic process		15
BVRB_8g200950	0.661995	0.552997	0.84418	86.6142	0.621747	lightpink4	pentatricopeptide repeat-containing protein At4g18975, chloroplastic	104882924	AT4G18975		Pentatricopeptide repeat-containing protein At4g18975, chloroplastic [Source:UniProtKB/Swiss-Prot;Acc:Q2V3H0]	GO:0005515	protein binding		1
BVRB_7g159060	0.661847	0.35066	0.691647	32.0313	0.229932	lightpink4	hypothetical protein	104898322	AT2G36145		Expressed protein [Source:UniProtKB/TrEMBL;Acc:Q8VXY0]	GO:0009507, GO:0009535, GO:0009570	chloroplast, chloroplast thylakoid membrane, chloroplast stroma		40
BVRB_008250	0.661519	0.45336	0.643734	18.7097	0.128477	green	translation factor GUF1 homolog, chloroplastic	104884414	AT5G08650		Translation factor GUF1 homolog, chloroplastic [Source:UniProtKB/TrEMBL;Acc:A0A178USI8]	GO:0016787, GO:0005525, GO:0003924, GO:0000166, GO:0006412, GO:0009536, GO:0009507, GO:0045727, GO:0019904	hydrolase activity, GTP binding, GTPase activity, nucleotide binding, translation, plastid, chloroplast, positive regulation of translation, protein domain specific binding		40
BVRB_019750	0.661171	0.433647	0.636526	26.7636	0.192119	lightpink4		870746475				GO:0090502, GO:0004523, GO:0003676	RNA phosphodiester bond hydrolysis, endonucleolytic, RNA-DNA hybrid ribonuclease activity, nucleic acid binding
BVRB_2g032240	0.66088	0.339172	0.877194	87.5524	0.60121	green	exosome complex exonuclease RRP46 homolog	104885303	AT3G46210	RRP46	Exosome complex exonuclease RRP46 homolog [Source:UniProtKB/Swiss-Prot;Acc:Q9LX74]	GO:0042802, GO:0003690, GO:0003727, GO:0004536, GO:0004540	identical protein binding, double-stranded DNA binding, single-stranded RNA binding, deoxyribonuclease activity, ribonuclease activity		27
BVRB_3g069180	0.660828	0.449152	0.902449	105.518	0.724579	green	probable E3 ubiquitin-protein ligase LUL4	104906791	AT5G19080	LUL3	Probable E3 ubiquitin-protein ligase LUL3 [Source:UniProtKB/Swiss-Prot;Acc:Q84ME1]				3
BVRB_1g011770	0.660653	0.435865	0.808482	74.5362	0.535047	lightpink4	hypothetical protein	104895943
BVRB_3g050660	0.660052	0.624352	0.548372	23.3221	0.160149	green	stomatin-like protein 2, mitochondrial	104888119	AT4G27585		SPFH/Band 7/PHB domain-containing membrane-associated protein family [Source:UniProtKB/TrEMBL;Acc:Q93VP9]	GO:0016020	membrane		3
BVRB_5g103960	0.658996	0.526149	0.762333	48.7998	0.335102	green	GTPase-activating protein gyp7	104892617	AT5G53570		Ypt/Rab-GAP domain of gyp1p superfamily protein [Source:UniProtKB/TrEMBL;Acc:F4JX92]				2
BVRB_4g081410	0.657784	0.529274	0.840288	84.3314	0.579092	green	probable linoleate 9S-lipoxygenase 5	104890834				GO:0031408, GO:0016491, GO:0055114, GO:0046872, GO:0016702, GO:0005515	oxylipin biosynthetic process, oxidoreductase activity, oxidation-reduction process, metal ion binding, oxidoreductase activity, acting on single donors with incorporation of molecular oxygen, incorporation of two atoms of oxygen, protein binding		1
BVRB_2g023730	0.657496	0.524485	0.853302	80.5999	0.553469	green	NF-X1-type zinc finger protein NFXL2	104903324	AT5G05660	NFXL2	NF-X1-type zinc finger protein NFXL2 [Source:UniProtKB/Swiss-Prot;Acc:Q9FFK8]	GO:0009651, GO:0010310, GO:0008270, GO:0006355, GO:0005634, GO:0003700	response to salt stress, regulation of hydrogen peroxide metabolic process, zinc ion binding, regulation of transcription, DNA-templated, nucleus, DNA-binding transcription factor activity		4
BVRB_2g028150	0.657289	0.594331	0.729919	50.462	0.346516	green	hypothetical protein isoform B	104907011	AT5G38880	AUG5	AUGMIN subunit 5 [Source:UniProtKB/Swiss-Prot;Acc:Q9FMB4]	GO:0051225, GO:0070652, GO:0051011, GO:0005876	spindle assembly, HAUS complex, microtubule minus-end binding, spindle microtubule		3
BVRB_4g078300	0.656251	0.486538	0.917707	112.591	0.773149	green	cyclin-dependent kinase E-1	104890539	AT5G63610	CDKE-1	Cyclin-dependent kinase E-1 [Source:UniProtKB/Swiss-Prot;Acc:Q84TI6]	GO:0005634, GO:0019900, GO:0005524, GO:0004672, GO:0006468	nucleus, kinase binding, ATP binding, protein kinase activity, protein phosphorylation		28
BVRB_012550	0.656083	0.45619	0.666393	34.0005	0.244067	lightpink4	peroxisome biogenesis protein 1	104884832	AT5G08470	PEX1	Peroxisome biogenesis protein 1 [Source:UniProtKB/Swiss-Prot;Acc:Q9FNP1]	GO:0005778, GO:0007031, GO:0006625, GO:0042623, GO:0005777, GO:0005524, GO:0006635, GO:0016558	peroxisomal membrane, peroxisome organization, protein targeting to peroxisome, ATPase activity, coupled, peroxisome, ATP binding, fatty acid beta-oxidation, protein import into peroxisome matrix		10
BVRB_8g188960	0.656053	0.592667	0.789152	70.5239	0.484278	green	hypothetical protein	104901400	AT1G73460		Protein kinase superfamily protein [Source:UniProtKB/TrEMBL;Acc:F4HQ88]	GO:0005524, GO:0004672, GO:0006468	ATP binding, protein kinase activity, protein phosphorylation		5
BVRB_9g216980	0.655994	0.388202	0.868296	109.725	0.787646	lightpink4	protein CHROMATIN REMODELING 35	104904306	AT3G32330		DNA repair protein-like protein [Source:UniProtKB/TrEMBL;Acc:F4JA85]	GO:0005524	ATP binding		20
BVRB_6g134170	0.65591	0.429527	0.844519	87.5899	0.628751	lightpink4	peroxidase 64	104895554				GO:0055114, GO:0004601, GO:0020037, GO:0006979	oxidation-reduction process, peroxidase activity, heme binding, response to oxidative stress
BVRB_2g043000	0.655428	0.526868	0.878902	106.148	0.728905	green	protein tesmin/TSO1-like CXC 2	104887672							3
BVRB_1g014620	0.655058	0.4385	0.861923	103.192	0.740747	lightpink4	transcription factor bHLH74	104901681	AT1G10120	BHLH74	Transcription factor bHLH74 [Source:UniProtKB/Swiss-Prot;Acc:Q6NKN9]	GO:0005634, GO:0009637, GO:0006355, GO:0046983	nucleus, response to blue light, regulation of transcription, DNA-templated, protein dimerization activity		1
BVRB_001310	0.654902	0.637146	0.750261	54.079	0.388198	lightpink4	tubulin--tyrosine ligase-like protein 12	104883463	AT1G77550		At1g77550 [Source:UniProtKB/TrEMBL;Acc:Q6IDC7]	GO:0005524, GO:0003824, GO:0006464, GO:0009507	ATP binding, catalytic activity, cellular protein modification process, chloroplast		7
BVRB_3g065770	0.654887	0.482385	0.849342	79.1192	0.543301	green	probable methionine--tRNA ligase	104889800	AT4G13780		Methionine--tRNA ligase, cytoplasmic [Source:UniProtKB/Swiss-Prot;Acc:Q9SVN5]	GO:0006418, GO:0004812, GO:0016874, GO:0005737, GO:0005524, GO:0000166, GO:0006412, GO:0006431, GO:0004825, GO:0003723, GO:0000049	tRNA aminoacylation for protein translation, aminoacyl-tRNA ligase activity, ligase activity, cytoplasm, ATP binding, nucleotide binding, translation, methionyl-tRNA aminoacylation, methionine-tRNA ligase activity, RNA binding, tRNA binding		45
BVRB_4g074720	0.654771	0.397397	0.90061	105.649	0.72548	green	hypothetical protein	104890182	AT3G08630	RER2	Protein RETICULATA-RELATED 2, chloroplastic [Source:UniProtKB/Swiss-Prot;Acc:Q9C9Z3]				4
BVRB_7g174210	0.654736	0.621409	0.838358	91.6906	0.629627	green	ubiquitin-conjugating enzyme E2 7	104900144	AT5G59300	UBC7	Ubiquitin-conjugating enzyme E2 7 [Source:UniProtKB/Swiss-Prot;Acc:Q42540]				27
BVRB_8g183420	0.654727	0.465991	0.731438	45.3801	0.325754	lightpink4	RNA polymerase II transcription factor B subunit 2	104900717	AT4G17020		RNA polymerase II transcription factor B subunit 2 [Source:UniProtKB/TrEMBL;Acc:F4JND0]	GO:0005634, GO:0006289, GO:0000439, GO:0001671	nucleus, nucleotide-excision repair, transcription factor TFIIH core complex, ATPase activator activity		28
BVRB_5g113770	0.654105	0.445654	0.739375	45.6623	0.313556	green	probable disease resistance protein At1g61300	104893953				GO:0006952, GO:0043531, GO:0005515	defense response, ADP binding, protein binding		1
BVRB_8g184600	0.653949	0.435828	0.681705	27.904	0.191613	green	transcriptional adapter ADA2b	104900817	AT4G16420	ADA2B	Transcriptional adapter ADA2b [Source:UniProtKB/Swiss-Prot;Acc:Q9ATB4]	GO:0005634, GO:0009735, GO:0009733, GO:0003713, GO:0009631, GO:0042127, GO:0003677, GO:0008270, GO:0006357, GO:0035065, GO:0005515	nucleus, response to cytokinin, response to auxin, transcription coactivator activity, cold acclimation, regulation of cell proliferation, DNA binding, zinc ion binding, regulation of transcription by RNA polymerase II, regulation of histone acetylation, protein binding		6
BVRB_9g207000	0.6539	0.69061	0.697783	43.7953	0.314378	lightpink4	ETHYLENE INSENSITIVE 3-like 1 protein	104903075	AT3G20770	EIN3	Protein ETHYLENE INSENSITIVE 3 [Source:UniProtKB/Swiss-Prot;Acc:O24606]	GO:0003700, GO:0005634, GO:0006355	DNA-binding transcription factor activity, nucleus, regulation of transcription, DNA-templated		7
BVRB_8g199720	0.653652	0.428348	0.884221	92.959	0.638337	green	peroxidase 3	104909106	AT3G21770	PER30	Peroxidase 30 [Source:UniProtKB/Swiss-Prot;Acc:Q9LSY7]	GO:0042744, GO:0005576, GO:0006979, GO:0004601, GO:0098869, GO:0020037, GO:0055114, GO:0046872, GO:0016491	hydrogen peroxide catabolic process, extracellular region, response to oxidative stress, peroxidase activity, cellular oxidant detoxification, heme binding, oxidation-reduction process, metal ion binding, oxidoreductase activity		1
BVRB_2g040170	0.653285	0.537835	0.70699	35.8355	0.25724	lightpink4	vacuolar amino acid transporter 1	104887307	AT5G15240	AVT1J	Amino acid transporter AVT1J [Source:UniProtKB/Swiss-Prot;Acc:Q9LXF8]			1	1
BVRB_1g001400	0.653157	0.542575	0.794541	67.4256	0.463002	green		870869378				GO:0004867	serine-type endopeptidase inhibitor activity
BVRB_5g118700	0.653036	0.528238	0.728651	40.8627	0.293327	lightpink4	F-box protein SKIP23	104894446				GO:0005515	protein binding
BVRB_9g222740	0.652903	0.53923	0.697767	35.8769	0.257537	lightpink4	probable zinc metallopeptidase EGY3, chloroplastic	104904844	AT1G17870	EGY3	Probable zinc metallopeptidase EGY3, chloroplastic [Source:UniProtKB/Swiss-Prot;Acc:Q9LMU1]	GO:0042542, GO:0009408, GO:0009644	response to hydrogen peroxide, response to heat, response to high light intensity		1
BVRB_3g063460	0.65287	0.442337	0.836853	74.8502	0.537301	lightpink4	hypothetical protein	104889535	AT4G04614		At4g04614 [Source:UniProtKB/TrEMBL;Acc:Q1G3K2]
BVRB_2g031830	0.652866	0.62857	0.652425	38.7967	0.266411	green	protein sym-1	104884857				GO:0016021, GO:0016020	integral component of membrane, membrane
BVRB_4g087330	0.652729	0.636434	0.832251	99.266	0.681646	green	hypothetical protein	104891593	AT5G54440	TRS130	Trafficking protein particle complex II-specific subunit 130 homolog [Source:UniProtKB/Swiss-Prot;Acc:F4K0C4]	GO:0000911, GO:0005802, GO:0000919	cytokinesis by cell plate formation, trans-Golgi network, cell plate assembly		13
BVRB_1g010320	0.652669	0.47277	0.871391	111.229	0.798441	lightpink4	probable methyltransferase PMT10	104894461	AT1G77260		Probable methyltransferase PMT10 [Source:UniProtKB/Swiss-Prot;Acc:Q94KE1]	GO:0008168	methyltransferase activity
BVRB_3g049470	0.652656	0.466415	0.919581	111.894	0.768359	green	growth-regulating factor 4-like	109134603				GO:0006355, GO:0005634, GO:0005524, GO:0006351, GO:0032502	regulation of transcription, DNA-templated, nucleus, ATP binding, transcription, DNA-templated, developmental process
BVRB_1g016980	0.65226	0.411546	0.877073	101.018	0.725145	lightpink4	ent-kaurenoic acid oxidase 1-like	104905197	AT2G32440	KAO2	Ent-kaurenoic acid oxidase 2 [Source:UniProtKB/Swiss-Prot;Acc:Q9C5Y2]	GO:0055114, GO:0020037, GO:0005506, GO:0016705	oxidation-reduction process, heme binding, iron ion binding, oxidoreductase activity, acting on paired donors, with incorporation or reduction of molecular oxygen		2
BVRB_2g040220	0.652121	0.574283	0.733367	52.476	0.376691	lightpink4	CSC1-like protein HYP1	104887312	AT3G01100	HYP1	hypothetical protein 1 [Source:TAIR;Acc:AT3G01100]	GO:0016020	membrane
BVRB_7g172400	0.652067	0.434618	0.878834	102.515	0.703955	green	succinate dehydrogenase assembly factor 1, mitochondrial	104899975	AT2G39725		Expressed protein [Source:UniProtKB/TrEMBL;Acc:Q8VZU1]
BVRB_9g214190	0.651748	0.492258	0.894138	97.997	0.672932	green		870849147
BVRB_4g075350	0.65162	0.484009	0.792697	66.5424	0.477665	lightpink4	mitochondrial inner membrane protease ATP23-like	104890241	AT3G03420		Mitochondrial inner membrane protease ATP23 [Source:UniProtKB/TrEMBL;Acc:Q9SRP6]	GO:0005739, GO:0004222	mitochondrion, metalloendopeptidase activity		9
BVRB_9g208930	0.651487	0.532394	0.822904	90.0072	0.646103	lightpink4	ATP-dependent zinc metalloprotease FTSH 2, chloroplastic	104903397	AT2G30950	VAR2	FtsH extracellular protease family [Source:TAIR;Acc:AT2G30950]	GO:0006508, GO:0004222, GO:0005524, GO:0000166, GO:0016020, GO:0016021	proteolysis, metalloendopeptidase activity, ATP binding, nucleotide binding, membrane, integral component of membrane		17
BVRB_3g068590	0.651353	0.509306	0.837545	90.7693	0.651574	lightpink4	serine/arginine-rich SC35-like splicing factor SCL33	104906730				GO:0003676	nucleic acid binding		3
BVRB_7g169130	0.651324	0.537924	0.793191	68.2245	0.468488	green	alanine aminotransferase 2	104899678	AT1G72330	ALAAT2	alanine aminotransferase 2 [Source:TAIR;Acc:AT1G72330]	GO:0003824, GO:0030170, GO:0009058	catalytic activity, pyridoxal phosphate binding, biosynthetic process		23
BVRB_6g155270	0.651302	0.523002	0.616042	26.0035	0.186662	lightpink4	hypothetical protein	104898041	AT1G59840	CCB4	Protein COFACTOR ASSEMBLY OF COMPLEX C SUBUNIT B CCB4, chloroplastic [Source:UniProtKB/Swiss-Prot;Acc:Q6NQK9]	GO:0009507, GO:0010190	chloroplast, cytochrome b6f complex assembly		1
BVRB_5g123080	0.651205	0.485795	0.915067	113.609	0.78014	green	protein transport protein SEC16B homolog	104907841	AT5G47480	MAG5	Protein transport protein SEC16A homolog [Source:UniProtKB/Swiss-Prot;Acc:Q9FGK9]	GO:0015031, GO:0048208, GO:0016192, GO:0005783, GO:0005794, GO:0000139, GO:0016020	protein transport, COPII vesicle coating, vesicle-mediated transport, endoplasmic reticulum, Golgi apparatus, Golgi membrane, membrane		8
BVRB_6g127970	0.651146	0.425153	0.890387	113.092	0.811812	lightpink4	hypothetical protein	104894933	AT5G67410		Transcriptional regulator of RNA polII, SAGA, subunit [Source:UniProtKB/TrEMBL;Acc:Q9FN12]	GO:0070461	SAGA-type complex
BVRB_2g029470	0.651088	0.577462	0.8456	81.9033	0.562418	green	E3 ubiquitin-protein ligase makorin	104907989	AT3G08505	MKRN	E3 ubiquitin-protein ligase makorin [Source:UniProtKB/Swiss-Prot;Acc:Q6IDS6]	GO:0046872	metal ion binding		3
BVRB_013670	0.651	0.503312	0.799018	67.0063	0.480994	lightpink4		870840960				GO:0016021, GO:0016020	integral component of membrane, membrane
BVRB_1g004140	0.650915	0.597984	0.789253	67.7765	0.465412	green	CAAX prenyl protease 1 homolog	104887043	AT4G01320	FACE1	CAAX prenyl protease 1 homolog [Source:UniProtKB/Swiss-Prot;Acc:Q8RX88]	GO:0006508, GO:0004222, GO:0008233, GO:0071586	proteolysis, metalloendopeptidase activity, peptidase activity, CAAX-box protein processing		9
BVRB_7g158280	0.650739	0.536665	0.785235	67.2931	0.483053	lightpink4	2-Cys peroxiredoxin BAS1, chloroplastic	104898261	AT5G06290	2-Cys Prx B	2-Cys peroxiredoxin BAS1-like, chloroplastic [Source:UniProtKB/Swiss-Prot;Acc:Q9C5R8]	GO:0016491, GO:0055114, GO:0016209, GO:0045454, GO:0051920	oxidoreductase activity, oxidation-reduction process, antioxidant activity, cell redox homeostasis, peroxiredoxin activity		46
BVRB_8g189640	0.650717	0.637384	0.844838	83.7592	0.575163	green	zinc finger protein ZAT10	104901462	AT5G04340	ZAT6	Zinc finger protein ZAT6 [Source:UniProtKB/Swiss-Prot;Acc:O22533]	GO:0005634, GO:0009409, GO:0043565, GO:0010200, GO:0045892, GO:0042538, GO:0003676	nucleus, response to cold, sequence-specific DNA binding, response to chitin, negative regulation of transcription, DNA-templated, hyperosmotic salinity response, nucleic acid binding
BVRB_7g161650	0.650603	0.4145	0.846637	88.7187	0.636854	lightpink4	thylakoid lumenal 15.0 kDa protein 2, chloroplastic	104898652	AT5G52970		Thylakoid lumenal 15.0 kDa protein 2, chloroplastic [Source:UniProtKB/Swiss-Prot;Acc:Q9LVV5]	GO:0009507, GO:0009579, GO:0031977	chloroplast, thylakoid, thylakoid lumen		26
BVRB_7g166680	0.650143	0.527574	0.831997	94.8492	0.651317	green	ras GTPase-activating protein-binding protein 2	104899397				GO:0003729, GO:0003676	mRNA binding, nucleic acid binding		2
BVRB_3g059680	0.649961	0.602317	0.783663	67.0977	0.460751	green	YTH domain-containing family protein 1	104889138	AT1G48110	ECT7	evolutionarily conserved C-terminal region 7 [Source:TAIR;Acc:AT1G48110]	GO:0003723	RNA binding		1
BVRB_2g028140	0.649908	0.32784	0.781824	63.3971	0.455087	lightpink4	E3 ubiquitin-protein ligase At3g02290	104907005	AT5G38895		RING/U-box superfamily protein [Source:TAIR;Acc:AT5G38895]	GO:0008270	zinc ion binding		3
BVRB_9g202630	0.649836	0.413733	0.809727	69.4177	0.498305	lightpink4	F-box/LRR-repeat protein 20	104902543	AT5G23340		AT5g23340/MKD15_20 [Source:UniProtKB/TrEMBL;Acc:Q9FMW7]	GO:0005515	protein binding
BVRB_4g079920	0.649825	0.465907	0.704648	31.3526	0.215294	green	putative ion channel POLLUX-like 2	104890667	AT5G43745		Putative ion channel POLLUX-like 2 [Source:UniProtKB/Swiss-Prot;Acc:Q940Y9]
BVRB_4g077040	0.648951	0.46565	0.802906	59.64	0.409539	green	probable purine permease 11	104890425	AT1G44750	PUP11	Probable purine permease 11 [Source:UniProtKB/Swiss-Prot;Acc:Q9LPF6]	GO:0016021, GO:0005215	integral component of membrane, transporter activity		1
BVRB_7g160890	0.648594	0.664495	0.666234	30.3899	0.208683	green		870854657	AT5G20630	GER3	Germin-like protein subfamily 3 member 3 [Source:UniProtKB/Swiss-Prot;Acc:P94072]	GO:0045735	nutrient reservoir activity
BVRB_9g222460	0.648538	0.440116	0.874451	103.159	0.740508	lightpink4	DUF21 domain-containing protein At2g14520	104904815	AT2G14520	CBSDUF3	DUF21 domain-containing protein At2g14520 [Source:UniProtKB/Swiss-Prot;Acc:Q9ZQR4]				1
BVRB_007320	0.648475	0.446708	0.889458	114.345	0.820808	lightpink4	myb-like protein X	104884273	AT4G33740		Myb-like protein X [Source:UniProtKB/TrEMBL;Acc:Q67YL8]	GO:0016021, GO:0016020	integral component of membrane, membrane
BVRB_5g118430	0.64801	0.511831	0.813719	79.7223	0.572275	lightpink4	hypothetical protein	104894423	AT5G48480		Uncharacterized protein At5g48480 [Source:UniProtKB/Swiss-Prot;Acc:Q9LV66]	GO:0005829	cytosol		1
BVRB_3g064740	0.647976	0.49915	0.868288	97.2398	0.698021	lightpink4	protein PHR1-LIKE 2	104889694	AT3G24120		Homeodomain-like superfamily protein [Source:TAIR;Acc:AT3G24120]	GO:0003677	DNA binding
BVRB_1g006600	0.647969	0.44107	0.65624	26.6577	0.183055	green	thioredoxin H-type	104889143	AT1G45145	TRX5	Thioredoxin H5 [Source:UniProtKB/Swiss-Prot;Acc:Q39241]	GO:0005623, GO:0015035, GO:0045454, GO:0006662	cell, protein disulfide oxidoreductase activity, cell redox homeostasis, glycerol ether metabolic process		10
BVRB_9g222950	0.647869	0.520725	0.65318	31.9606	0.229425	lightpink4	centrosomal protein of 128 kDa	104904864	AT2G14680	MEE13	Myosin heavy chain-like protein [Source:UniProtKB/TrEMBL;Acc:F4IGF6]	GO:0009793,	embryo development ending in seed dormancy,
BVRB_1g008150	0.647686	0.413771	0.796582	63.6158	0.456657	lightpink4	hypothetical protein	104891503
BVRB_9g220210	0.647379	0.621867	0.795617	77.2238	0.530285	green	probable histone H2A variant 3	104904620	AT1G52740	HTA9	Probable histone H2A variant 3 [Source:UniProtKB/Swiss-Prot;Acc:Q9C944]	GO:0003677, GO:0005634, GO:0000786, GO:0046982	DNA binding, nucleus, nucleosome, protein heterodimerization activity		41
BVRB_4g074140	0.647084	0.511422	0.77326	48.5675	0.333506	green	cysteine desulfurase 1, chloroplastic-like	104890128				GO:0003824, GO:0030170, GO:0031071, GO:0006534	catalytic activity, pyridoxal phosphate binding, cysteine desulfurase activity, cysteine metabolic process		8
BVRB_3g060310	0.646785	0.570927	0.593385	23.6138	0.169508	lightpink4	zinc finger CCCH domain-containing protein 14	104889202				GO:0003723, GO:0046872, GO:0003676	RNA binding, metal ion binding, nucleic acid binding		5
BVRB_1g006260	0.646718	0.498016	0.786522	57.6722	0.396027	green	receptor-like protein 2	104890611				GO:0005515	protein binding		2
BVRB_6g135680	0.646702	0.613426	0.61305	18.9837	0.136271	lightpink4	WUSCHEL-related homeobox 8	104895727	AT4G35550	WOX13	WOX13 [Source:UniProtKB/TrEMBL;Acc:A0A178UZQ1]	GO:0003677	DNA binding		3
BVRB_6g128390	0.646085	0.370118	0.744304	39.2753	0.269698	green	hypothetical protein	104894974	AT5G65890	ACR1	ACT domain-containing protein ACR1 [Source:UniProtKB/Swiss-Prot;Acc:Q9FHP1]				2
BVRB_9g215530	0.645967	0.396649	0.773335	63.5799	0.456399	lightpink4		870849289				GO:0055085, GO:0016020, GO:0006814, GO:0005215	transmembrane transport, membrane, sodium ion transport, transporter activity
BVRB_4g089720	0.645842	0.524367	0.514873	10.4019	0.0714283	green	glycerophosphodiester phosphodiesterase GDPDL3	104891800	AT3G20520	GDPDL5	Glycerophosphodiester phosphodiesterase GDPDL5 [Source:UniProtKB/Swiss-Prot;Acc:F4JEQ1]	GO:0006629, GO:0008081	lipid metabolic process, phosphoric diester hydrolase activity		1
BVRB_7g158410	0.645787	0.332008	0.771086	42.5952	0.292495	green	mediator of RNA polymerase II transcription subunit 4	104898268	AT5G02850	MED4	Mediator of RNA polymerase II transcription subunit 4 [Source:UniProtKB/TrEMBL;Acc:A0A178UPY5]	GO:0016592, GO:0003712, GO:0006357	mediator complex, transcription coregulator activity, regulation of transcription by RNA polymerase II		5
BVRB_009720	0.645666	0.524117	0.747854	49.2511	0.353542	lightpink4	F-box/LRR-repeat protein At3g58940-like	104884588				GO:0005515	protein binding
BVRB_7g176750	0.645608	0.38317	0.522828	10.2546	0.0704168	green	beta-glucosidase 44	104900375	AT3G18080	BGLU44	Beta-glucosidase 44 [Source:UniProtKB/Swiss-Prot;Acc:Q9LV33]	GO:0005975, GO:0004553	carbohydrate metabolic process, hydrolase activity, hydrolyzing O-glycosyl compounds		2
BVRB_6g155020	0.645447	0.576641	0.797064	54.9677	0.377455	green	hypothetical protein	104898017	AT1G10410		At1g10410/F14N23_31 [Source:UniProtKB/TrEMBL;Acc:Q8LPT2]				1
BVRB_4g088330	0.645136	0.446002	0.419779	3.41764	0.0234684	green	polygalacturonase inhibitor-like	104891914				GO:0005515	protein binding
BVRB_5g118020	0.645032	0.506301	0.812765	74.3937	0.510851	green	60S ribosomal protein L4	104894342	AT3G09630	RPL4A	60S ribosomal protein L4-1 [Source:UniProtKB/Swiss-Prot;Acc:Q9SF40]	GO:0003735, GO:0006412, GO:0005840	structural constituent of ribosome, translation, ribosome		91
BVRB_5g097850	0.644763	0.485225	0.854668	90.5218	0.649797	lightpink4	flavin-containing monooxygenase FMO GS-OX-like 4	104892047	AT1G12200		Flavin-containing monooxygenase [Source:UniProtKB/TrEMBL;Acc:A0A178W1K3]	GO:0055114, GO:0050660, GO:0050661, GO:0004499	oxidation-reduction process, flavin adenine dinucleotide binding, NADP binding, N,N-dimethylaniline monooxygenase activity
BVRB_008260	0.644755	0.580592	0.674609	24.7187	0.16974	green		870841860
BVRB_2g026800	0.644662	0.52806	0.696179	35.0457	0.25157	lightpink4	hypothetical protein isoform A	104906024	AT1G10095		Protein prenylyltransferase superfamily protein [Source:UniProtKB/TrEMBL;Acc:O80601]	GO:0018342, GO:0008318	protein prenylation, protein prenyltransferase activity		3
BVRB_7g171150	0.644538	0.562656	0.867049	89.0519	0.611507	green	BEL1-like homeodomain protein 1	104899855	AT2G35940	BLH1	BEL1-like homeodomain protein 1 [Source:UniProtKB/Swiss-Prot;Acc:Q9SJ56]	GO:0003677, GO:0006355	DNA binding, regulation of transcription, DNA-templated		4
BVRB_006530	0.644534	0.566952	0.838444	92.2655	0.633574	green	uncharacterized protein At4g15545	104884172	AT1G56080		At1g56080 [Source:UniProtKB/TrEMBL;Acc:Q0IGM5]	GO:0022857, GO:0016021, GO:0055085	transmembrane transporter activity, integral component of membrane, transmembrane transport
BVRB_9g217680	0.64436	0.492156	0.762143	53.0587	0.380874	lightpink4	dehydrodolichyl diphosphate synthase complex subunit nus1	104904378	AT1G11755	LEW1	Undecaprenyl pyrophosphate synthetase family protein [Source:UniProtKB/TrEMBL;Acc:Q8H0V2]	GO:0009414, GO:0045547, GO:0006487, GO:0009645, GO:0019408, GO:0030968, GO:0016765, GO:1904423, GO:0001525	response to water deprivation, dehydrodolichyl diphosphate synthase activity, protein N-linked glycosylation, response to low light intensity stimulus, dolichol biosynthetic process, endoplasmic reticulum unfolded protein response, transferase activity, transferring alkyl or aryl (other than methyl) groups, dehydrodolichyl diphosphate synthase complex, angiogenesis		7
BVRB_2g031350	0.643951	0.571677	0.835379	79.216	0.543965	green	protein FLX-like 2	104883273	AT1G67170	FLXL2	Protein FLX-like 2 [Source:UniProtKB/Swiss-Prot;Acc:Q84TD8]				1
BVRB_7g172740	0.643779	0.459091	0.888303	109.986	0.789519	lightpink4	putative esterase C31F10.02	104900008	AT2G29590		At2g29590 [Source:UniProtKB/TrEMBL;Acc:Q9ZW37]	GO:0047617	acyl-CoA hydrolase activity
BVRB_2g030180	0.643628	0.456089	0.814262	76.1458	0.522883	green	DEAD-box ATP-dependent RNA helicase 56	104908615	AT5G11200		DEAD/DEAH box RNA helicase family protein [Source:UniProtKB/TrEMBL;Acc:F4JWF6]	GO:0005524, GO:0003676	ATP binding, nucleic acid binding		48
BVRB_1g022070	0.643198	0.522717	0.83855	71.0406	0.487826	green	auxin response factor 5	104905779	AT1G19850	ARF5	Auxin response factor [Source:UniProtKB/TrEMBL;Acc:A0A178W993]	GO:0009734, GO:0009793, GO:0016020, GO:0009908, GO:0048364, GO:0009733, GO:0042802, GO:0044212, GO:0006355, GO:0009942, GO:0010051, GO:0010305, GO:0048507, GO:0003677, GO:0005634, GO:0009725, GO:0005515	auxin-activated signaling pathway, embryo development ending in seed dormancy, membrane, flower development, root development, response to auxin, identical protein binding, transcription regulatory region DNA binding, regulation of transcription, DNA-templated, longitudinal axis specification, xylem and phloem pattern formation, leaf vascular tissue pattern formation, meristem development, DNA bi…		13
BVRB_4g071740	0.643089	0.575434	0.807502	79.1086	0.543228	green	UPF0061 protein Mfla_1788	104889906	AT5G13030		Selenoprotein O [Source:UniProtKB/TrEMBL;Acc:Q8H126]	GO:0009507, GO:0009570, GO:0009534, GO:0009414,	chloroplast, chloroplast stroma, chloroplast thylakoid, response to water deprivation,		5
BVRB_2g028790	0.642947	0.574843	0.686101	30.8537	0.211868	green	serine/threonine-protein kinase-like protein At3g51990	104907446	AT3G51990		Serine/threonine-protein kinase-like protein At3g51990 [Source:UniProtKB/Swiss-Prot;Acc:Q9SV05]	GO:0005524, GO:0004672, GO:0006468	ATP binding, protein kinase activity, protein phosphorylation		1
BVRB_6g139800	0.642612	0.363171	0.711985	47.7354	0.342661	lightpink4		870857131
BVRB_3g059970	0.64255	0.529808	0.706763	47.2719	0.339334	lightpink4	activator of 90 kDa heat shock protein ATPase homolog	104889175	AT3G12050		Aha1 domain-containing protein [Source:UniProtKB/TrEMBL;Acc:Q9LHL7]	GO:0005829, GO:0051087, GO:0001671, GO:0051879	cytosol, chaperone binding, ATPase activator activity, Hsp90 protein binding		25
BVRB_009360	0.642331	0.557261	0.912478	131.734	0.945632	lightpink4	protein IWS1 homolog A	104884552							2
BVRB_1g000210	0.642225	0.42152	0.542302	11.7684	0.0808119	green	auxin transporter-like protein 3	104903062	AT1G77690	LAX3	LAX3 [Source:UniProtKB/TrEMBL;Acc:A0A178W1L1]	GO:0009733, GO:0010311, GO:0048829, GO:0009926, GO:0010328	response to auxin, lateral root formation, root cap development, auxin polar transport, auxin influx transmembrane transporter activity		5
BVRB_8g189730	0.642186	0.519191	0.827268	84.0345	0.603229	lightpink4	vacuolar-sorting receptor 4	104901468	AT2G14720	VSR4	Vacuolar-sorting receptor 4 [Source:UniProtKB/Swiss-Prot;Acc:Q56ZQ3]	GO:0005509	calcium ion binding		8
BVRB_7g165060	0.641945	0.522555	0.879265	96.1177	0.660027	green	nicotinamide adenine dinucleotide transporter 1, chloroplastic	104899155	AT2G47490	NDT1	Nicotinamide adenine dinucleotide transporter 1, chloroplastic [Source:UniProtKB/Swiss-Prot;Acc:O22261]	GO:0022857, GO:0055085, GO:0016021, GO:0016020, GO:0051724, GO:0043132, GO:0005739, GO:0031969, GO:0035352	transmembrane transporter activity, transmembrane transport, integral component of membrane, membrane, NAD transmembrane transporter activity, NAD transport, mitochondrion, chloroplast membrane, NAD transmembrane transport		1
BVRB_7g164900	0.641903	0.575047	0.64769	22.3906	0.153753	green		870854095
BVRB_6g133560	0.641838	0.606418	0.709881	59.3749	0.407719	green	UDP-galactose transporter 2	104895494	AT4G39390	ATNST-KT1	UDP-rhamnose/UDP-galactose transporter 4 [Source:UniProtKB/Swiss-Prot;Acc:Q8RWW7]	GO:0005794, GO:0015780, GO:0005338, GO:0005459, GO:0015297, GO:0022857, GO:0072334, GO:0000139	Golgi apparatus, nucleotide-sugar transmembrane transport, nucleotide-sugar transmembrane transporter activity, UDP-galactose transmembrane transporter activity, antiporter activity, transmembrane transporter activity, UDP-galactose transmembrane transport, Golgi membrane		3
BVRB_5g104920	0.641668	0.556389	0.83801	88.5459	0.635614	lightpink4	probable enoyl-CoA hydratase 2, mitochondrial	104892798	AT4G16800		Probable enoyl-CoA hydratase 2, mitochondrial [Source:UniProtKB/Swiss-Prot;Acc:F4JML5]	GO:0003824	catalytic activity		8
BVRB_2g032830	0.641625	0.558829	0.642231	27.7682	0.19933	lightpink4	uncharacterized LOC104885860	104885860	AT2G25870	YBEY	Endoribonuclease YBEY, chloroplastic [Source:UniProtKB/Swiss-Prot;Acc:Q8L5Z4]	GO:0016787, GO:0006364, GO:0004222, GO:0009507, GO:0009658, GO:0004521, GO:1901259	hydrolase activity, rRNA processing, metalloendopeptidase activity, chloroplast, chloroplast organization, endoribonuclease activity, chloroplast rRNA processing		8
BVRB_3g068720	0.641587	0.381076	0.726578	42.9812	0.308534	lightpink4	F-box protein At3g58530	104906739	AT3G58530		F-box protein At3g58530 [Source:UniProtKB/Swiss-Prot;Acc:Q8LB33]	GO:0005829, GO:0005515	cytosol, protein binding
BVRB_3g052400	0.641551	0.444361	0.952601	135.248	0.928729	green	probable NOT transcription complex subunit VIP2	104888285	AT5G59710	VIP2	Probable NOT transcription complex subunit VIP2 [Source:UniProtKB/Swiss-Prot;Acc:Q9FPW4]	GO:0006355, GO:0005634, GO:0030015	regulation of transcription, DNA-templated, nucleus, CCR4-NOT core complex		11
BVRB_3g059830	0.641131	0.655005	0.766212	58.3575	0.400733	green	pto-interacting protein 1	104889157	AT1G48220		F11A17.22 protein [Source:UniProtKB/TrEMBL;Acc:Q9SX57]	GO:0004674, GO:0006468, GO:0004672, GO:0005524, GO:0000166	protein serine/threonine kinase activity, protein phosphorylation, protein kinase activity, ATP binding, nucleotide binding		4
BVRB_3g060480	0.641042	0.420591	0.840198	87.8296	0.630472	lightpink4	squamosa promoter-binding-like protein 9	104889216				GO:0003677, GO:0005634	DNA binding, nucleus		3
BVRB_9g221890	0.641039	0.538965	0.506496	12.8434	0.0921947	lightpink4		870848630
BVRB_7g163270	0.641037	0.393895	0.91947	114.545	0.786568	green	protein CHROMATIN REMODELING 4	104898863	AT5G44800	CHR4	PKR1 [Source:UniProtKB/TrEMBL;Acc:A0A178UKW2]	GO:0009506, GO:0003677, GO:0005524, GO:0005515	plasmodesma, DNA binding, ATP binding, protein binding		13
BVRB_1g011990	0.641032	0.374832	0.897217	105.417	0.723881	green	5'-3' exoribonuclease 3	104896145	AT5G42540	XRN2	5'-3' exoribonuclease [Source:UniProtKB/TrEMBL;Acc:F4K1L3]	GO:0008270, GO:0005634, GO:0003676, GO:0006139, GO:0004527, GO:0004534, GO:0010587	zinc ion binding, nucleus, nucleic acid binding, nucleobase-containing compound metabolic process, exonuclease activity, 5'-3' exoribonuclease activity, miRNA catabolic process		23
BVRB_8g182000	0.640899	0.451716	0.699839	36.5542	0.262399	lightpink4		870852622
BVRB_6g149140	0.640882	0.496035	0.745669	51.0878	0.366726	lightpink4	serine/arginine-rich splicing factor RSZ21	104897411	AT1G23860	RSZ21	SRZ21 [Source:UniProtKB/TrEMBL;Acc:A0A178WC08]	GO:0016607, GO:0008270, GO:0003676	nuclear speck, zinc ion binding, nucleic acid binding		18
BVRB_9g218010	0.640819	0.514954	0.867298	112.189	0.770387	green	histone deacetylase 19	104904408	AT4G38130	HDA19	Histone deacetylase 19 [Source:UniProtKB/Swiss-Prot;Acc:O22446]	GO:0032041, GO:0005634, GO:0009294, GO:0045892, GO:0009861, GO:0004407, GO:0016575, GO:0009405, GO:0016573, GO:1902459, GO:2000026, GO:0000118	NAD-dependent histone deacetylase activity (H3-K14 specific), nucleus, DNA mediated transformation, negative regulation of transcription, DNA-templated, jasmonic acid and ethylene-dependent systemic resistance, histone deacetylase activity, histone deacetylation, pathogenesis, histone acetylation, positive regulation of stem cell population maintenance, regulation of multicellular organismal deve…		36
BVRB_1g012680	0.640739	0.496061	0.750411	44.6988	0.320863	lightpink4	F-box protein At1g49990	104898024				GO:0005515	protein binding		6
BVRB_4g080740	0.640317	0.46969	0.879627	102.737	0.705482	green	hypothetical protein	104890780				GO:0003677	DNA binding		13
BVRB_5g113700	0.640071	0.516805	0.641242	25.5423	0.183352	lightpink4	serine protease SPPA, chloroplastic	104893947	AT1G73990	SPPA	Serine protease SPPA, chloroplastic [Source:UniProtKB/Swiss-Prot;Acc:Q9C9C0]	GO:0009535, GO:0006508, GO:0008233, GO:0004252, GO:0009507, GO:0009534, GO:0009941	chloroplast thylakoid membrane, proteolysis, peptidase activity, serine-type endopeptidase activity, chloroplast, chloroplast thylakoid, chloroplast envelope		5
BVRB_3g049820	0.64	0.591838	0.693659	47.4157	0.340367	lightpink4	phenylalanine--tRNA ligase alpha subunit, cytoplasmic	104888006	AT4G39280		Phenylalanine--tRNA ligase alpha subunit, cytoplasmic [Source:UniProtKB/Swiss-Prot;Acc:Q9T034]	GO:0005829, GO:0005524, GO:0005737, GO:0000049, GO:0004812, GO:0000166, GO:0006432, GO:0004826, GO:0043039	cytosol, ATP binding, cytoplasm, tRNA binding, aminoacyl-tRNA ligase activity, nucleotide binding, phenylalanyl-tRNA aminoacylation, phenylalanine-tRNA ligase activity, tRNA aminoacylation		31
BVRB_6g130690	0.639918	0.522451	0.767314	55.8014	0.38318	green	AP-2 complex subunit sigma	104895200	AT1G47830	AP17	AP complex subunit sigma [Source:UniProtKB/TrEMBL;Acc:A0A178W398]	GO:0015031	protein transport		11
BVRB_4g094660	0.639892	0.626707	0.729177	53.1939	0.381845	lightpink4	39S ribosomal protein L28, mitochondrial-like	104907414	AT4G31460		AT4g31460/F3L17_30 [Source:UniProtKB/TrEMBL;Acc:Q9SV23]	GO:0003735, GO:0006412, GO:0005622, GO:0005840	structural constituent of ribosome, translation, intracellular, ribosome		43
BVRB_5g124820	0.639503	0.496032	0.761485	55.8452	0.400877	lightpink4	hexokinase-2, chloroplastic	104908065	AT1G47845		Phosphotransferase [Source:UniProtKB/TrEMBL;Acc:A0A1P8ARU2]	GO:0005623, GO:0006096, GO:0016773, GO:0016310, GO:0016301, GO:0005975, GO:0016740, GO:0005524, GO:0000166, GO:0046835, GO:0001678, GO:0005536, GO:0004396	cell, glycolytic process, phosphotransferase activity, alcohol group as acceptor, phosphorylation, kinase activity, carbohydrate metabolic process, transferase activity, ATP binding, nucleotide binding, carbohydrate phosphorylation, cellular glucose homeostasis, glucose binding, hexokinase activity		22
BVRB_9g222350	0.639237	0.457776	0.623128	21.5541	0.154723	lightpink4	protein CNGC15b-like	104904805				GO:0005515	protein binding
BVRB_5g117830	0.639203	0.443383	0.724994	35.2226	0.241869	green	putative pentatricopeptide repeat-containing protein At1g64310	104894332	AT1G64310	PCMP-E65	Putative pentatricopeptide repeat-containing protein At1g64310 [Source:UniProtKB/Swiss-Prot;Acc:Q9C7V5]	GO:1900864, GO:0005515	mitochondrial RNA modification, protein binding
BVRB_001370	0.638931	0.555535	0.642161	32.5047	0.223205	green	serine/threonine-protein kinase At5g01020	104883467	AT2G05940	RIPK	Serine/threonine-protein kinase RIPK [Source:UniProtKB/Swiss-Prot;Acc:Q9ZUF4]	GO:0006468, GO:0004672, GO:0005524	protein phosphorylation, protein kinase activity, ATP binding		1
BVRB_9g222870	0.638275	0.546347	0.65511	24.1471	0.165815	green	cysteine-rich and transmembrane domain-containing protein A	104904857
BVRB_3g059150	0.638231	0.500149	0.87416	112.809	0.809783	lightpink4	hypothetical protein	104889058	AT1G21670		DPP6 amino-terminal domain protein [Source:UniProtKB/TrEMBL;Acc:Q9XI11]
BVRB_3g063070	0.637659	0.423578	0.905245	119.503	0.857836	lightpink4	dual specificity protein phosphatase 12	104889502				GO:0016791, GO:0004725, GO:0008138, GO:0016311, GO:0006470	phosphatase activity, protein tyrosine phosphatase activity, protein tyrosine/serine/threonine phosphatase activity, dephosphorylation, protein dephosphorylation		1
BVRB_1g011140	0.637612	0.522099	0.765825	62.1895	0.446418	lightpink4		870868686
BVRB_7g174780	0.637514	0.41038	0.862112	96.4471	0.692331	lightpink4	E3 UFM1-protein ligase 1 homolog	104900189	AT3G46220		E3 UFM1-protein ligase-like protein [Source:UniProtKB/TrEMBL;Acc:F4J7Z6]				7
BVRB_3g068850	0.637481	0.610965	0.894527	118.878	0.81632	green	carbon catabolite repressor protein 4 homolog 1	104906749	AT3G58580	CCR4-2	Carbon catabolite repressor protein 4 homolog 2 [Source:UniProtKB/Swiss-Prot;Acc:Q9M2F8]				13
BVRB_9g208380	0.637308	0.600919	0.815767	86.7534	0.595724	green	probable galacturonosyltransferase 10	104903322	AT2G20810	GAUT10	Hexosyltransferase (Fragment) [Source:UniProtKB/TrEMBL;Acc:W8PV18]	GO:0071555, GO:0045489, GO:0016757, GO:0016740, GO:0047262, GO:0005794, GO:0000139, GO:0005768, GO:0005802	cell wall organization, pectin biosynthetic process, transferase activity, transferring glycosyl groups, transferase activity, polygalacturonate 4-alpha-galacturonosyltransferase activity, Golgi apparatus, Golgi membrane, endosome, trans-Golgi network		8
BVRB_4g086250	0.637252	0.389997	0.891218	97.576	0.670041	green	probable E3 ubiquitin-protein ligase HIP1	104891445	AT3G15070		AT3g15070/K15M2_22 [Source:UniProtKB/TrEMBL;Acc:Q94F54]				4
BVRB_6g134980	0.637142	0.535621	0.731961	42.0636	0.301947	lightpink4	hypothetical protein	104895664	AT4G39955		Alpha/beta-Hydrolases superfamily protein [Source:UniProtKB/TrEMBL;Acc:Q058J1]	GO:0005886	plasma membrane		1
BVRB_3g055900	0.637072	0.555389	0.947987	157.243	1.12875	lightpink4	probable UMP-CMP kinase 2	104888677	AT4G25280	UMK2	P-loop containing nucleoside triphosphate hydrolases superfamily protein [Source:TAIR;Acc:AT4G25280]	GO:0006207, GO:0016310, GO:0016301, GO:0046939, GO:0006139, GO:0016740, GO:0005524, GO:0019205, GO:0006221, GO:0004127, GO:0009041, GO:0046940	'de novo' pyrimidine nucleobase biosynthetic process, phosphorylation, kinase activity, nucleotide phosphorylation, nucleobase-containing compound metabolic process, transferase activity, ATP binding, nucleobase-containing compound kinase activity, pyrimidine nucleotide biosynthetic process, cytidylate kinase activity, uridylate kinase activity, nucleoside monophosphate phosphorylation		12
BVRB_1g003990	0.636966	0.550322	0.652909	35.1671	0.241487	green	hypothetical protein	104886940	AT3G61540		AT3g61540/F2A19_140 [Source:UniProtKB/TrEMBL;Acc:Q9M314]	GO:0005773, GO:0005829, GO:0006508, GO:0008233	vacuole, cytosol, proteolysis, peptidase activity		3
BVRB_2g044790	0.636962	0.619011	0.810837	83.2293	0.597449	lightpink4	zinc finger CCCH domain-containing protein 22	104905975	AT2G24830		Zinc finger CCCH domain-containing protein 22 [Source:UniProtKB/Swiss-Prot;Acc:Q9SK49]	GO:0003676, GO:0046872	nucleic acid binding, metal ion binding		4
BVRB_3g066230	0.636882	0.434575	0.808178	68.7892	0.493793	lightpink4	sorbitol dehydrogenase	104906418	AT5G51970	SDH	Sorbitol dehydrogenase [Source:UniProtKB/Swiss-Prot;Acc:Q9FJ95]	GO:0005737, GO:0009506, GO:0005829, GO:0003939, GO:0008270, GO:0016491, GO:0055114	cytoplasm, plasmodesma, cytosol, L-iditol 2-dehydrogenase activity, zinc ion binding, oxidoreductase activity, oxidation-reduction process		36
BVRB_3g049430	0.636839	0.398762	0.911792	110.675	0.759989	green	hypothetical protein	104887975	AT5G35980	YAK1	Dual specificity protein kinase YAK1 homolog [Source:UniProtKB/Swiss-Prot;Acc:Q8RWH3]	GO:0009506, GO:0005829, GO:0009737, GO:0004674, GO:0046777, GO:0006468, GO:0009789, GO:0004713, GO:0005524, GO:0004672	plasmodesma, cytosol, response to abscisic acid, protein serine/threonine kinase activity, protein autophosphorylation, protein phosphorylation, positive regulation of abscisic acid-activated signaling pathway, protein tyrosine kinase activity, ATP binding, protein kinase activity		5
BVRB_013740	0.636227	0.367646	0.829341	64.2537	0.441221	green	E3 ubiquitin-protein ligase AIP2	104885016	AT5G20910	AIP2	E3 ubiquitin-protein ligase AIP2 [Source:UniProtKB/Swiss-Prot;Acc:Q8RXD3]	GO:0004842, GO:0009737, GO:0009788, GO:0016567, GO:0005634, GO:0005829	ubiquitin-protein transferase activity, response to abscisic acid, negative regulation of abscisic acid-activated signaling pathway, protein ubiquitination, nucleus, cytosol		5
BVRB_3g050080	0.636177	0.419077	0.851814	96.9662	0.696057	lightpink4	DNA (cytosine-5)-methyltransferase CMT2	104888034				GO:0003886, GO:0008168, GO:0003682	DNA (cytosine-5-)-methyltransferase activity, methyltransferase activity, chromatin binding		5
BVRB_9g216910	0.636154	0.493378	0.734651	49.3954	0.354578	lightpink4	ABC transporter E family member 2	104904301	AT4G19210	ABCE2	ABC transporter E family member 2 [Source:UniProtKB/Swiss-Prot;Acc:Q8LPJ4]	GO:0005524, GO:0016887	ATP binding, ATPase activity		70
BVRB_007860	0.636038	0.513609	0.796185	62.502	0.429192	green	ABC transporter A family member 2-like	104884355	AT5G61730	ABCA9	ABC transporter A family member 9 [Source:UniProtKB/Swiss-Prot;Acc:Q9FLT5]	GO:0042626, GO:0055085, GO:0016887, GO:0005524, GO:0000166, GO:0016021, GO:0016020	ATPase activity, coupled to transmembrane movement of substances, transmembrane transport, ATPase activity, ATP binding, nucleotide binding, integral component of membrane, membrane		1
BVRB_5g120430	0.636027	0.674624	0.661236	25.8173	0.177284	green	plant UBX domain-containing protein 1	104894603	AT3G27310	PUX1	Plant UBX domain-containing protein 1 [Source:UniProtKB/Swiss-Prot;Acc:Q9LK22]	GO:0035265, GO:0005515, GO:0051117, GO:0032984	organ growth, protein binding, ATPase binding, protein-containing complex disassembly		7
BVRB_4g082420	0.635845	0.444077	0.861434	84.6408	0.581217	green	protein MON2 homolog	104890970	AT5G27970		ARM repeat superfamily protein [Source:UniProtKB/TrEMBL;Acc:F4K5S0]				10
BVRB_5g122490	0.635448	0.358447	0.709236	38.3265	0.275121	lightpink4	galactinol synthase 1	104894821	AT2G47180	GOLS1	Galactinol synthase 1 [Source:UniProtKB/Swiss-Prot;Acc:O22893]	GO:0016757, GO:0016740, GO:0006012, GO:0047216, GO:0009409, GO:0009651, GO:0042542, GO:0006979, GO:0009408, GO:0009644, GO:0009414, GO:0009737	transferase activity, transferring glycosyl groups, transferase activity, galactose metabolic process, inositol 3-alpha-galactosyltransferase activity, response to cold, response to salt stress, response to hydrogen peroxide, response to oxidative stress, response to heat, response to high light intensity, response to water deprivation, response to abscisic acid	1	4
BVRB_6g140510	0.635135	0.56877	0.62307	24.2183	0.173848	lightpink4	F-box/FBD/LRR-repeat protein At1g13570	104896299				GO:0005515	protein binding
BVRB_5g100450	0.634898	0.313319	0.697269	27.0209	0.185549	green	glutathione S-transferase T1	104892286	AT5G41240	GSTT2	Glutathione S-transferase T2 [Source:UniProtKB/Swiss-Prot;Acc:Q8L727]	GO:0005515	protein binding		6
BVRB_6g144010	0.634877	0.646843	0.620387	26.0941	0.187312	lightpink4	DELLA protein GAI	104896788	AT2G01570	RGA	DELLA protein RGA [Source:UniProtKB/Swiss-Prot;Acc:Q9SLH3]	GO:0006355, GO:0006351, GO:0005634, GO:0003712, GO:1903506, GO:0000989	regulation of transcription, DNA-templated, transcription, DNA-templated, nucleus, transcription coregulator activity, regulation of nucleic acid-templated transcription, obsolete transcription factor activity, transcription factor binding		11
BVRB_7g166400	0.634526	0.498776	0.779408	59.2062	0.425003	lightpink4	myosin-6	104899335	AT2G20290	XI-G	Myosin-13 [Source:UniProtKB/Swiss-Prot;Acc:F4IUG9]	GO:0005524, GO:0003774, GO:0016459, GO:0007015, GO:0005515	ATP binding, motor activity, myosin complex, actin filament organization, protein binding		1
BVRB_5g124330	0.634107	0.560351	0.631992	26.4646	0.189972	lightpink4	urease accessory protein G	104908003	AT2G34470	UREG	Urease accessory protein G [Source:UniProtKB/TrEMBL;Acc:F4IHW4]	GO:0003924, GO:0006807, GO:0016151	GTPase activity, nitrogen compound metabolic process, nickel cation binding		3
BVRB_3g056150	0.634071	0.477268	0.855008	92.1528	0.661505	lightpink4	hypothetical protein	104888707	AT5G14602		FUNCTIONS IN: molecular_function unknown; INVOLVED IN: biological_process unknown; LOCATED IN: endomembrane system; BEST Arabidopsis thaliana protein match is: Methyltransferase-related protein (TAIR:AT5G18150.1); Has 30201 Blast hits to 17322 prote /.../ 780 species: Archae - 12; Bacteria - 1396; Metazoa - 17338; Fungi - 3422; Plants - 5037; Viruses - 0; Other Eukaryotes - 2996 (source: NCBI BLi…				1
BVRB_5g108220	0.633981	0.531438	0.717266	40.7515	0.292529	lightpink4		870860136
BVRB_3g061580	0.633768	0.511928	0.858419	99.6343	0.684175	green	villin-3	104889358	AT3G57410	VLN3	Villin-3 [Source:UniProtKB/Swiss-Prot;Acc:O81645]	GO:0051693, GO:0051015, GO:0001558, GO:0003779, GO:0007010, GO:0009630, GO:0051017, GO:0007015, GO:0051014, GO:2000012, GO:0032432	actin filament capping, actin filament binding, regulation of cell growth, actin binding, cytoskeleton organization, gravitropism, actin filament bundle assembly, actin filament organization, actin filament severing, regulation of auxin polar transport, actin filament bundle		4
BVRB_4g073500	0.633483	0.415716	0.798386	64.7204	0.464586	lightpink4	DNA-directed RNA polymerase III subunit RPC7	104890066	AT4G01590		DNA-directed RNA polymerase III subunit [Source:UniProtKB/TrEMBL;Acc:Q9M123]	GO:0003899, GO:0006383	DNA-directed 5'-3' RNA polymerase activity, transcription by RNA polymerase III		10
BVRB_4g093400	0.633282	0.453381	0.858978	78.908	0.54185	green	B-box zinc finger protein 32	104907254	AT4G27310		BBX28 [Source:UniProtKB/TrEMBL;Acc:A0A178V4D3]	GO:0005622, GO:0008270	intracellular, zinc ion binding
BVRB_6g130340	0.632875	0.580979	0.523392	16.56	0.113715	green	L-ascorbate peroxidase 3, peroxisomal	104895166				GO:0055114, GO:0004601, GO:0020037, GO:0006979	oxidation-reduction process, peroxidase activity, heme binding, response to oxidative stress		4
BVRB_010610	0.632792	0.535505	0.845825	84.557	0.60698	lightpink4	thioredoxin-like 4, chloroplastic	104884634	AT1G07700		Thioredoxin superfamily protein [Source:TAIR;Acc:AT1G07700]	GO:0005623, GO:0055114, GO:0045454, GO:0006662, GO:0015035	cell, oxidation-reduction process, cell redox homeostasis, glycerol ether metabolic process, protein disulfide oxidoreductase activity		11
BVRB_8g189610	0.632619	0.494357	0.867813	91.9129	0.631153	green	hypoxanthine-guanine phosphoribosyltransferase	104901461	AT1G71750	HGPT	Hypoxanthine phosphoribosyltransferase [Source:UniProtKB/TrEMBL;Acc:F4IA25]	GO:0005737, GO:0009116, GO:0006166, GO:0004422	cytoplasm, nucleoside metabolic process, purine ribonucleoside salvage, hypoxanthine phosphoribosyltransferase activity		17
BVRB_9g202660	0.632586	0.535887	0.790336	72.607	0.521198	lightpink4	hypothetical protein	104902547	AT3G18310		TATA box-binding protein associated factor RNA polymerase I subunit C [Source:UniProtKB/TrEMBL;Acc:Q9LS59]	GO:0016491, GO:0055114, GO:0006360, GO:0005515	oxidoreductase activity, oxidation-reduction process, transcription by RNA polymerase I, protein binding
BVRB_9g218960	0.632222	0.394802	0.68745	34.6924	0.249034	lightpink4	hypothetical protein	104904496	AT1G14990		unknown protein; FUNCTIONS IN: molecular_function unknown; INVOLVED IN: biological_process unknown; LOCATED IN: endomembrane system; EXPRESSED IN: 22 plant structures; EXPRESSED DURING: 13 growth stages; Has 34 Blast hits to 34 proteins in 12 specie /.../hae - 0; Bacteria - 0; Metazoa - 0; Fungi - 0; Plants - 34; Viruses - 0; Other Eukaryotes - 0 (source: NCBI BLink). [Source:TAIR;Acc:AT1G14990]
BVRB_7g162270	0.632101	0.272168	0.799747	53.2843	0.365896	green	uncharacterized LOC104898704	104898704	AT5G03180		RING/U-box superfamily protein [Source:UniProtKB/TrEMBL;Acc:F4KF77]	GO:0008270	zinc ion binding		1
BVRB_2g045400	0.632013	0.450599	0.84775	86.4887	0.620847	lightpink4	G-protein coupled receptor 1	104906029	AT1G48270	GCR1	G-protein coupled receptor 1 [Source:UniProtKB/Swiss-Prot;Acc:O04714]	GO:0016021, GO:0016020, GO:0004888, GO:0007166, GO:0000278, GO:0006571, GO:0007202, GO:0009094, GO:0009735, GO:0009738, GO:0009742, GO:0009785, GO:0009788, GO:0009845, GO:0009908, GO:0009939, GO:0010231, GO:0010244, GO:0032960, GO:0005774, GO:0005794, GO:0005886	integral component of membrane, membrane, transmembrane signaling receptor activity, cell surface receptor signaling pathway, mitotic cell cycle, tyrosine biosynthetic process, activation of phospholipase C activity, L-phenylalanine biosynthetic process, response to cytokinin, abscisic acid-activated signaling pathway, brassinosteroid mediated signaling pathway, blue light signaling pathway, nega…		3
BVRB_6g128190	0.631673	0.390522	0.447412	9.1581	0.06574	lightpink4	hypothetical protein	104894955	AT3G49890		unknown protein; Has 27 Blast hits to 27 proteins in 13 species: Archae - 0; Bacteria - 0; Metazoa - 3; Fungi - 0; Plants - 21; Viruses - 0; Other Eukaryotes - 3 (source: NCBI BLink). [Source:TAIR;Acc:AT3G49890]
BVRB_9g208500	0.631443	0.46754	0.754445	49.7394	0.357047	lightpink4	DNA repair protein RAD16	104903338	AT1G02670		P-loop containing nucleoside triphosphate hydrolases superfamily protein [Source:TAIR;Acc:AT1G02670]	GO:0005524, GO:0046872	ATP binding, metal ion binding		13
BVRB_3g049190	0.631426	0.527705	0.632475	22.3214	0.160231	lightpink4	activating signal cointegrator 1	104887956							3
BVRB_5g115330	0.631362	0.414966	0.832277	70.0676	0.481145	green	dnaJ homolog subfamily B member 1	104894121	AT3G47940		DNAJ heat shock family protein [Source:UniProtKB/TrEMBL;Acc:Q9SU57]	GO:0006457, GO:0051082	protein folding, unfolded protein binding		3
BVRB_7g180390	0.631026	0.433151	0.697262	37.8759	0.271886	lightpink4	APO protein 3, mitochondrial	104908973	AT5G61930	APO3	APO protein 3, mitochondrial [Source:UniProtKB/Swiss-Prot;Acc:Q9FH50]	GO:0003723	RNA binding
BVRB_2g046890	0.630919	0.424049	0.894074	99.6397	0.684212	green	polypyrimidine tract-binding protein homolog 1	104906224	AT3G01150	PTB	PTB1 [Source:UniProtKB/TrEMBL;Acc:A0A384LJ51]	GO:0005634, GO:0005737, GO:0009845, GO:0000932, GO:0000381, GO:0043484, GO:0006417, GO:0003676	nucleus, cytoplasm, seed germination, P-body, regulation of alternative mRNA splicing, via spliceosome, regulation of RNA splicing, regulation of translation, nucleic acid binding		7
BVRB_3g070460	0.630864	0.401262	0.796201	49.5071	0.339959	green	chromatin structure-remodeling complex protein BSH	104906973	AT3G17590	BSH	Transcription regulatory protein SNF5, putative (BSH) [Source:UniProtKB/TrEMBL;Acc:F4J581]	GO:0000228, GO:0006338, GO:0005634	nuclear chromosome, chromatin remodeling, nucleus		20
BVRB_3g057730	0.630739	0.493556	0.702624	31.8031	0.218388	green		870864703
BVRB_1g020390	0.630669	0.543051	0.850711	92.0224	0.660569	lightpink4	hypothetical protein	104905527	AT2G34050		ATP synthase F1 complex assembly factor [Source:UniProtKB/TrEMBL;Acc:O22958]	GO:0005739, GO:0065003	mitochondrion, protein-containing complex assembly		8
BVRB_3g059950	0.63039	0.565548	0.734483	44.807	0.307683	green	DNA-3-methyladenine glycosylase	104889174	AT3G12040	MAG	DNA-3-methyladenine glycosylase [Source:UniProtKB/Swiss-Prot;Acc:Q39147]	GO:0003677, GO:0003824, GO:0006284, GO:0003905	DNA binding, catalytic activity, base-excision repair, alkylbase DNA N-glycosylase activity		5
BVRB_9g203140	0.630175	0.476369	0.628932	22.5903	0.155124	green		870850533						-1
BVRB_8g194280	0.629894	0.486495	0.854429	91.2658	0.655138	lightpink4	CRM-domain containing factor CFM2, chloroplastic	104902020	AT3G01370	CFM2	CRM-domain containing factor CFM2, chloroplastic [Source:UniProtKB/Swiss-Prot;Acc:Q8L7C2]	GO:0000373, GO:0000372, GO:0009532, GO:0003723	Group II intron splicing, Group I intron splicing, plastid stroma, RNA binding		6
BVRB_7g178490	0.629777	0.345449	0.898869	101.511	0.697062	green	kelch domain-containing protein 4	104908738	AT5G50310		AT5g50310/MXI22_1 [Source:UniProtKB/TrEMBL;Acc:Q945N1]	GO:0005515	protein binding		12
BVRB_9g217060	0.62967	0.515045	0.874399	94.7839	0.650868	green	hypothetical protein	104904315	AT2G21500		At2g21560 [Source:UniProtKB/TrEMBL;Acc:Q8RWF9]
BVRB_2g026140	0.629486	0.631258	0.685159	30.6217	0.219813	lightpink4	tryptophan synthase beta chain 2	104905398	AT5G38530	TSBtype2	Tryptophan synthase beta chain [Source:UniProtKB/TrEMBL;Acc:Q9FFW8]	GO:0030170, GO:0006568, GO:0000162, GO:0004834	pyridoxal phosphate binding, tryptophan metabolic process, tryptophan biosynthetic process, tryptophan synthase activity		11
BVRB_7g157990	0.629468	0.477827	0.891046	102.639	0.704808	green	mitochondrial thiamine pyrophosphate carrier-like	104898238	AT3G21390		Mitochondrial substrate carrier family protein [Source:UniProtKB/TrEMBL;Acc:A0A1I9LRT1]	GO:0005739, GO:0022857, GO:0055085, GO:0090422, GO:0030974	mitochondrion, transmembrane transporter activity, transmembrane transport, thiamine pyrophosphate transmembrane transporter activity, thiamine pyrophosphate transmembrane transport		2
BVRB_3g060230	0.629165	0.615819	0.769623	62.3103	0.427876	green	probable plastid-lipid-associated protein 13, chloroplastic	104889196	AT3G58010	PAP9	Probable plastid-lipid-associated protein 9, chloroplastic [Source:UniProtKB/Swiss-Prot;Acc:Q9M2P7]
BVRB_4g081210	0.629132	0.511725	0.704826	40.8971	0.293573	lightpink4	hypothetical protein	104890820	AT5G35732		unknown protein; BEST Arabidopsis thaliana protein match is: unknown protein (TAIR:AT2G04795.1); Has 35333 Blast hits to 34131 proteins in 2444 species: Archae - 798; Bacteria - 22429; Metazoa - 974; Fungi - 991; Plants - 531; Viruses - 0; Other Euk /.../s - 9610 (source: NCBI BLink). [Source:TAIR;Acc:AT5G35732]
BVRB_1g003780	0.62865	0.452899	0.753359	48.3956	0.347401	lightpink4	BAG family molecular chaperone regulator 6	104886797	AT2G46240	BAG6	BAG family molecular chaperone regulator 6 [Source:UniProtKB/Swiss-Prot;Acc:O82345]	GO:0051087, GO:0005515	chaperone binding, protein binding		2
BVRB_3g054050	0.628635	0.474985	0.735712	44.2432	0.303812	green	albumin-2	104888434
BVRB_3g062880	0.62841	0.566863	0.764867	50.917	0.34964	green	protein SMG7	104889483				GO:0005515	protein binding		10
BVRB_7g161980	0.628248	0.449103	0.870625	89.2805	0.613077	green	proteasome subunit alpha type-1-A-like	104898679	AT5G42790	PAF1	Proteasome subunit alpha type [Source:UniProtKB/TrEMBL;Acc:A0A178UFX8]	GO:0019773, GO:0004175, GO:0005839, GO:0000502, GO:0051603, GO:0004298, GO:0006511, GO:0005737, GO:0006508, GO:0016787, GO:0008233, GO:0005634	proteasome core complex, alpha-subunit complex, endopeptidase activity, proteasome core complex, proteasome complex, proteolysis involved in cellular protein catabolic process, threonine-type endopeptidase activity, ubiquitin-dependent protein catabolic process, cytoplasm, proteolysis, hydrolase activity, peptidase activity, nucleus		37
BVRB_3g056790	0.6279	0.449318	0.790419	67.1629	0.482119	lightpink4	bet1-like SNARE 1-2	104888765	AT4G14455	BET12	At4g14455 [Source:UniProtKB/TrEMBL;Acc:Q147J7]	GO:0015031, GO:0030173	protein transport, integral component of Golgi membrane		18
BVRB_7g161600	0.627645	0.380792	0.821405	88.1223	0.632573	lightpink4	uncharacterized LOC104898648	104898648	AT5G03370		Acylphosphatase [Source:UniProtKB/TrEMBL;Acc:Q9LZF2]	GO:0003998	acylphosphatase activity		9
BVRB_1g017170	0.627574	0.497736	0.751034	49.2874	0.353802	lightpink4	nucleolar GTP-binding protein 1	104905217	AT1G80770	PDE318	P-loop containing nucleoside triphosphate hydrolases superfamily protein [Source:TAIR;Acc:AT1G80770]	GO:0005525	GTP binding		70
BVRB_011920	0.627499	0.533894	0.796722	73.5734	0.505218	green	hypothetical protein	104884769	AT3G21480		At3g21480 protein [Source:UniProtKB/TrEMBL;Acc:Q9LVF7]				5
BVRB_8g182770	0.627442	0.631876	0.767541	69.207	0.496792	lightpink4	auxin-repressed 12.5 kDa protein	104900643	AT1G28330	DRM1	Dormancy-associated protein 1 [Source:UniProtKB/Swiss-Prot;Acc:B9DGG8]				2
BVRB_5g099550	0.627438	0.282194	0.763067	56.976	0.408994	lightpink4	BTB/POZ domain-containing protein POB1	104892209				GO:0005515	protein binding		1
BVRB_1g021040	0.627254	0.453406	0.670832	32.6986	0.224537	green		870847364	AT5G20630	GER3	Germin-like protein subfamily 3 member 3 [Source:UniProtKB/Swiss-Prot;Acc:P94072]	GO:0030145, GO:0045735	manganese ion binding, nutrient reservoir activity	-1
BVRB_5g113090	0.62718	0.40377	0.926031	115.59	0.793743	green	sialyltransferase-like protein 2	104893888	AT3G48820	SIA2	Sialyltransferase-like protein 2 [Source:UniProtKB/Swiss-Prot;Acc:Q8RY00]	GO:0005794, GO:0005768, GO:0005802, GO:0009846, GO:0009860, GO:0008373, GO:0006486	Golgi apparatus, endosome, trans-Golgi network, pollen germination, pollen tube growth, sialyltransferase activity, protein glycosylation		3
BVRB_8g201270	0.626626	0.593381	0.772	64.1041	0.460162	lightpink4	haloacid dehalogenase-like hydrolase domain-containing protein At3g48420	104882980	AT5G45170		At5g45170 [Source:UniProtKB/TrEMBL;Acc:Q6NMA9]	GO:0009570, GO:0009507	chloroplast stroma, chloroplast		1
BVRB_1g011970	0.626609	0.438577	0.80929	62.8453	0.43155	green	ethylene-responsive transcription factor ABR1	104896121	AT1G43160	RAP2-6	Ethylene-responsive transcription factor RAP2-6 [Source:UniProtKB/Swiss-Prot;Acc:Q7G1L2]	GO:0003677, GO:0006355, GO:0003700	DNA binding, regulation of transcription, DNA-templated, DNA-binding transcription factor activity
BVRB_1g004110	0.62658	0.603128	0.608664	21.8329	0.156724	lightpink4	50S ribosomal protein L5, chloroplastic	104887024	AT4G01310	RPL5	50S ribosomal protein L5, chloroplastic [Source:UniProtKB/Swiss-Prot;Acc:O04603]	GO:0009570, GO:0009941, GO:0016020, GO:0009507, GO:0009735, GO:0022626, GO:0003735, GO:0006412, GO:0005622, GO:0005840	chloroplast stroma, chloroplast envelope, membrane, chloroplast, response to cytokinin, cytosolic ribosome, structural constituent of ribosome, translation, intracellular, ribosome		117
BVRB_9g222940	0.626505	0.462241	0.624358	24.5708	0.176378	lightpink4	hypothetical protein	104904863	AT2G01080		Expressed protein [Source:UniProtKB/TrEMBL;Acc:Q9SJV8]	GO:0005886	plasma membrane
BVRB_6g152160	0.625985	0.513172	0.826199	74.0412	0.50843	green	isocitrate dehydrogenase [NAD] regulatory subunit 3, mitochondrial	104897748	AT4G35260	IDH1	Isocitrate dehydrogenase [NAD] regulatory subunit 1, mitochondrial [Source:UniProtKB/Swiss-Prot;Acc:Q8LFC0]	GO:0005739, GO:0048046, GO:0004449, GO:0006102, GO:0055114, GO:0016616, GO:0006099	mitochondrion, apoplast, isocitrate dehydrogenase (NAD+) activity, isocitrate metabolic process, oxidation-reduction process, oxidoreductase activity, acting on the CH-OH group of donors, NAD or NADP as acceptor, tricarboxylic acid cycle		20
BVRB_4g089300	0.625937	0.543346	0.734051	56.2709	0.403933	lightpink4	serine/threonine-protein phosphatase PP-X isozyme 2	104891764	AT5G55260	PPX2	protein phosphatase X 2 [Source:TAIR;Acc:AT5G55260]	GO:0016787	hydrolase activity		12
BVRB_5g104240	0.625805	0.397541	0.766782	52.8119	0.362652	green	glucan endo-1,3-beta-glucosidase 11	104892644	AT5G42100	ATBG_PPAP	Glucan endo-1,3-beta-glucosidase 10 [Source:UniProtKB/Swiss-Prot;Acc:Q9FHX5]	GO:0042973, GO:0005975, GO:0004553	glucan endo-1,3-beta-D-glucosidase activity, carbohydrate metabolic process, hydrolase activity, hydrolyzing O-glycosyl compounds		1
BVRB_9g211400	0.625693	0.454432	0.688337	28.3865	0.194926	green	hypothetical protein	104903676	AT2G31710		Vacuolar ATPase assembly integral membrane protein VMA21 homolog [Source:UniProtKB/TrEMBL;Acc:Q9SIN7]	GO:0033116, GO:0070072	endoplasmic reticulum-Golgi intermediate compartment membrane, vacuolar proton-transporting V-type ATPase complex assembly
BVRB_8g187290	0.625648	0.367882	0.913117	134.53	0.965702	lightpink4	probable pyruvate, phosphate dikinase regulatory protein, chloroplastic	104901122	AT3G01200	RP2	Pyruvate, phosphate dikinase regulatory protein 2 [Source:UniProtKB/Swiss-Prot;Acc:Q9MAC9]	GO:0005524, GO:0016772	ATP binding, transferase activity, transferring phosphorus-containing groups		3
BVRB_2g024540	0.625492	0.582138	0.689484	34.8553	0.239347	green	probable L-type lectin-domain containing receptor kinase S.7	104903906				GO:0030246	carbohydrate binding
BVRB_7g164450	0.625482	0.459954	0.849139	86.8434	0.623392	lightpink4	BTB/POZ domain-containing protein At1g03010	104899057	AT2G47860		Phototropic-responsive NPH3 family protein [Source:UniProtKB/TrEMBL;Acc:F4IM54]	GO:0005515, GO:0009860	protein binding, pollen tube growth
BVRB_6g145530	0.625347	0.399937	0.892597	96.1222	0.660058	green	hypothetical protein isoform B	104896988	AT2G02410		unknown protein; CONTAINS InterPro DOMAIN/s: Protein of unknown function DUF901 (InterPro:IPR010298); Has 1151 Blast hits to 1151 proteins in 597 species: Archae - 0; Bacteria - 1105; Metazoa - 0; Fungi - 0; Plants - 42; Viruses - 0; Other Eukaryote /.../(source: NCBI BLink). [Source:TAIR;Acc:AT2G02410]
BVRB_8g200640	0.625239	0.534468	0.786095	57.3899	0.394088	green	hypothetical protein	104882854	AT1G61900		Uncharacterized GPI-anchored protein At1g61900 [Source:UniProtKB/Swiss-Prot;Acc:Q8GUI4]	GO:0005886, GO:0009506, GO:0046658	plasma membrane, plasmodesma, anchored component of plasma membrane		1
BVRB_1g016610	0.625125	0.449025	0.931119	122.352	0.840172	green	hypothetical protein	104905142	AT4G24200		Transcription elongation factor (TFIIS) family protein [Source:UniProtKB/TrEMBL;Acc:Q8VZM2]	GO:0005739, GO:0005634	mitochondrion, nucleus		1
BVRB_3g068730	0.624849	0.497458	0.642186	33.6274	0.241389	lightpink4	peroxidase 17	104906740	AT2G22420	PER17	Peroxidase 17 [Source:UniProtKB/Swiss-Prot;Acc:Q9SJZ2]	GO:0042744, GO:0005829, GO:0010228, GO:0009809, GO:0009505, GO:0055114, GO:0004601, GO:0020037, GO:0006979	hydrogen peroxide catabolic process, cytosol, vegetative to reproductive phase transition of meristem, lignin biosynthetic process, plant-type cell wall, oxidation-reduction process, peroxidase activity, heme binding, response to oxidative stress		1
BVRB_5g099080	0.624501	0.476177	0.602483	17.2928	0.118747	green	hypothetical protein	104892175
BVRB_1g002940	0.62438	0.591128	0.704271	42.7103	0.306589	lightpink4	uncharacterized LOC104909053	104909053	AT4G00980		At4g00980 [Source:UniProtKB/TrEMBL;Acc:Q8GXX5]	GO:0003677, GO:0006355	DNA binding, regulation of transcription, DNA-templated
BVRB_3g050530	0.624364	0.428237	0.837656	79.9311	0.573773	lightpink4	DNA-binding protein BIN4	104888107	AT5G24630	BIN4	DNA-binding protein BIN4 [Source:UniProtKB/Swiss-Prot;Acc:Q9FLU1]	GO:0003690, GO:0042023, GO:0009330, GO:0010090, GO:0030307, GO:0048364, GO:0048367, GO:0051276, GO:0005634, GO:0009913	double-stranded DNA binding, DNA endoreduplication, DNA topoisomerase complex (ATP-hydrolyzing), trichome morphogenesis, positive regulation of cell growth, root development, shoot system development, chromosome organization, nucleus, epidermal cell differentiation		2
BVRB_9g205320	0.624273	0.406498	0.900126	100.253	0.688424	green	helicase protein MOM1	104902872	AT1G08060	MOM	ATP-dependent helicase family protein [Source:TAIR;Acc:AT1G08060]	GO:0005524	ATP binding		76
BVRB_6g130820	0.623895	0.465932	0.564873	12.7822	0.0917552	lightpink4	probable serine/threonine-protein kinase Cx32, chloroplastic	104895319	AT4G35600	CONNEXIN 32	Protein kinase superfamily protein [Source:UniProtKB/TrEMBL;Acc:F4JN38]	GO:0005524, GO:0004672, GO:0006468	ATP binding, protein kinase activity, protein phosphorylation
BVRB_6g153600	0.623759	0.405351	0.909821	102.871	0.706398	green	hypothetical protein	104897882	AT1G14180		Putative mandelonitrile lyase [Source:UniProtKB/TrEMBL;Acc:Q8GXX6]
BVRB_6g134180	0.623699	0.398155	0.850249	89.9572	0.645744	lightpink4		870857775				GO:0055114, GO:0004601, GO:0020037, GO:0006979	oxidation-reduction process, peroxidase activity, heme binding, response to oxidative stress
BVRB_9g206580	0.623591	0.530849	0.818952	76.2486	0.547339	lightpink4	E3 ubiquitin-protein ligase RMA1H1	104903025	AT4G03510	RMA1	E3 ubiquitin-protein ligase RMA1 [Source:UniProtKB/Swiss-Prot;Acc:O64425]	GO:0046872	metal ion binding		3
BVRB_8g192100	0.6235	0.300623	0.819381	59.7201	0.41009	green	WAT1-related protein At4g30420	104901778	AT4G28040		WAT1-related protein At4g28040 [Source:UniProtKB/Swiss-Prot;Acc:Q9SUD5]	GO:0022857, GO:0016021, GO:0016020, GO:0055085	transmembrane transporter activity, integral component of membrane, membrane, transmembrane transport
BVRB_1g006020	0.623074	0.382976	0.634547	23.7064	0.170173	lightpink4	hypothetical protein	104888712				GO:0005524, GO:0005515	ATP binding, protein binding		4
BVRB_4g079560	0.62271	0.411198	0.842077	74.8637	0.514079	green	PLASMODESMATA CALLOSE-BINDING PROTEIN 4	104890639
BVRB_5g117540	0.622685	0.500481	0.90116	115.856	0.79557	green	protein MODIFIER OF SNC1 1	104894306	AT4G24680	MOS1	modifier of snc1 [Source:TAIR;Acc:AT4G24680]				2
BVRB_2g046740	0.621971	0.330961	0.844968	74.7502	0.513299	green	granule-bound starch synthase 2, chloroplastic/amyloplastic	104906215	AT3G01180	SS2	Starch synthase, chloroplastic/amyloplastic (Fragment) [Source:UniProtKB/TrEMBL;Acc:W8QNS2]	GO:0019252, GO:0009501, GO:0009507, GO:0010021, GO:0009011, GO:0004373	starch biosynthetic process, amyloplast, chloroplast, amylopectin biosynthetic process, starch synthase activity, glycogen (starch) synthase activity		7
BVRB_6g133370	0.621841	0.526585	0.814418	80.4157	0.577252	lightpink4	RNA-binding protein 39	104895615	AT5G09880		Splicing factor, CC1-like protein [Source:UniProtKB/TrEMBL;Acc:Q93Y25]	GO:0003723, GO:0005634, GO:0003676, GO:0006397	RNA binding, nucleus, nucleic acid binding, mRNA processing		5
BVRB_8g190650	0.621832	0.345284	0.678734	32.8865	0.236071	lightpink4	auxin response factor 7	104901644	AT1G19220	ARF19	Auxin response factor 19 [Source:UniProtKB/Swiss-Prot;Acc:Q8RYC8]	GO:0009734, GO:0003677, GO:0006355, GO:0005634, GO:0009725, GO:0005515	auxin-activated signaling pathway, DNA binding, regulation of transcription, DNA-templated, nucleus, response to hormone, protein binding		10
BVRB_6g151510	0.621634	0.601713	0.687687	38.5483	0.264706	green	DNA polymerase alpha subunit B	104897633	AT1G67630	POLA2	DNA polymerase alpha subunit B [Source:UniProtKB/TrEMBL;Acc:F4HTP2]	GO:0005739, GO:0003677, GO:0006260, GO:0003887	mitochondrion, DNA binding, DNA replication, DNA-directed DNA polymerase activity		35
BVRB_4g091580	0.621444	0.509518	0.891529	111.362	0.799394	lightpink4	protein LHCP TRANSLOCATION DEFECT	104907041	AT1G50900	LTD	Protein LHCP TRANSLOCATION DEFECT [Source:UniProtKB/Swiss-Prot;Acc:Q8VY88]	GO:0009570	chloroplast stroma		28
BVRB_4g091400	0.621334	0.493099	0.550576	15.5227	0.106592	green	hypothetical protein isoform B	104907028
BVRB_7g156710	0.621176	0.493146	0.565662	13.0649	0.089715	green	probable inactive receptor kinase At5g58300	104898126	AT3G08680		Probable inactive receptor kinase At3g08680 [Source:UniProtKB/Swiss-Prot;Acc:Q9C9Y8]	GO:0005524, GO:0004672, GO:0006468, GO:0005515, GO:0005886, GO:0009506, GO:0009505	ATP binding, protein kinase activity, protein phosphorylation, protein binding, plasma membrane, plasmodesma, plant-type cell wall
BVRB_1g008060	0.620939	0.266801	0.784249	65.3169	0.468868	lightpink4	transport inhibitor response 1-like protein	104891460	AT4G24390	FBX14	F-box protein FBX14 [Source:UniProtKB/Swiss-Prot;Acc:Q8RWQ8]
BVRB_2g044260	0.620874	0.44223	0.918854	115.068	0.790153	green	magnesium transporter MRS2-I	104887789	AT5G64560	MRS2-2	Magnesium transporter MRS2-2 [Source:UniProtKB/Swiss-Prot;Acc:Q9FLG2]	GO:0055085, GO:0016020, GO:0046873, GO:0030001	transmembrane transport, membrane, metal ion transmembrane transporter activity, metal ion transport
BVRB_5g124340	0.620728	0.454101	0.59855	14.5219	0.0997199	green	malate dehydrogenase, chloroplastic-like	104908004	AT3G53910		Malate dehydrogenase-like protein [Source:UniProtKB/TrEMBL;Acc:Q9M335]	GO:0016616, GO:0006099, GO:0005975, GO:0016491, GO:0003824, GO:0055114, GO:0030060, GO:0016615, GO:0006108, GO:0008746, GO:0009409, GO:0009735, GO:0009793, GO:0005739, GO:0005774, GO:0009507, GO:0009532, GO:0009536, GO:0009570, GO:0009941, GO:0010319, GO:0016020, GO:0048046	oxidoreductase activity, acting on the CH-OH group of donors, NAD or NADP as acceptor, tricarboxylic acid cycle, carbohydrate metabolic process, oxidoreductase activity, catalytic activity, oxidation-reduction process, L-malate dehydrogenase activity, malate dehydrogenase activity, malate metabolic process, NAD(P)+ transhydrogenase activity, response to cold, response to cytokinin, embryo develop…		37
BVRB_3g059570	0.620675	0.448264	0.753296	52.6909	0.361821	green	histone-lysine N-methyltransferase ASHH3	104889099	AT3G59960	ASHH4	histone-lysine N-methyltransferase ASHH4 [Source:TAIR;Acc:AT3G59960]	GO:0005634, GO:0018024, GO:0005515	nucleus, histone-lysine N-methyltransferase activity, protein binding		2
BVRB_8g195190	0.62032	0.547834	0.737253	50.0913	0.359573	lightpink4		870850883
BVRB_3g065160	0.620098	0.336388	0.834207	67.8555	0.465954	green	crocetin glucosyltransferase, chloroplastic	104889728	AT4G14090	UGT75C1	UDP-glycosyltransferase 75C1 [Source:UniProtKB/Swiss-Prot;Acc:Q0WW21]	GO:0016758	transferase activity, transferring hexosyl groups
BVRB_7g172710	0.619606	0.498852	0.59294	19.6118	0.134672	green	AT-rich interactive domain-containing protein 2	104900003							2
BVRB_4g083210	0.619331	0.604945	0.779621	58.297	0.418476	lightpink4	gibberellin receptor GID1C	104891036	AT5G27320	GID1C	GID1C [Source:UniProtKB/TrEMBL;Acc:A0A178UKX0]	GO:0016787	hydrolase activity		9
BVRB_6g135140	0.619309	0.488317	0.869176	96.4422	0.662255	green	asparagine synthetase [glutamine-hydrolyzing] 2	104895680	AT5G65010	ASN2	asparagine synthetase 2 [Source:TAIR;Acc:AT5G65010]	GO:0006529, GO:0004066	asparagine biosynthetic process, asparagine synthase (glutamine-hydrolyzing) activity		15
BVRB_015800	0.619204	0.295027	0.819717	81.4668	0.584797	lightpink4		870839902
BVRB_7g156580	0.619067	0.554734	0.706239	35.9816	0.247081	green	hypothetical protein	104898110	AT5G01980		At5g01980 [Source:UniProtKB/TrEMBL;Acc:Q9LZN3]				4
BVRB_6g152110	0.61891	0.658444	0.76705	54.1359	0.371744	green	cysteine-rich and transmembrane domain-containing protein A	104897742
BVRB_4g082190	0.618883	0.370349	0.588557	13.6677	0.0981116	lightpink4	probable prefoldin subunit 4	104890930	AT1G08780	AIP3	Probable prefoldin subunit 4 [Source:UniProtKB/Swiss-Prot;Acc:Q9M4B5]	GO:0005829, GO:0006457, GO:0051082, GO:0016272	cytosol, protein folding, unfolded protein binding, prefoldin complex		11
BVRB_2g029000	0.618203	0.493484	0.594273	20.4031	0.146461	lightpink4	structural maintenance of chromosomes protein 5	104907608	AT5G15920	SMC5	Structural maintenance of chromosomes protein 5 [Source:UniProtKB/Swiss-Prot;Acc:Q9LFS8]	GO:0009506, GO:0007062, GO:0006281, GO:0030915, GO:0000724	plasmodesma, sister chromatid cohesion, DNA repair, Smc5-Smc6 complex, double-strand break repair via homologous recombination		57
BVRB_8g183150	0.618196	0.550796	0.731254	41.9019	0.287735	green	probable ubiquitin-conjugating enzyme E2 24	104900700	AT2G33770	UBC24	Probable ubiquitin-conjugating enzyme E2 24 [Source:UniProtKB/Swiss-Prot;Acc:Q8VY10]	GO:0005794, GO:0005783, GO:0016036, GO:0055062, GO:0006817, GO:0044257, GO:2000185	Golgi apparatus, endoplasmic reticulum, cellular response to phosphate starvation, phosphate ion homeostasis, phosphate ion transport, cellular protein catabolic process, regulation of phosphate transmembrane transport		12
BVRB_5g120400	0.618046	0.456104	0.674295	34.7243	0.249263	lightpink4	hexose carrier protein HEX6	104894599	AT5G61520	STP3	AT5G61520 protein [Source:UniProtKB/TrEMBL;Acc:B9DGV5]	GO:0022857, GO:0055085, GO:0016020, GO:0016021, GO:0005215	transmembrane transporter activity, transmembrane transport, membrane, integral component of membrane, transporter activity	1	1
BVRB_3g051620	0.617406	0.509782	0.789292	62.5795	0.449218	lightpink4	protein phosphatase 2C 57	104888214	AT4G27800	PPH1	Protein phosphatase 2C 57 [Source:UniProtKB/Swiss-Prot;Acc:P49599]	GO:0009570, GO:0005634, GO:0005737, GO:0009507, GO:0009579, GO:0009767, GO:0005730, GO:0016791, GO:0003824, GO:0043169, GO:0004722, GO:0016311, GO:0080005, GO:0006470	chloroplast stroma, nucleus, cytoplasm, chloroplast, thylakoid, photosynthetic electron transport chain, nucleolus, phosphatase activity, catalytic activity, cation binding, protein serine/threonine phosphatase activity, dephosphorylation, photosystem stoichiometry adjustment, protein dephosphorylation		6
BVRB_015160	0.617318	0.40213	0.755256	49.4062	0.354655	lightpink4		870840364
BVRB_8g189340	0.61643	0.524991	0.785473	56.0641	0.402448	lightpink4	nudix hydrolase 3	104901432	AT1G79690	NUDT3	NUDT3 [Source:UniProtKB/TrEMBL;Acc:A0A178WDC8]	GO:0016787	hydrolase activity		5
BVRB_3g059710	0.615784	0.521467	0.79883	70.5855	0.506688	lightpink4	hydroxyproline O-galactosyltransferase GALT3	104889140	AT3G06440	GALT3	Hydroxyproline O-galactosyltransferase GALT3 [Source:UniProtKB/Swiss-Prot;Acc:Q9ASW1]	GO:0016757, GO:0030246, GO:0016740, GO:0006486, GO:0016020, GO:0008378, GO:0005794, GO:0016021, GO:1990714, GO:0010405, GO:0018258, GO:0048354, GO:0080147	transferase activity, transferring glycosyl groups, carbohydrate binding, transferase activity, protein glycosylation, membrane, galactosyltransferase activity, Golgi apparatus, integral component of membrane, hydroxyproline O-galactosyltransferase activity, arabinogalactan protein metabolic process, protein O-linked glycosylation via hydroxyproline, mucilage biosynthetic process involved in seed…		5
BVRB_1g013150	0.61572	0.501966	0.881826	93.0663	0.639073	green	hypothetical protein	104898785	AT4G34310		Alpha/beta-Hydrolases superfamily protein [Source:UniProtKB/TrEMBL;Acc:F4JKN4]				4
BVRB_7g162850	0.615669	0.420556	0.845941	79.0718	0.542975	green	mediator of RNA polymerase II transcription subunit 33A	104898827	AT2G48110	MED33B	Mediator of RNA polymerase II transcription subunit 33B [Source:UniProtKB/Swiss-Prot;Acc:F4IN69]	GO:0016592, GO:0009698, GO:2000762	mediator complex, phenylpropanoid metabolic process, regulation of phenylpropanoid metabolic process		1
BVRB_2g037640	0.615632	0.522268	0.811602	77.3916	0.531437	green	uncharacterized LOC104887016	104887016	AT3G12570	FYD	FYD [Source:UniProtKB/TrEMBL;Acc:Q9LHA9]	GO:0009941	chloroplast envelope	-1	3
BVRB_6g146710	0.615393	0.57415	0.715965	39.3547	0.282502	lightpink4	4-diphosphocytidyl-2-C-methyl-D-erythritol kinase, chloroplastic	104897135	AT2G26930	ISPE	PDE277 [Source:UniProtKB/TrEMBL;Acc:A0A178VZZ2]	GO:0009507, GO:0005524, GO:0016114, GO:0050515	chloroplast, ATP binding, terpenoid biosynthetic process, 4-(cytidine 5'-diphospho)-2-C-methyl-D-erythritol kinase activity		7
BVRB_9g208810	0.615296	0.315428	0.574849	12.3062	0.0845051	green	hypothetical protein	104903371	AT2G20835		At2g20835 [Source:UniProtKB/TrEMBL;Acc:Q8S8I3]
BVRB_8g187500	0.615288	0.628419	0.70944	44.9756	0.322851	lightpink4	DNA damage-binding protein 1	104901181	AT4G21100	DDB1B	DNA damage-binding protein 1b [Source:UniProtKB/Swiss-Prot;Acc:O49552]	GO:0005634, GO:0003676, GO:0006281, GO:0005515	nucleus, nucleic acid binding, DNA repair, protein binding		35
BVRB_002140	0.615222	0.401925	0.76022	50.2296	0.360566	lightpink4	phospholipid:diacylglycerol acyltransferase 1	104883605				GO:0006629, GO:0008374, GO:0016021, GO:0016020	lipid metabolic process, O-acyltransferase activity, integral component of membrane, membrane		12
BVRB_6g128770	0.615119	0.471028	0.810312	75.3339	0.540773	lightpink4	AP-3 complex subunit sigma	104895027	AT3G50860		AP-3 complex subunit sigma [Source:UniProtKB/Swiss-Prot;Acc:Q8VZ37]	GO:0006886, GO:0016192, GO:0030117, GO:0015031, GO:0008565, GO:0030123	intracellular protein transport, vesicle-mediated transport, membrane coat, protein transport, protein transporter activity, AP-3 adaptor complex		3
BVRB_7g176700	0.615071	0.549344	0.749691	45.381	0.311625	green	DEAD-box ATP-dependent RNA helicase 20	104900371	AT1G55150		DEA(D/H)-box RNA helicase family protein [Source:TAIR;Acc:AT1G55150]	GO:0005524, GO:0003676	ATP binding, nucleic acid binding		23
BVRB_9g216540	0.615012	0.417282	0.819236	59.7973	0.41062	green	zinc finger CCCH domain-containing protein 19	104904262				GO:0005634, GO:0005829, GO:0042393, GO:0010964, GO:0032776, GO:0003677, GO:0046872, GO:0005515	nucleus, cytosol, histone binding, regulation of chromatin silencing by small RNA, DNA methylation on cytosine, DNA binding, metal ion binding, protein binding		26
BVRB_5g125640	0.614855	0.479359	0.579545	15.9041	0.109211	green	transcription factor bHLH71	104908174	AT5G46690	BHLH71	Transcription factor bHLH71 [Source:UniProtKB/Swiss-Prot;Acc:Q56XR0]	GO:0046983	protein dimerization activity		7
BVRB_1g007470	0.614807	0.417511	0.673149	26.7885	0.183953	green	probable L-ascorbate peroxidase 6, chloroplastic	104891011	AT1G77490	APXT	L-ascorbate peroxidase T, chloroplastic [Source:UniProtKB/Swiss-Prot;Acc:Q42593]	GO:0055114, GO:0004601, GO:0020037, GO:0006979	oxidation-reduction process, peroxidase activity, heme binding, response to oxidative stress		13
BVRB_2g037350	0.614329	0.512898	0.634395	29.4661	0.211518	lightpink4	protein TRIGALACTOSYLDIACYLGLYCEROL 2, chloroplastic	104886972	AT3G20320	TGD2	Protein TRIGALACTOSYLDIACYLGLYCEROL 2, chloroplastic [Source:UniProtKB/Swiss-Prot;Acc:Q9LTR2]	GO:0009706, GO:0009536, GO:0009941, GO:0016020, GO:0009507, GO:0005319, GO:0006869, GO:0005543, GO:0032365	chloroplast inner membrane, plastid, chloroplast envelope, membrane, chloroplast, lipid transporter activity, lipid transport, phospholipid binding, intracellular lipid transport		5
BVRB_7g173190	0.614202	0.368283	0.826058	76.4533	0.548808	lightpink4	paramyosin	104900047	AT5G59210		AT5g59210/mnc17_100 [Source:UniProtKB/TrEMBL;Acc:Q8RY08]				7
BVRB_5g124020	0.614146	0.410879	0.860809	79.5529	0.546279	green	FRIGIDA-like protein 4a	104907955	AT4G14900	FRL4B	FRIGIDA-like protein 4b [Source:UniProtKB/Swiss-Prot;Acc:Q940H8]	GO:0030154, GO:0009908, GO:0007275	cell differentiation, flower development, multicellular organism development		3
BVRB_5g105690	0.614135	0.374567	0.891257	97.8193	0.671711	green	regulator of nonsense transcripts 1 homolog	104892888	AT5G47010	UPF1	Regulator of nonsense transcripts 1 homolog [Source:UniProtKB/Swiss-Prot;Acc:Q9FJR0]	GO:0000932, GO:0005737, GO:0016787, GO:0003677, GO:0005524, GO:0008270, GO:0004386, GO:0000184, GO:0003729, GO:0009611, GO:0009863, GO:0009867, GO:0010182, GO:0042742, GO:0048571, GO:0005829, GO:0005886, GO:0009506	P-body, cytoplasm, hydrolase activity, DNA binding, ATP binding, zinc ion binding, helicase activity, nuclear-transcribed mRNA catabolic process, nonsense-mediated decay, mRNA binding, response to wounding, salicylic acid mediated signaling pathway, jasmonic acid mediated signaling pathway, sugar mediated signaling pathway, defense response to bacterium, long-day photoperiodism, cytosol, plasma m…		48
BVRB_2g029410	0.614079	0.365156	0.594025	11.7014	0.0803517	green	uncharacterized LOC104884087	104884087
BVRB_5g099690	0.614004	0.632443	0.797111	67.2265	0.461635	green	hypothetical protein	104892223	AT5G60750		CAAX amino terminal protease family protein [Source:UniProtKB/TrEMBL;Acc:Q8VZ58]	GO:0009507, GO:0009643, GO:0016020	chloroplast, photosynthetic acclimation, membrane		7
BVRB_5g112900	0.613842	0.464055	0.868638	89.9508	0.61768	green	bidirectional sugar transporter SWEET12	104893853	AT5G50790	SWEET10	Bidirectional sugar transporter SWEET10 [Source:UniProtKB/Swiss-Prot;Acc:Q9LUE3]	GO:0008515, GO:0015770, GO:0016021	sucrose transmembrane transporter activity, sucrose transport, integral component of membrane		1
BVRB_9g222420	0.613755	0.475096	0.827384	76.1974	0.546972	lightpink4	proline iminopeptidase	104904813	AT2G14260	PIP	Proline iminopeptidase [Source:UniProtKB/Swiss-Prot;Acc:P93732]	GO:0005829, GO:0009507, GO:0006508, GO:0005737, GO:0004177, GO:0008233	cytosol, chloroplast, proteolysis, cytoplasm, aminopeptidase activity, peptidase activity		7
BVRB_7g170370	0.613616	0.567838	0.764616	60.2974	0.414054	green	probable phospholipid-transporting ATPase 4	104899789	AT1G54280	ALA6	Phospholipid-transporting ATPase 6 [Source:UniProtKB/Swiss-Prot;Acc:Q9SLK6]	GO:0016021, GO:0005524, GO:0000287, GO:0000166, GO:0004012, GO:0015914	integral component of membrane, ATP binding, magnesium ion binding, nucleotide binding, phospholipid-translocating ATPase activity, phospholipid transport		2
BVRB_1g014740	0.613382	0.436224	0.775328	63.1108	0.453031	lightpink4	hypothetical protein isoform A	104901770	AT1G59520	CW7	CW7 [Source:TAIR;Acc:AT1G59520]
BVRB_9g215870	0.613264	0.468084	0.737673	46.1899	0.331568	lightpink4	aminoacylase-1	104904089	AT4G38220		Peptidase M20/M25/M40 family protein [Source:UniProtKB/TrEMBL;Acc:F4JTK8]	GO:0016787, GO:0006508, GO:0005737, GO:0006520, GO:0008237, GO:0004046	hydrolase activity, proteolysis, cytoplasm, cellular amino acid metabolic process, metallopeptidase activity, aminoacylase activity		5
BVRB_010750	0.61311	0.315658	0.821027	76.0888	0.546192	lightpink4	LEC14B homolog	104884662				GO:0005515	protein binding		5
BVRB_2g037810	0.612775	0.305297	0.861077	77.6639	0.533307	green	hypothetical protein	104887029	AT3G12590		unknown protein; INVOLVED IN: biological_process unknown; LOCATED IN: chloroplast; Has 50 Blast hits to 41 proteins in 15 species: Archae - 0; Bacteria - 0; Metazoa - 2; Fungi - 0; Plants - 43; Viruses - 0; Other Eukaryotes - 5 (source: NCBI BLink). [Source:TAIR;Acc:AT3G12590]				6
BVRB_5g104030	0.612682	0.38842	0.671201	31.8949	0.228953	lightpink4	homeobox-leucine zipper protein ATHB-12-like	104892624				GO:0003677, GO:0006355, GO:0003700, GO:0043565	DNA binding, regulation of transcription, DNA-templated, DNA-binding transcription factor activity, sequence-specific DNA binding
BVRB_4g075850	0.612659	0.459717	0.753548	54.3502	0.390145	lightpink4	26S protease regulatory subunit 6A homolog	104890317	AT1G09100	RPT5B	26S proteasome regulatory subunit 6A homolog B [Source:UniProtKB/Swiss-Prot;Acc:O04019]	GO:0030163, GO:0005737, GO:0016787, GO:0005524, GO:0000166, GO:0036402, GO:1901800	protein catabolic process, cytoplasm, hydrolase activity, ATP binding, nucleotide binding, proteasome-activating ATPase activity, positive regulation of proteasomal protein catabolic process		25
BVRB_5g126800	0.612658	0.472475	0.865315	96.0873	0.659818	green	protein DENND6A	104908330	AT1G73930		AT1G73930 protein [Source:UniProtKB/TrEMBL;Acc:Q9C9B4]	GO:0065009, GO:0017112	regulation of molecular function, Rab guanyl-nucleotide exchange factor activity		2
BVRB_4g094180	0.612443	0.406324	0.821152	74.5677	0.512046	green	ubiquitin carboxyl-terminal hydrolase 15	104907349	AT1G17110	UBP15	Ubiquitin-specific protease 15 [Source:UniProtKB/TrEMBL;Acc:F4I642]	GO:0005634, GO:0005737, GO:0008283, GO:0004843, GO:0009908, GO:0010154, GO:0016579, GO:0048364, GO:0048366, GO:0048367, GO:0006511, GO:0036459	nucleus, cytoplasm, cell proliferation, thiol-dependent ubiquitin-specific protease activity, flower development, fruit development, protein deubiquitination, root development, leaf development, shoot system development, ubiquitin-dependent protein catabolic process, thiol-dependent ubiquitinyl hydrolase activity		6
BVRB_4g087440	0.612306	0.527835	0.787228	64.5213	0.443059	green	NAC domain-containing protein 72	104891602				GO:0003677, GO:0006355	DNA binding, regulation of transcription, DNA-templated		3
BVRB_9g216820	0.612145	0.45137	0.838371	89.543	0.642771	lightpink4	coatomer subunit alpha-1	104904291	AT2G21390		Coatomer subunit alpha-2 [Source:UniProtKB/Swiss-Prot;Acc:Q9SJT9]	GO:0006886, GO:0016192, GO:0030117, GO:0005198, GO:0030126, GO:0005515	intracellular protein transport, vesicle-mediated transport, membrane coat, structural molecule activity, COPI vesicle coat, protein binding		10
BVRB_9g202600	0.612004	0.487571	0.572277	18.8707	0.129582	green	GEM-like protein 4	104902541	AT5G23350		GEM-like protein 6 [Source:UniProtKB/Swiss-Prot;Acc:Q9FMW6]				1
BVRB_5g115890	0.611816	0.402415	0.753289	50.3641	0.361531	lightpink4	transportin MOS14	104894169	AT5G62600	MOS14	Transportin MOS14 [Source:UniProtKB/Swiss-Prot;Acc:Q8GUL2]	GO:0005634, GO:0006606, GO:0043484, GO:0006886, GO:0008536	nucleus, protein import into nucleus, regulation of RNA splicing, intracellular protein transport, Ran GTPase binding		6
BVRB_2g047740	0.611523	0.524094	0.649293	23.3745	0.160509	green		870846593
BVRB_4g083110	0.61149	0.457338	0.921918	138.765	0.996107	lightpink4	hypothetical protein isoform A	104891025	AT1G08845		Ribosomal L18p/L5e family protein [Source:UniProtKB/TrEMBL;Acc:F4HXR7]	GO:0003735, GO:0006412, GO:0005622, GO:0005840	structural constituent of ribosome, translation, intracellular, ribosome
BVRB_4g090700	0.611391	0.524716	0.740001	42.3083	0.303704	lightpink4	peptidyl-prolyl cis-trans isomerase FKBP16-1, chloroplastic	104891885	AT4G26555	FKBP16-1	Peptidyl-prolyl cis-trans isomerase FKBP16-1, chloroplastic [Source:UniProtKB/Swiss-Prot;Acc:Q944B0]	GO:0009507	chloroplast		21
BVRB_8g193400	0.611387	0.59891	0.724883	45.4369	0.326162	lightpink4	bifunctional purple acid phosphatase 26	104901944	AT5G34850	PAP26	Purple acid phosphatase [Source:UniProtKB/TrEMBL;Acc:A0A178UD94]	GO:0005773, GO:0005829, GO:0009505, GO:0003993, GO:0055062, GO:0016787, GO:0046872	vacuole, cytosol, plant-type cell wall, acid phosphatase activity, phosphate ion homeostasis, hydrolase activity, metal ion binding	1	1
BVRB_4g087280	0.611294	0.542701	0.653643	27.192	0.186724	green	PAP-specific phosphatase HAL2-like	104891587	AT5G54390	AHL	PAP-specific phosphatase HAL2-like [Source:UniProtKB/Swiss-Prot;Acc:Q38945]	GO:0008441, GO:0046854, GO:0006790	3'(2'),5'-bisphosphate nucleotidase activity, phosphatidylinositol phosphorylation, sulfur compound metabolic process		4
BVRB_3g057850	0.61116	0.501366	0.753693	45.4002	0.311757	green		870864717
BVRB_6g138970	0.611005	0.414043	0.914432	131.296	0.942488	lightpink4	cyclin-D4-1	104896059	AT5G65420	CYCD4;1	CYCLIN D41 [Source:UniProtKB/TrEMBL;Acc:F4KHY3]	GO:0005634	nucleus		8
BVRB_6g128040	0.610933	0.383112	0.677568	31.2507	0.224329	lightpink4	probable N-acetyltransferase HLS1	104894939	AT4G37580	HLS1	Probable N-acetyltransferase HLS1 [Source:UniProtKB/Swiss-Prot;Acc:Q42381]				4
BVRB_4g088540	0.610685	0.357625	0.890045	95.6254	0.656646	green	cell differentiation protein RCD1 homolog	104891695	AT3G20800		Cell differentiation, Rcd1-like protein [Source:UniProtKB/TrEMBL;Acc:Q8RWV5]				18
BVRB_2g030590	0.610568	0.514507	0.725215	42.6409	0.306092	lightpink4	hypothetical protein	104908981	AT2G25350		Phox (PX) domain-containing protein [Source:TAIR;Acc:AT2G25350]	GO:0035091	phosphatidylinositol binding
BVRB_7g166490	0.610424	0.615411	0.697592	44.1618	0.317009	lightpink4	photosystem I reaction center subunit IV, chloroplastic	104899345	AT2G20260	PSAE2	Photosystem I reaction center subunit IV B, chloroplastic [Source:UniProtKB/Swiss-Prot;Acc:Q9S714]	GO:0015979, GO:0009522, GO:0009538	photosynthesis, photosystem I, photosystem I reaction center		18
BVRB_6g143740	0.610355	0.34606	0.626205	18.9272	0.129971	green	pentatricopeptide repeat-containing protein At1g10910, chloroplastic	104896716	AT1G10910		Pentatricopeptide repeat-containing protein At1g10910, chloroplastic [Source:UniProtKB/Swiss-Prot;Acc:Q0WVV0]	GO:0005515	protein binding		2
BVRB_8g194510	0.610257	0.440155	0.668463	30.5792	0.219509	lightpink4	hypothetical protein isoform A	104902041
BVRB_1g004320	0.610052	0.531865	0.472672	9.66844	0.0663918	green	zinc finger protein 462	104887153	AT4G00310	MEE46	AT4G00310 protein [Source:UniProtKB/TrEMBL;Acc:O23071]
BVRB_2g044200	0.609887	0.53584	0.777723	72.8581	0.500306	green	inositol polyphosphate multikinase beta	104887785	AT5G61760	IPK2B	Inositol polyphosphate multikinase beta [Source:UniProtKB/Swiss-Prot;Acc:Q9FLT2]	GO:0016301, GO:0032958	kinase activity, inositol phosphate biosynthetic process		8
BVRB_007840	0.609653	0.49332	0.832548	75.8621	0.520934	green	zinc finger protein STOP1 homolog	104884353				GO:0003676	nucleic acid binding		1
BVRB_4g085170	0.609651	0.305426	0.825458	61.961	0.425478	green	probable LRR receptor-like serine/threonine-protein kinase At1g53430	104891314	AT1G53440		Probable LRR receptor-like serine/threonine-protein kinase At1g53440 [Source:UniProtKB/Swiss-Prot;Acc:C0LGG9]	GO:0005524, GO:0004672, GO:0006468, GO:0005515	ATP binding, protein kinase activity, protein phosphorylation, protein binding
BVRB_3g068160	0.609587	0.535591	0.85756	104.021	0.746697	lightpink4	monodehydroascorbate reductase 4, peroxisomal	104906670	AT3G27820	MDAR4	MDAR4 [Source:UniProtKB/TrEMBL;Acc:A0A178VES2]	GO:0005623, GO:0042744, GO:0009941, GO:0016491, GO:0055114, GO:0050660, GO:0005778, GO:0016656	cell, hydrogen peroxide catabolic process, chloroplast envelope, oxidoreductase activity, oxidation-reduction process, flavin adenine dinucleotide binding, peroxisomal membrane, monodehydroascorbate reductase (NADH) activity		12
BVRB_8g187600	0.608853	0.419995	0.660115	24.112	0.165574	green	NADH dehydrogenase [ubiquinone] 1 alpha subcomplex assembly factor 3	104901187	AT2G44525		At2g44525 [Source:UniProtKB/TrEMBL;Acc:Q8RUX8]	GO:0032981	mitochondrial respiratory chain complex I assembly		6
BVRB_9g211190	0.608772	0.514993	0.787205	66.0806	0.47435	lightpink4	nucleobase-ascorbate transporter 12	104903658	AT2G27810	ATNAT12	nucleobase-ascorbate transporter 12 [Source:TAIR;Acc:AT2G27810]	GO:0022857, GO:0055085, GO:0016020	transmembrane transporter activity, transmembrane transport, membrane		3
BVRB_8g196860	0.60865	0.431898	0.78627	59.83	0.429481	lightpink4	auxin-responsive protein IAA27-like	109135822	AT4G29080	IAA27	Auxin-responsive protein IAA27 [Source:UniProtKB/Swiss-Prot;Acc:Q9ZSY8]	GO:0009734, GO:0006355, GO:0005634, GO:0005515	auxin-activated signaling pathway, regulation of transcription, DNA-templated, nucleus, protein binding
BVRB_8g187720	0.608555	0.541437	0.807002	71.4012	0.490302	green	serine/threonine-protein phosphatase 6 regulatory subunit 3	104901230	AT1G30470		SIT4 phosphatase-associated family protein [Source:UniProtKB/TrEMBL;Acc:F4I6B2]	GO:0005774	vacuolar membrane		10
BVRB_4g090180	0.608538	0.338035	0.801911	72.0885	0.517477	lightpink4	two pore potassium channel a	104891841	AT5G55630	TPK1	Two-pore potassium channel 1 [Source:UniProtKB/Swiss-Prot;Acc:Q8LBL1]	GO:0010029, GO:0005774, GO:0030007, GO:0010119, GO:0005216, GO:0051260, GO:0016020, GO:0005509, GO:0005267, GO:0071805	regulation of seed germination, vacuolar membrane, cellular potassium ion homeostasis, regulation of stomatal movement, ion channel activity, protein homooligomerization, membrane, calcium ion binding, potassium channel activity, potassium ion transmembrane transport		1
BVRB_008510	0.607898	0.595686	0.820131	88.2451	0.605966	green	vacuole membrane protein KMS1	104884451	AT4G14950	KMS1	Vacuole membrane protein KMS1 [Source:UniProtKB/Swiss-Prot;Acc:Q5XF36]	GO:0016021, GO:0016020	integral component of membrane, membrane		3
BVRB_2g035170	0.607636	0.360973	0.779711	53.4581	0.383741	lightpink4	choline/ethanolaminephosphotransferase 1	104886705	AT3G25585	AAPT2	Choline/ethanolaminephosphotransferase 2 [Source:UniProtKB/Swiss-Prot;Acc:O82568]	, GO:0016020, GO:0016780, GO:0008654	, membrane, phosphotransferase activity, for other substituted phosphate groups, phospholipid biosynthetic process		14
BVRB_4g089910	0.607495	0.512342	0.726858	33.9137	0.232881	green	probable WRKY transcription factor 20	104891818	AT4G26640	WRKY20	Probable WRKY transcription factor 20 [Source:UniProtKB/Swiss-Prot;Acc:Q93WV0]	GO:0043565, GO:0045893, GO:0009611, GO:0009961, GO:0006355, GO:0003700	sequence-specific DNA binding, positive regulation of transcription, DNA-templated, response to wounding, response to 1-aminocyclopropane-1-carboxylic acid, regulation of transcription, DNA-templated, DNA-binding transcription factor activity		9
BVRB_2g035620	0.60745	0.535952	0.725081	46.6518	0.334883	lightpink4	hypothetical protein isoform A	104886760	AT4G31115		Protein of unknown function (DUF1997) [Source:TAIR;Acc:AT4G31115]
BVRB_9g208180	0.607006	0.376325	0.652219	25.4186	0.182464	lightpink4	gamma-soluble NSF attachment protein	104903259	AT4G20410	GSNAP	gamma-soluble NSF attachment protein [Source:TAIR;Acc:AT4G20410]	GO:0006886, GO:0005515	intracellular protein transport, protein binding		5
BVRB_1g006950	0.606974	0.385543	0.796604	51.5302	0.353851	green	putative disease resistance protein At3g14460	104890768				GO:0043531	ADP binding
BVRB_5g107350	0.606893	0.412025	0.743627	39.4346	0.270792	green	plastidal glycolate/glycerate translocator 1, chloroplastic	104893058	AT1G32080	PLGG1	Plastidal glycolate/glycerate translocator 1, chloroplastic [Source:UniProtKB/Swiss-Prot;Acc:Q9FVQ4]	GO:0009853, GO:0009706, GO:0009941, GO:0016020, GO:0009507, GO:0009658, GO:0043879, GO:1901974, GO:0097339, GO:1901975	photorespiration, chloroplast inner membrane, chloroplast envelope, membrane, chloroplast, chloroplast organization, glycolate transmembrane transporter activity, glycerate transmembrane transporter activity, glycolate transmembrane transport, glycerate transmembrane transport		22
BVRB_004890	0.606715	0.369894	0.766248	55.023	0.394974	lightpink4	inter alpha-trypsin inhibitor, heavy chain 4	104883963	AT1G19110		Inter-alpha-trypsin inhibitor heavy chain-like protein [Source:UniProtKB/TrEMBL;Acc:Q8L798]	GO:0005886, GO:0016020	plasma membrane, membrane
BVRB_1g011440	0.606697	0.565204	0.618293	35.1974	0.241695	green	ubiquitin carboxyl-terminal hydrolase FAM188A	104895729	AT1G43690		At1g43690/F2J6_4 [Source:UniProtKB/TrEMBL;Acc:Q8VYV0]	GO:0005829	cytosol		5
BVRB_040350	0.606535	0.4902	0.740835	57.5208	0.412905	lightpink4		870760943
BVRB_6g152210	0.606344	0.476385	0.662636	22.6773	0.155722	green	pentatricopeptide repeat-containing protein At2g17670	104897753	AT2G17670		Pentatricopeptide repeat-containing protein At2g17670 [Source:UniProtKB/Swiss-Prot;Acc:Q84J71]	GO:0005515	protein binding
BVRB_6g135310	0.606342	0.383631	0.829528	83.7787	0.601393	lightpink4	hypothetical protein	104895697	AT5G65158	PLAT3	PLAT domain-containing protein 3 [Source:UniProtKB/Swiss-Prot;Acc:Q2V2V3]	GO:0005515	protein binding
BVRB_9g219080	0.605864	0.397166	0.848109	87.5034	0.62813	lightpink4	zinc finger BED domain-containing protein RICESLEEPER 2	104904507				GO:0003677, GO:0046983	DNA binding, protein dimerization activity
BVRB_010810	0.605787	0.480789	0.781963	68.61	0.471135	green	replication protein A 70 kDa DNA-binding subunit A	104884669	AT2G06510	RPA1A	Replication protein A 70 kDa DNA-binding subunit A [Source:UniProtKB/Swiss-Prot;Acc:Q9SKI4]	GO:0006260, GO:0006310, GO:0003677, GO:0006281, GO:0003676, GO:0005634, GO:0046872, GO:0007140, GO:0009555, GO:0007131, GO:0007141, GO:0048232, GO:0051026, GO:0000790	DNA replication, DNA recombination, DNA binding, DNA repair, nucleic acid binding, nucleus, metal ion binding, male meiotic nuclear division, pollen development, reciprocal meiotic recombination, male meiosis I, male gamete generation, chiasma assembly, nuclear chromatin		4
BVRB_4g079440	0.605506	0.566535	0.707098	49.43	0.354826	lightpink4	aspartic proteinase-like	104890627				GO:0006508, GO:0006629, GO:0004190	proteolysis, lipid metabolic process, aspartic-type endopeptidase activity
BVRB_6g128220	0.605386	0.52886	0.689211	36.7032	0.252036	green	hypothetical protein isoform A	104894958	AT3G49880		Glycosyl hydrolase family protein 43 [Source:UniProtKB/TrEMBL;Acc:Q9M2X0]	GO:0005975, GO:0004553	carbohydrate metabolic process, hydrolase activity, hydrolyzing O-glycosyl compounds
BVRB_7g165720	0.605359	0.31658	0.758527	51.8091	0.371904	lightpink4		870854005
BVRB_7g173500	0.605098	0.378496	0.553958	17.0316	0.122259	lightpink4	E3 ubiquitin-protein ligase SDIR1	104900075
BVRB_5g101960	0.604989	0.34187	0.949552	132.591	0.910483	green	SNARE-interacting protein KEULE	104892427	AT1G12360	KEU	SNARE-interacting protein KEULE [Source:UniProtKB/Swiss-Prot;Acc:Q9C5X3]	GO:0016192, GO:0006904	vesicle-mediated transport, vesicle docking involved in exocytosis		19
BVRB_3g052340	0.604958	0.46141	0.768083	46.2346	0.317486	green	probable protein phosphatase 2C 76	104888280	AT5G53140		Probable protein phosphatase 2C 76 [Source:UniProtKB/Swiss-Prot;Acc:Q94AT1]	GO:0003824, GO:0043169, GO:0004722, GO:0006470	catalytic activity, cation binding, protein serine/threonine phosphatase activity, protein dephosphorylation		2
BVRB_000460	0.604877	0.35504	0.859358	91.249	0.655017	lightpink4	methyltransferase-like protein 25	104883368	AT1G16650		S-adenosyl-L-methionine-dependent methyltransferases superfamily protein [Source:TAIR;Acc:AT1G16650]				4
BVRB_9g215400	0.604349	0.375386	0.857191	102.677	0.737051	lightpink4	polyadenylate-binding protein 2-like	104904050				GO:0003676,	nucleic acid binding,		12
BVRB_9g206780	0.604141	0.251902	0.804902	75.4086	0.541309	lightpink4	G-type lectin S-receptor-like serine/threonine-protein kinase At2g19130	104903040				GO:0005524, GO:0004674, GO:0004672, GO:0006468, GO:0048544	ATP binding, protein serine/threonine kinase activity, protein kinase activity, protein phosphorylation, recognition of pollen		2
BVRB_6g146330	0.604071	0.511669	0.54944	8.33901	0.0572628	green		870856133
BVRB_5g108180	0.604061	0.473945	0.610879	22.4957	0.161482	lightpink4	glucose-6-phosphate isomerase, cytosolic	104893126	AT5G42740	PGIC	Glucose-6-phosphate isomerase [Source:UniProtKB/TrEMBL;Acc:A0A178UPP5]	GO:0006096, GO:0016853, GO:0006094, GO:0004347, GO:0009817, GO:0046686, GO:0005829	glycolytic process, isomerase activity, gluconeogenesis, glucose-6-phosphate isomerase activity, defense response to fungus, incompatible interaction, response to cadmium ion, cytosol		44
BVRB_5g117730	0.603958	0.460639	0.488653	8.51439	0.0611193	lightpink4	tryptophan aminotransferase-related protein 2	104894324	AT4G24670	TAR2	Tryptophan aminotransferase-related protein 2 [Source:UniProtKB/Swiss-Prot;Acc:Q94A02]	GO:0042742, GO:0009908, GO:0048367, GO:0010087, GO:0005789, GO:0043562, GO:0010078, GO:0009958, GO:0009723, GO:0048467, GO:0048527, GO:0003824, GO:0016846	defense response to bacterium, flower development, shoot system development, phloem or xylem histogenesis, endoplasmic reticulum membrane, cellular response to nitrogen levels, maintenance of root meristem identity, positive gravitropism, response to ethylene, gynoecium development, lateral root development, catalytic activity, carbon-sulfur lyase activity	1	3
BVRB_3g051250	0.603921	0.415898	0.92464	116.847	0.802374	green	nuclear pore complex protein NUP98A	104888181	AT1G10390	NUP98A	Nuclear pore complex protein NUP98A [Source:UniProtKB/Swiss-Prot;Acc:Q8RY25]	GO:0017056, GO:0005643, GO:0006913	structural constituent of nuclear pore, nuclear pore, nucleocytoplasmic transport		11
BVRB_7g165100	0.603879	0.485711	0.8075	63.9054	0.438829	green	lipoyl synthase, chloroplastic-like	104899159	AT5G08415	LIP1P	Lipoyl synthase, chloroplastic [Source:UniProtKB/TrEMBL;Acc:A0A178UNA7]	GO:0009507, GO:0016740, GO:0003824, GO:0009107, GO:0051536, GO:0005739, GO:0051539, GO:0046872, GO:0016783, GO:0016992, GO:0009249	chloroplast, transferase activity, catalytic activity, lipoate biosynthetic process, iron-sulfur cluster binding, mitochondrion, 4 iron, 4 sulfur cluster binding, metal ion binding, sulfurtransferase activity, lipoate synthase activity, protein lipoylation		6
BVRB_6g127330	0.603811	0.531819	0.533606	11.3384	0.0778591	green	probable beta-1,4-xylosyltransferase IRX14	104894876	AT4G36890	IRX14	Probable beta-1,4-xylosyltransferase IRX14 [Source:UniProtKB/Swiss-Prot;Acc:Q8L707]	GO:0016020, GO:0015018	membrane, galactosylgalactosylxylosylprotein 3-beta-glucuronosyltransferase activity	-1	6
BVRB_3g051750	0.603799	0.50833	0.619298	19.1442	0.13146	green	protein ABIL3	104888228	AT3G49290	ABIL2	At3g49290 [Source:UniProtKB/TrEMBL;Acc:Q147L2]				4
BVRB_7g179680	0.60352	0.408238	0.609171	20.1477	0.144627	lightpink4	probable LRR receptor-like serine/threonine-protein kinase At1g67720	104908901	AT2G37050		Leucine-rich repeat protein kinase family protein (Fragment) [Source:UniProtKB/TrEMBL;Acc:C0LGM1]	GO:0006468, GO:0004672, GO:0005524, GO:0000166, GO:0016021, GO:0016020, GO:0005515	protein phosphorylation, protein kinase activity, ATP binding, nucleotide binding, integral component of membrane, membrane, protein binding		1
BVRB_9g223560	0.603459	0.304829	0.893656	92.5304	0.635393	green	hypothetical protein	104904920	AT2G14910		MAR-binding filament-like protein [Source:UniProtKB/TrEMBL;Acc:O82329]				1
BVRB_6g154290	0.603239	0.45545	0.841258	81.1576	0.582578	lightpink4	peptidyl-prolyl cis-trans isomerase CYP23	104897947	AT1G26940	CYP23	Peptidyl-prolyl cis-trans isomerase CYP23 [Source:UniProtKB/Swiss-Prot;Acc:Q8LDR3]	GO:0005794, GO:0005768, GO:0005802, GO:0003755, GO:0000413	Golgi apparatus, endosome, trans-Golgi network, peptidyl-prolyl cis-trans isomerase activity, protein peptidyl-prolyl isomerization		12
BVRB_2g025430	0.603038	0.55702	0.819582	78.2807	0.561926	lightpink4	probable methyltransferase PMT11	104904640	AT5G06050		Probable methyltransferase PMT12 [Source:UniProtKB/Swiss-Prot;Acc:Q9FG39]	GO:0008168	methyltransferase activity		1
BVRB_3g054850	0.603028	0.505652	0.80839	60.8299	0.41771	green	inositol transporter 1	104888509	AT2G43330	INT1	Inositol transporter 1 [Source:UniProtKB/Swiss-Prot;Acc:Q8VZR6]	GO:0022857, GO:0055085, GO:0016020, GO:0016021, GO:0005215	transmembrane transporter activity, transmembrane transport, membrane, integral component of membrane, transporter activity		2
BVRB_6g138540	0.602903	0.402593	0.720231	38.2757	0.274756	lightpink4	lanC-like protein GCL1	104896022	AT5G65280	GCL1	LanC-like protein GCL1 [Source:UniProtKB/Swiss-Prot;Acc:Q9FJN7]	GO:0003824	catalytic activity		2
BVRB_3g054660	0.60282	0.43367	0.799164	60.593	0.434958	lightpink4	DUF724 domain-containing protein 2-like	104888492	AT3G06520		Agenet domain-containing protein [Source:UniProtKB/TrEMBL;Acc:Q9C8Z3]
BVRB_4g089570	0.602587	0.422008	0.827255	66.4199	0.456096	green	DNA topoisomerase 1 alpha	104891783	AT4G26701		DNA binding / DNA topoisomerase type I [Source:UniProtKB/TrEMBL;Acc:B3H4K2]	GO:0003677, GO:0003917, GO:0006265, GO:0005694	DNA binding, DNA topoisomerase type I activity, DNA topological change, chromosome		16
BVRB_6g150270	0.602554	0.494356	0.86752	105.432	0.75683	lightpink4	hypothetical protein	104897515				GO:0016787, GO:0016810	hydrolase activity, hydrolase activity, acting on carbon-nitrogen (but not peptide) bonds		12
BVRB_8g197600	0.602535	0.573012	0.730172	50.0537	0.359303	lightpink4	pentatricopeptide repeat-containing protein At4g18975, chloroplastic	104902311	AT1G04590		BEST Arabidopsis thaliana protein match is: Pentatricopeptide repeat (PPR) superfamily protein (TAIR:AT4G21190.1); Has 111 Blast hits to 111 proteins in 15 species: Archae - 0; Bacteria - 0; Metazoa - 0; Fungi - 0; Plants - 109; Viruses - 0; Other E /.../tes - 2 (source: NCBI BLink). [Source:TAIR;Acc:AT1G04590]	GO:0005515	protein binding
BVRB_6g149550	0.602435	0.427521	0.824375	60.7873	0.417418	green	protein PLASTID REDOX INSENSITIVE 2-like	104897445				GO:0010468	regulation of gene expression
BVRB_7g165050	0.602259	0.566714	0.828065	75.6717	0.519627	green	syntaxin-41	104899153	AT4G02195	SYP42	Syntaxin-42 [Source:UniProtKB/Swiss-Prot;Acc:Q9SWH4]	GO:0061025, GO:0016192, GO:0006886, GO:0005623, GO:0005622, GO:0016020, GO:0005484, GO:0016021, GO:0007030, GO:0007034, GO:0009306, GO:1900150, GO:0005802	membrane fusion, vesicle-mediated transport, intracellular protein transport, cell, intracellular, membrane, SNAP receptor activity, integral component of membrane, Golgi organization, vacuolar transport, protein secretion, regulation of defense response to fungus, trans-Golgi network		21
BVRB_9g216550	0.602194	0.600126	0.60528	22.0628	0.151502	green	protein FMP32, mitochondrial	104904263	AT2G16460		Coiled-coil 90B-like protein (DUF1640) [Source:UniProtKB/TrEMBL;Acc:Q9SIV6]	GO:0005739, GO:0005774, GO:0046872	mitochondrion, vacuolar membrane, metal ion binding		2
BVRB_4g076260	0.602152	0.47409	0.726164	41.6443	0.298938	lightpink4	putative pentatricopeptide repeat-containing protein At4g17915	104890349	AT5G46680		Pentatricopeptide repeat-containing protein At5g46680 [Source:UniProtKB/Swiss-Prot;Acc:Q56XR6]	GO:0005515	protein binding
BVRB_1g007110	0.602019	0.419797	0.771451	58.6549	0.402775	green	glucose-1-phosphate adenylyltransferase large subunit, chloroplastic/amyloplastic	104889614	AT1G27680	APL2	Glucose-1-phosphate adenylyltransferase large subunit 2, chloroplastic [Source:UniProtKB/Swiss-Prot;Acc:P55230]	GO:0016779, GO:0019252, GO:0008152, GO:0009058, GO:0016740, GO:0005524, GO:0000166, GO:0009501, GO:0005978, GO:0008878, GO:0009536, GO:0009507, GO:0003824	nucleotidyltransferase activity, starch biosynthetic process, metabolic process, biosynthetic process, transferase activity, ATP binding, nucleotide binding, amyloplast, glycogen biosynthetic process, glucose-1-phosphate adenylyltransferase activity, plastid, chloroplast, catalytic activity		70
BVRB_2g043320	0.601944	0.445398	0.695551	35.6474	0.255889	lightpink4	carbon catabolite repressor protein 4 homolog 6	104887705	AT5G11350		DNAse I-like superfamily protein [Source:TAIR;Acc:AT5G11350]				3
BVRB_6g152950	0.60193	0.385838	0.859463	92.3649	0.663027	lightpink4	tRNA-dihydrouridine(20) synthase [NAD(P)+]-like	104897814	AT3G49640		Aldolase-type TIM barrel family protein [Source:UniProtKB/TrEMBL;Acc:F4IY04]	GO:0055114, GO:0050660, GO:0003824, GO:0017150, GO:0008033	oxidation-reduction process, flavin adenine dinucleotide binding, catalytic activity, tRNA dihydrouridine synthase activity, tRNA processing		3
BVRB_5g124190	0.601918	0.483337	0.851115	92.9368	0.638184	green	probable ubiquitin receptor RAD23a	104907981	AT1G79650	RAD23	Rad23 UV excision repair protein family [Source:UniProtKB/TrEMBL;Acc:F4IF85]	GO:0003684, GO:0006289, GO:0005634, GO:0043161, GO:0005515	damaged DNA binding, nucleotide-excision repair, nucleus, proteasome-mediated ubiquitin-dependent protein catabolic process, protein binding		30
BVRB_4g087060	0.601916	0.432879	0.798792	69.3779	0.498019	lightpink4	protein WEAK CHLOROPLAST MOVEMENT UNDER BLUE LIGHT 1-like	104891569	AT5G42880	WEL3	Protein WEAK CHLOROPLAST MOVEMENT UNDER BLUE LIGHT-like 3 [Source:UniProtKB/Swiss-Prot;Acc:Q9FMN1]				10
BVRB_6g141950	0.601822	0.410967	0.771081	52.9039	0.379763	lightpink4	hypothetical protein	104896504				GO:0003677, GO:0006355, GO:0003700	DNA binding, regulation of transcription, DNA-templated, DNA-binding transcription factor activity		2
BVRB_3g049220	0.601346	0.444989	0.526289	10.8931	0.0748013	green		870865586
BVRB_2g044090	0.601251	0.410233	0.742074	38.9846	0.267701	green	nuclear nucleic acid-binding protein C1D	104887774							28
BVRB_8g195310	0.601166	0.498523	0.870088	103.217	0.740926	lightpink4	serine-threonine kinase receptor-associated protein	104902114				GO:0005515	protein binding		5
BVRB_5g117150	0.601035	0.514526	0.685577	39.4512	0.283194	lightpink4		870859130				GO:0004674, GO:0006974	protein serine/threonine kinase activity, cellular response to DNA damage stimulus
BVRB_4g080640	0.600766	0.412745	0.88497	108.855	0.781398	lightpink4	kunitz-type trypsin inhibitor alpha chain	104890774				GO:0004866	endopeptidase inhibitor activity
BVRB_1g012160	0.600018	0.630786	0.767016	59.884	0.429868	lightpink4	light-harvesting complex-like protein OHP2, chloroplastic	104896210	AT1G34000	OHP2	OHP2 [Source:UniProtKB/TrEMBL;Acc:A0A178WAB5]	GO:0009535, GO:0009507, GO:0009534, GO:0009642	chloroplast thylakoid membrane, chloroplast, chloroplast thylakoid, response to light intensity		12
BVRB_002100	0.59999	0.360906	0.879556	92.3319	0.634031	green	protein bem46	104883602	AT5G20520	WAV2	WAV2 [Source:UniProtKB/TrEMBL;Acc:A0A178UB23]	GO:0008236, GO:0006508, GO:0016021, GO:0016020, GO:0048364, GO:0005783, GO:0005886, GO:0019866	serine-type peptidase activity, proteolysis, integral component of membrane, membrane, root development, endoplasmic reticulum, plasma membrane, organelle inner membrane		6
BVRB_2g038710	0.599909	0.499266	0.61144	20.5014	0.147167	lightpink4	probable UDP-3-O-acyl-N-acetylglucosamine deacetylase 2	104887149	AT1G25054	LPXC5	Probable UDP-3-O-acyl-N-acetylglucosamine deacetylase 3, mitochondrial [Source:UniProtKB/Swiss-Prot;Acc:P0DKB8]	GO:0009245, GO:0008759	lipid A biosynthetic process, UDP-3-O-[3-hydroxymyristoyl] N-acetylglucosamine deacetylase activity		12
BVRB_9g219910	0.599868	0.408747	0.781515	50.3121	0.345486	green	lys-63-specific deubiquitinase BRCC36	104904591	AT3G06820	BRCC36B	Mov34/MPN/PAD-1 family protein [Source:UniProtKB/TrEMBL;Acc:F4JC55]	GO:0006281, GO:0004843, GO:0070531, GO:0070552, GO:0070536, GO:0005515	DNA repair, thiol-dependent ubiquitin-specific protease activity, BRCA1-A complex, BRISC complex, protein K63-linked deubiquitination, protein binding		32
BVRB_4g088950	0.59969	0.353176	0.846683	94.6718	0.679587	lightpink4	ethylene-responsive transcription factor 3	104891730	AT1G50640	ERF3	Uncharacterized protein At1g50640 (Fragment) [Source:UniProtKB/TrEMBL;Acc:C0SV01]	GO:0043565, GO:0003677, GO:0006355, GO:0003700	sequence-specific DNA binding, DNA binding, regulation of transcription, DNA-templated, DNA-binding transcription factor activity		5
BVRB_4g078830	0.599416	0.405189	0.65965	27.6049	0.189559	green	hypothetical protein	104890584	AT1G05575		Transmembrane protein [Source:UniProtKB/TrEMBL;Acc:Q8LC91]
BVRB_5g099100	0.599247	0.436522	0.789564	55.9162	0.383969	green	hypothetical protein	104892176
BVRB_4g095150	0.598908	0.516285	0.715585	40.2647	0.289034	lightpink4	WD repeat-containing protein 82-B	104907473	AT5G14530	APRF1	Protein ANTHESIS POMOTING FACTOR 1 [Source:UniProtKB/Swiss-Prot;Acc:Q9LYK6]	GO:0005515	protein binding		33
BVRB_9g223330	0.598874	0.421196	0.456142	6.29916	0.0432555	green	hypothetical protein	104904903				GO:0016747	transferase activity, transferring acyl groups other than amino-acyl groups
BVRB_1g021710	0.598664	0.29191	0.823744	82.0493	0.588978	lightpink4	inositol-tetrakisphosphate 1-kinase 3	104905734	AT4G08170	ITPK3	Inositol-tetrakisphosphate 1-kinase 3 [Source:UniProtKB/Swiss-Prot;Acc:Q9SUG3]	GO:0016310, GO:0016301, GO:0000287, GO:0016740, GO:0005524, GO:0005622, GO:0000166, GO:0046872, GO:0032957, GO:0052726, GO:0052725, GO:0047325, GO:0009611, GO:0005634, GO:0005737	phosphorylation, kinase activity, magnesium ion binding, transferase activity, ATP binding, intracellular, nucleotide binding, metal ion binding, inositol trisphosphate metabolic process, inositol-1,3,4-trisphosphate 5-kinase activity, inositol-1,3,4-trisphosphate 6-kinase activity, inositol tetrakisphosphate 1-kinase activity, response to wounding, nucleus, cytoplasm		4
BVRB_4g094300	0.598635	0.314235	0.903363	102.091	0.701047	green	probable sugar phosphate/phosphate translocator At3g14410	104907358	AT3G14410		Probable sugar phosphate/phosphate translocator At3g14410 [Source:UniProtKB/Swiss-Prot;Acc:Q94EI9]
BVRB_004630	0.59856	0.504696	0.573224	13.6712	0.093878	green	vacuolar protein sorting-associated protein 29	104883942	AT3G47810	VPS29	Vacuolar protein sorting-associated protein 29 [Source:UniProtKB/TrEMBL;Acc:A0A178V791]	GO:0030904, GO:0005829, GO:0042147, GO:0001881, GO:0006623, GO:0007034, GO:0005771, GO:0016020, GO:0043231	retromer complex, cytosol, retrograde transport, endosome to Golgi, receptor recycling, protein targeting to vacuole, vacuolar transport, multivesicular body, membrane, intracellular membrane-bounded organelle		21
BVRB_002030	0.598302	0.474271	0.565128	15.1549	0.104067	green	alcohol dehydrogenase-like 7	104883596	AT5G42250		Alcohol dehydrogenase-like 7 [Source:UniProtKB/Swiss-Prot;Acc:Q9FH04]	GO:0016491, GO:0008270, GO:0055114, GO:0046872	oxidoreductase activity, zinc ion binding, oxidation-reduction process, metal ion binding		5
BVRB_005300	0.598269	0.456431	0.712699	38.6108	0.265135	green	adenylate kinase 1, chloroplastic	104884011	AT2G37250	ADK	Adenylate kinase 1, chloroplastic [Source:UniProtKB/Swiss-Prot;Acc:Q9ZUU1]	GO:0009570, GO:0016310, GO:0016301, GO:0046939, GO:0006139, GO:0016740, GO:0005524, GO:0019205, GO:0016776, GO:0004017, GO:0008652, GO:0048364, GO:0048367, GO:0005634, GO:0005737, GO:0009507, GO:0046940	chloroplast stroma, phosphorylation, kinase activity, nucleotide phosphorylation, nucleobase-containing compound metabolic process, transferase activity, ATP binding, nucleobase-containing compound kinase activity, phosphotransferase activity, phosphate group as acceptor, adenylate kinase activity, cellular amino acid biosynthetic process, root development, shoot system development, nucleus, cyto…		9
BVRB_6g149900	0.59781	0.561058	0.555883	10.5904	0.072723	green	GEM-like protein 5	104897483	AT5G13200		GEM-like protein 5 [Source:UniProtKB/Swiss-Prot;Acc:Q9LYV6]	GO:0009793, GO:0010029, GO:0009845, GO:0098755	embryo development ending in seed dormancy, regulation of seed germination, seed germination, maintenance of seed dormancy by absisic acid
BVRB_9g211510	0.597471	0.606097	0.694664	41.476	0.28481	green	anoctamin-like protein At1g73020	104903688	AT1G73020		Anoctamin-like protein At1g73020 [Source:UniProtKB/Swiss-Prot;Acc:A0MFS9]
BVRB_6g148300	0.597426	0.443739	0.801136	59.6419	0.409553	green	hypothetical protein	104897288	AT1G70630		Nucleotide-diphospho-sugar transferase family protein [Source:TAIR;Acc:AT1G70630]				4
BVRB_5g126170	0.597345	0.57995	0.786561	57.3607	0.393888	green	hypothetical protein	104908245	AT3G18215		Uncharacterized protein At3g18215 [Source:UniProtKB/TrEMBL;Acc:Q9LV18]	GO:0016021, GO:0016020	integral component of membrane, membrane
BVRB_8g185450	0.597336	0.414584	0.635027	24.9089	0.178805	lightpink4		870852147
BVRB_4g075480	0.597332	0.463398	0.560019	9.29551	0.063831	green	hypothetical protein	104890246				GO:0003676	nucleic acid binding
BVRB_9g203750	0.59712	0.335415	0.934568	120.231	0.825608	green	auxin response factor 6	104902645				GO:0009734, GO:0003677, GO:0006355, GO:0005634, GO:0009725, GO:0005515	auxin-activated signaling pathway, DNA binding, regulation of transcription, DNA-templated, nucleus, response to hormone, protein binding		6
BVRB_7g170910	0.597032	0.427583	0.68879	27.0743	0.185915	green	transcription factor E2FB	104899839				GO:0045893, GO:0005634, GO:0005737, GO:0009733, GO:0003677, GO:0010090, GO:0003700, GO:0008284, GO:0051302, GO:0006355, GO:0005667, GO:0046983, GO:0051446	positive regulation of transcription, DNA-templated, nucleus, cytoplasm, response to auxin, DNA binding, trichome morphogenesis, DNA-binding transcription factor activity, positive regulation of cell proliferation, regulation of cell division, regulation of transcription, DNA-templated, transcription factor complex, protein dimerization activity, positive regulation of meiotic cell cycle		14
BVRB_7g171930	0.597002	0.490065	0.65671	25.801	0.185209	lightpink4	PHD finger-like domain-containing protein 5B	104899933							28
BVRB_6g154120	0.596999	0.514384	0.79068	62.5142	0.429276	green	UDP-galactose transporter 2	104897933	AT4G09810	URGT5	UDP-rhamnose/UDP-galactose transporter 5 [Source:UniProtKB/Swiss-Prot;Acc:Q9SZ96]	GO:0015780, GO:0005338	nucleotide-sugar transmembrane transport, nucleotide-sugar transmembrane transporter activity		1
BVRB_5g118340	0.596697	0.611519	0.76867	66.0872	0.474397	lightpink4	F-box protein SKIP23-like	104894417
BVRB_4g087180	0.596387	0.454408	0.67228	34.6114	0.248453	lightpink4	hypothetical protein	104891577							1
BVRB_5g127120	0.596279	0.482746	0.832486	92.1857	0.661741	lightpink4	calcium sensing receptor, chloroplastic	104908363	AT5G23060	CAS	Calcium sensing receptor, chloroplastic [Source:UniProtKB/Swiss-Prot;Acc:Q9FN48]	GO:0009535, GO:0005739, GO:0009704, GO:0071277, GO:0090333, GO:0009507, GO:0009534, GO:0009579	chloroplast thylakoid membrane, mitochondrion, de-etiolation, cellular response to calcium ion, regulation of stomatal closure, chloroplast, chloroplast thylakoid, thylakoid		42
BVRB_5g104690	0.596145	0.558461	0.76188	49.4383	0.354886	lightpink4	2-oxoglutarate-Fe(II) type oxidoreductase	104892780	AT4G16770		2-oxoglutarate (2OG) and Fe(II)-dependent oxygenase superfamily protein [Source:TAIR;Acc:AT4G16770]	GO:0016491, GO:0055114	oxidoreductase activity, oxidation-reduction process		1
BVRB_5g114870	0.59614	0.332865	0.741797	49.534	0.355572	lightpink4	glutathione S-transferase U9	104894060	AT5G62480	GSTU9	Glutathione S-transferase U9 [Source:UniProtKB/Swiss-Prot;Acc:Q9FUT0]	GO:0005515	protein binding		2
BVRB_3g049930	0.595967	0.502999	0.608765	25.2629	0.173477	green	hypothetical protein	104888017	AT1G08580		At1g08580 [Source:UniProtKB/TrEMBL;Acc:Q9FRS7]				2
BVRB_6g141990	0.595896	0.579147	0.747749	47.016	0.337497	lightpink4	ethylene-responsive transcription factor ERF118	104896506	AT1G25470	ERF116	Ethylene-responsive transcription factor ERF116 [Source:UniProtKB/Swiss-Prot;Acc:Q8GW17]	GO:0003677, GO:0006355, GO:0003700	DNA binding, regulation of transcription, DNA-templated, DNA-binding transcription factor activity		1
BVRB_6g143980	0.595697	0.467932	0.82282	69.0708	0.495814	lightpink4	hypothetical protein	104896770	AT3G27520		Cryptic loci regulator [Source:UniProtKB/TrEMBL;Acc:Q8LF87]
BVRB_8g186240	0.595318	0.352274	0.872414	114.647	0.822975	lightpink4	peroxidase 42	104900996	AT4G21960	PER42	Peroxidase 42 [Source:UniProtKB/Swiss-Prot;Acc:Q9SB81]	GO:0042744, GO:0055114, GO:0004601, GO:0020037, GO:0006979	hydrogen peroxide catabolic process, oxidation-reduction process, peroxidase activity, heme binding, response to oxidative stress		4
BVRB_9g215860	0.595277	0.409166	0.635469	24.8668	0.178503	lightpink4	aminoacylase-1	104904090	AT4G38220		Peptidase M20/M25/M40 family protein [Source:UniProtKB/TrEMBL;Acc:F4JTK8]	GO:0016787, GO:0006508, GO:0005737, GO:0006520, GO:0008237, GO:0004046	hydrolase activity, proteolysis, cytoplasm, cellular amino acid metabolic process, metallopeptidase activity, aminoacylase activity		5
BVRB_9g222330	0.59527	0.370028	0.656007	28.1738	0.202241	lightpink4	hypothetical protein	104904804	AT5G64510	TIN1	Tunicamycin induced protein [Source:UniProtKB/TrEMBL;Acc:Q84JN2]	GO:0005783	endoplasmic reticulum		3
BVRB_1g004760	0.595225	0.453402	0.737304	45.1302	0.32396	lightpink4	acyl-CoA thioesterase 2	104887520	AT1G01710		Acyl-CoA thioesterase II [Source:UniProtKB/TrEMBL;Acc:F4HU51]	GO:0047617, GO:0006637	acyl-CoA hydrolase activity, acyl-CoA metabolic process		3
BVRB_7g163220	0.595188	0.451664	0.913955	113.4	0.778699	green	hypothetical protein	104898860	AT4G14990	PAT1H2	Protein PAT1 homolog 2 [Source:UniProtKB/Swiss-Prot;Acc:Q94C98]	GO:0000290	deadenylation-dependent decapping of nuclear-transcribed mRNA		3
BVRB_4g072250	0.595098	0.492968	0.683498	38.5421	0.276669	lightpink4	oxygen-evolving enhancer protein 1, chloroplastic	104889953	AT3G50820	PSBO2	Oxygen-evolving enhancer protein 1-2, chloroplastic [Source:UniProtKB/Swiss-Prot;Acc:Q9S841]	GO:0042549, GO:0009654, GO:0010207, GO:0010242	photosystem II stabilization, photosystem II oxygen evolving complex, photosystem II assembly, oxygen evolving activity		59
BVRB_7g168200	0.595093	0.347332	0.828249	82.2724	0.59058	lightpink4	hypothetical protein	104899588	AT1G31817	NFD3	Probable ribosomal protein S11, mitochondrial [Source:UniProtKB/Swiss-Prot;Acc:Q8VZT8]	GO:0005524, GO:0005840, GO:0006412, GO:0003735, GO:0000741, GO:0010197	ATP binding, ribosome, translation, structural constituent of ribosome, karyogamy, polar nucleus fusion		9
BVRB_5g120040	0.595084	0.537749	0.702151	46.3905	0.333007	lightpink4		870858758
BVRB_9g219100	0.594789	0.440803	0.854426	101.659	0.729744	lightpink4	hypothetical protein	104904509	AT1G80530		Major facilitator superfamily protein [Source:UniProtKB/TrEMBL;Acc:Q9M8M1]
BVRB_012040	0.594707	0.529014	0.856477	84.9945	0.583645	green	probable serine/threonine protein kinase IREH1	104884784	AT1G48490		Protein kinase superfamily protein [Source:TAIR;Acc:AT1G48490]	GO:0016310, GO:0016301, GO:0004674, GO:0006468, GO:0004672, GO:0016740, GO:0005524, GO:0000166	phosphorylation, kinase activity, protein serine/threonine kinase activity, protein phosphorylation, protein kinase activity, transferase activity, ATP binding, nucleotide binding		2
BVRB_2g043480	0.594623	0.555876	0.780709	54.1835	0.372071	green	U-box domain-containing protein 4	104887722	AT2G23140		RING-type E3 ubiquitin transferase [Source:UniProtKB/TrEMBL;Acc:F4ILG6]	GO:0004842, GO:0016567, GO:0005515	ubiquitin-protein transferase activity, protein ubiquitination, protein binding
ENSRNA049471227	0.594582	0.389006	0.54835	11.1105	0.0762943	green
BVRB_6g151580	0.594247	0.518572	0.575312	18.7711	0.134746	lightpink4	trihelix transcription factor GT-1	104897641	AT1G13450	GT-1	Trihelix transcription factor GT-1 [Source:UniProtKB/Swiss-Prot;Acc:Q9FX53]				3
BVRB_4g071430	0.594233	0.512615	0.777429	51.7206	0.371269	lightpink4	hypothetical protein	104889882	AT1G60870	MEE9	Maternal effect embryo arrest 9 [Source:UniProtKB/TrEMBL;Acc:Q9C529]				1
BVRB_4g096360	0.593996	0.427542	0.708302	36.1822	0.259729	lightpink4		870845277
BVRB_2g043350	0.59396	0.525908	0.578728	16.1691	0.116067	lightpink4	ervatamin-B	104887709	AT1G06260		Cysteine proteinases superfamily protein [Source:UniProtKB/TrEMBL;Acc:Q9LNC1]	GO:0048046, GO:0006508, GO:0008234	apoplast, proteolysis, cysteine-type peptidase activity		3
BVRB_3g067300	0.593925	0.467956	0.829769	78.9201	0.541933	green	probable carboxylesterase 120	109136369	AT5G62180	CXE20	Probable carboxylesterase 120 [Source:UniProtKB/Swiss-Prot;Acc:Q9LVB8]	GO:0008152, GO:0016787	metabolic process, hydrolase activity
BVRB_4g089850	0.593918	0.445064	0.746667	38.298	0.262987	green	hypothetical protein	104891811	AT1G50570		At1g50570 [Source:UniProtKB/TrEMBL;Acc:Q9LPS7]				5
BVRB_9g205070	0.593799	0.39613	0.450998	10.072	0.0723002	lightpink4	pentatricopeptide repeat-containing protein At3g46870	104902821	AT3G46870		Pentatricopeptide repeat (PPR) superfamily protein [Source:UniProtKB/TrEMBL;Acc:A0A1I9LSM9]	GO:0005515	protein binding		1
BVRB_2g031280	0.593774	0.529156	0.765456	51.9626	0.373006	lightpink4	chaperone protein ClpB4, mitochondrial	104883214	AT2G25140	CLPB4	Chaperone protein ClpB4, mitochondrial [Source:UniProtKB/Swiss-Prot;Acc:Q8VYJ7]	GO:0005739, GO:0009941, GO:0009507, GO:0009570, GO:0005524, GO:0005737, GO:0042026, GO:0019538, GO:0009408	mitochondrion, chloroplast envelope, chloroplast, chloroplast stroma, ATP binding, cytoplasm, protein refolding, protein metabolic process, response to heat		10
BVRB_6g147800	0.593745	0.611561	0.744225	51.9049	0.356423	green	actin-related protein 2/3 complex subunit 2A	104897253	AT1G30825	ARPC2A	Actin-related protein 2/3 complex subunit 2A [Source:UniProtKB/Swiss-Prot;Acc:Q8LGI3]	GO:0005885, GO:0030041, GO:0034314, GO:0015629, GO:0030833	Arp2/3 protein complex, actin filament polymerization, Arp2/3 complex-mediated actin nucleation, actin cytoskeleton, regulation of actin filament polymerization		10
BVRB_004750	0.593365	0.585382	0.752648	51.1454	0.351208	green	hypothetical protein isoform B	104883949	AT2G19710		Regulator of Vps4 activity in the MVB pathway protein [Source:UniProtKB/TrEMBL;Acc:F4ITF9]	GO:0015031	protein transport		3
BVRB_4g095250	0.593079	0.492425	0.654446	27.9798	0.192133	green	probable sodium/metabolite cotransporter BASS1, chloroplastic	104907500				GO:0016020, GO:0016021	membrane, integral component of membrane		1
BVRB_5g105960	0.592911	0.341809	0.433552	5.29632	0.0363691	green	putative late blight resistance protein homolog R1A-3	104892914				GO:0043531	ADP binding
BVRB_2g040240	0.592909	0.466709	0.875138	109.046	0.782771	lightpink4	pectinesterase 31	104887315	AT3G29090	PME31	Pectinesterase 31 [Source:UniProtKB/Swiss-Prot;Acc:Q9LVQ0]	GO:0045330, GO:0045490, GO:0050829, GO:0030599, GO:0045488, GO:0042545, GO:0005618	aspartyl esterase activity, pectin catabolic process, defense response to Gram-negative bacterium, pectinesterase activity, pectin metabolic process, cell wall modification, cell wall		6
BVRB_5g124000	0.592812	0.4099	0.842808	88.8076	0.637492	lightpink4	serine/threonine-protein kinase HT1-like	104907953				GO:0006468, GO:0004672, GO:0005524, GO:0018108, GO:0004713, GO:0005886, GO:0009506	protein phosphorylation, protein kinase activity, ATP binding, peptidyl-tyrosine phosphorylation, protein tyrosine kinase activity, plasma membrane, plasmodesma
BVRB_6g132600	0.592668	0.360914	0.83054	82.3982	0.591484	lightpink4	photosystem I reaction center subunit N, chloroplastic	104895406	AT5G64040	PSAN	Photosystem I reaction center subunit PSI-N, chloroplast, putative / PSI-N, putative (PSAN) [Source:UniProtKB/TrEMBL;Acc:F4KC80]	GO:0009535, GO:0009507, GO:0009579, GO:0009534, GO:0015979, GO:0009522	chloroplast thylakoid membrane, chloroplast, thylakoid, chloroplast thylakoid, photosynthesis, photosystem I		32
BVRB_3g058650	0.592405	0.465436	0.92762	121.436	0.833887	green	protein IQ-DOMAIN 14	104889007	AT3G59690	IQD13	IQ-domain 13 [Source:UniProtKB/TrEMBL;Acc:Q9M199]	GO:0005515	protein binding		2
BVRB_4g074780	0.592224	0.526733	0.743195	41.1638	0.282666	green	receptor-like protein kinase	104890189	AT1G17750	PEPR2	Leucine-rich repeat receptor-like protein kinase PEPR2 [Source:UniProtKB/Swiss-Prot;Acc:Q9FZ59]	GO:0005524, GO:0004672, GO:0006468, GO:0005515	ATP binding, protein kinase activity, protein phosphorylation, protein binding		1
BVRB_6g132120	0.591895	0.620772	0.671348	32.8317	0.235678	lightpink4	oxygen-evolving enhancer protein 2, chloroplastic	104895363	AT1G06680	PSBP1	Oxygen-evolving enhancer protein 2-1, chloroplastic [Source:UniProtKB/Swiss-Prot;Acc:Q42029]	GO:0015979, GO:0005509, GO:0009523, GO:0009654, GO:0019898	photosynthesis, calcium ion binding, photosystem II, photosystem II oxygen evolving complex, extrinsic component of membrane		28
BVRB_4g097450	0.591741	0.35573	0.64878	29.0997	0.199823	green	40S ribosomal protein S17	104907785				GO:0005622, GO:0005840, GO:0006412, GO:0003735	intracellular, ribosome, translation, structural constituent of ribosome		71
BVRB_7g160090	0.59167	0.517459	0.429906	6.61789	0.0454442	green	hypothetical protein	104898470
BVRB_3g070650	0.591614	0.635511	0.754704	53.7609	0.385915	lightpink4		870845943
BVRB_8g195540	0.591509	0.433284	0.918743	113.688	0.780677	green	transcriptional corepressor LEUNIG	104902129				GO:0005515	protein binding		4
BVRB_1g010010	0.591351	0.368866	0.848362	70.6271	0.484986	green	imidazoleglycerol-phosphate dehydratase	104893041	AT3G22425	HISN5A	Imidazoleglycerol-phosphate dehydratase 1, chloroplastic [Source:UniProtKB/Swiss-Prot;Acc:P34047]	GO:0000105, GO:0004424	histidine biosynthetic process, imidazoleglycerol-phosphate dehydratase activity		23
BVRB_6g145130	0.591341	0.319228	0.763218	42.645	0.292837	green	E3 ubiquitin-protein ligase RGLG2	104896934	AT5G14420	RGLG2	E3 ubiquitin-protein ligase RGLG2 [Source:UniProtKB/Swiss-Prot;Acc:Q9LY87]				2
BVRB_3g049830	0.591126	0.465783	0.894347	105.451	0.724119	green	probable arabinosyltransferase ARAD1	104888007	AT5G16890		Exostosin family protein [Source:UniProtKB/TrEMBL;Acc:Q9LFL2]	GO:0005794, GO:0016757, GO:0006486	Golgi apparatus, transferase activity, transferring glycosyl groups, protein glycosylation
BVRB_9g203250	0.590936	0.480239	0.626537	24.6218	0.176744	lightpink4	FAD-dependent urate hydroxylase	104902600	AT4G15765		FAD/NAD(P)-binding oxidoreductase family protein [Source:UniProtKB/TrEMBL;Acc:F4JK86]	GO:0071949	FAD binding
BVRB_1g001560	0.590772	0.54607	0.741919	46.1629	0.331373	lightpink4	protein NRT1/ PTR FAMILY 5.10-like	104897913	AT1G22550	NPF5.16	Protein NRT1/ PTR FAMILY 5.16 [Source:UniProtKB/Swiss-Prot;Acc:Q9SK96]	GO:0022857, GO:0055085, GO:0016020, GO:0005215, GO:0006857	transmembrane transporter activity, transmembrane transport, membrane, transporter activity, oligopeptide transport
BVRB_9g220360	0.590749	0.377942	0.853487	93.5257	0.67136	lightpink4	D-glycerate 3-kinase, chloroplastic	104904633	AT1G80380	GLYK	D-glycerate 3-kinase, chloroplastic [Source:UniProtKB/Swiss-Prot;Acc:Q944I4]	, GO:0009570, GO:0009853, GO:0009941, GO:0009507, GO:0008887	, chloroplast stroma, photorespiration, chloroplast envelope, chloroplast, glycerate kinase activity		30
BVRB_4g076390	0.590692	0.390327	0.800799	71.037	0.509928	lightpink4	uncharacterized LOC104890363	104890363	AT1G56310		Polynucleotidyl transferase, ribonuclease H-like superfamily protein [Source:UniProtKB/TrEMBL;Acc:F4I526]	GO:0008408, GO:0006139, GO:0090305, GO:0003676	3'-5' exonuclease activity, nucleobase-containing compound metabolic process, nucleic acid phosphodiester bond hydrolysis, nucleic acid binding		1
BVRB_8g182700	0.590583	0.470603	0.813819	75.3258	0.517252	green	receptor-like protein kinase At5g59670	104900641	AT1G28340	AtRLP4	Receptor-like protein 4 [Source:UniProtKB/Swiss-Prot;Acc:F4HWL3]	GO:0005794, GO:0005768, GO:0005802, GO:0005515	Golgi apparatus, endosome, trans-Golgi network, protein binding
BVRB_4g095530	0.590423	0.255051	0.657479	20.9832	0.144088	green		870845368
BVRB_6g151100	0.590028	0.411561	0.437755	4.9738	0.0341544	green	defensin-like protein AX1	104897597				GO:0006952	defense response
BVRB_6g135290	0.590025	0.477876	0.651332	32.4253	0.23276	lightpink4	TPR repeat-containing thioredoxin TTL4	104895694	AT5G65160	TPR14	At5g65160 [Source:UniProtKB/TrEMBL;Acc:Q9FJQ0]	GO:0005623, GO:0045454, GO:0005515	cell, cell redox homeostasis, protein binding		11
BVRB_7g164990	0.589726	0.538367	0.798186	68.1336	0.467864	green	eukaryotic translation initiation factor 6	104899149				GO:0043023, GO:0006413, GO:0003743, GO:0043022, GO:0005737, GO:0005634, GO:0006412, GO:0005730, GO:0042254, GO:0042273, GO:0042256, GO:0005829, GO:0009793, GO:0071215	ribosomal large subunit binding, translational initiation, translation initiation factor activity, ribosome binding, cytoplasm, nucleus, translation, nucleolus, ribosome biogenesis, ribosomal large subunit biogenesis, mature ribosome assembly, cytosol, embryo development ending in seed dormancy, cellular response to abscisic acid stimulus
BVRB_006520	0.589695	0.350071	0.797046	59.9535	0.411692	green	sperm-associated antigen 1	104884171	AT1G56090		Tetratricopeptide repeat (TPR)-like superfamily protein [Source:TAIR;Acc:AT1G56090]	GO:0005515	protein binding
BVRB_5g098960	0.589643	0.508385	0.668847	25.4942	0.175065	green	hypothetical protein	104892165
BVRB_2g027390	0.589584	0.552911	0.774088	68.8903	0.494519	lightpink4	RNA polymerase-associated protein LEO1	104906487	AT1G60640		unknown protein; Has 42416 Blast hits to 22533 proteins in 1340 species: Archae - 32; Bacteria - 6461; Metazoa - 16431; Fungi - 3749; Plants - 1747; Viruses - 284; Other Eukaryotes - 13712 (source: NCBI BLink). [Source:TAIR;Acc:AT1G60640]				3
BVRB_5g108930	0.589557	0.567118	0.734872	55.217	0.396367	lightpink4	protein WVD2-like 4	104893189	AT2G35880	WDL4	Protein WVD2-like 4 [Source:UniProtKB/Swiss-Prot;Acc:Q9SJ62]				1
BVRB_7g157220	0.589455	0.335727	0.673929	23.0601	0.158351	green	hypothetical protein	104898171				GO:0006355, GO:0003690	regulation of transcription, DNA-templated, double-stranded DNA binding
BVRB_6g150390	0.589297	0.285688	0.853488	101.41	0.72796	lightpink4	hypothetical protein	104897527	AT5G13100		AT5g13100/T19L5_60 [Source:UniProtKB/TrEMBL;Acc:Q9FYA0]				2
BVRB_4g083200	0.589261	0.549333	0.819743	74.811	0.53702	lightpink4	uncharacterized LOC104891035	104891035	AT5G27290		At5g27290 [Source:UniProtKB/TrEMBL;Acc:Q08AA8]	GO:0009507, GO:0005524, GO:0006508, GO:0004222	chloroplast, ATP binding, proteolysis, metalloendopeptidase activity		6
BVRB_3g068110	0.589238	0.413402	0.817373	70.9247	0.48703	green	polycomb group protein EMBRYONIC FLOWER 2	104906656	AT5G51230	EMF2	Polycomb group protein EMBRYONIC FLOWER 2 [Source:UniProtKB/Swiss-Prot;Acc:Q8L6Y4]	GO:0005634, GO:0009910, GO:0006349	nucleus, negative regulation of flower development, regulation of gene expression by genetic imprinting		6
BVRB_8g182050	0.589143	0.508104	0.750275	48.6692	0.349365	lightpink4	magnesium-chelatase subunit ChlI, chloroplastic	104900584				GO:0005524, GO:0015995, GO:0016851	ATP binding, chlorophyll biosynthetic process, magnesium chelatase activity		21
BVRB_2g038510	0.588886	0.385596	0.764261	57.569	0.41325	lightpink4	cytochrome P450 714A1-like	104887132	AT5G24900	CYP714A2	Cytochrome P450 714A2 [Source:UniProtKB/Swiss-Prot;Acc:Q6NKZ8]	GO:0055114, GO:0020037, GO:0005506, GO:0016705	oxidation-reduction process, heme binding, iron ion binding, oxidoreductase activity, acting on paired donors, with incorporation or reduction of molecular oxygen		1
BVRB_6g145940	0.588856	0.463054	0.790788	68.5703	0.492221	lightpink4	auxin response factor 1	104897022	AT1G59750	ARF1	Auxin response factor 1 [Source:UniProtKB/Swiss-Prot;Acc:Q8L7G0]	GO:0009734, GO:0009733, GO:0042802, GO:0003677, GO:0010150, GO:0045892, GO:0006355, GO:0005634, GO:0009725, GO:0005515	auxin-activated signaling pathway, response to auxin, identical protein binding, DNA binding, leaf senescence, negative regulation of transcription, DNA-templated, regulation of transcription, DNA-templated, nucleus, response to hormone, protein binding		8
BVRB_2g040610	0.588797	0.591187	0.762035	61.5011	0.42232	green	beta-glucuronosyltransferase GlcAT14A-like	104887421	AT5G15050	GLCAT14B	Beta-glucuronosyltransferase GlcAT14B [Source:UniProtKB/Swiss-Prot;Acc:Q9LFQ0]	GO:0016020, GO:0008375	membrane, acetylglucosaminyltransferase activity		5
BVRB_6g146370	0.588628	0.568703	0.780182	53.863	0.369869	green	OTU domain-containing protein DDB_G0284757	104897090	AT3G02070		AT3G02070 protein [Source:UniProtKB/TrEMBL;Acc:Q9SGA5]				2
BVRB_6g130450	0.588598	0.461404	0.748245	43.9972	0.302122	green	hypothetical protein	104895177	AT4G35985	P85	Senescence/dehydration-associated protein At4g35985, chloroplastic [Source:UniProtKB/Swiss-Prot;Acc:F4JNX2]				1
BVRB_9g223740	0.588471	0.266763	0.661	30.8816	0.221679	lightpink4	triacylglycerol lipase 1	104904939	AT2G15230	LIP1	Triacylglycerol lipase 1 [Source:UniProtKB/Swiss-Prot;Acc:Q71DJ5]	GO:0004806, GO:0016788, GO:0006629	triglyceride lipase activity, hydrolase activity, acting on ester bonds, lipid metabolic process		5
BVRB_6g147000	0.588449	0.503952	0.60262	19.2028	0.131863	green	hypothetical protein	104897155	AT1G15190	FLA19	Fasciclin-like arabinogalactan protein 19 [Source:UniProtKB/Swiss-Prot;Acc:Q5Q0H2]				1
BVRB_2g038590	0.588065	0.431039	0.558601	12.8824	0.0924744	lightpink4	hydroxyacylglutathione hydrolase cytoplasmic	104887139	AT3G10850	GLX2-2	Hydroxyacylglutathione hydrolase cytoplasmic [Source:UniProtKB/TrEMBL;Acc:Q0WQY6]	GO:0005829, GO:0019243, GO:0004416	cytosol, methylglyoxal catabolic process to D-lactate via S-lactoyl-glutathione, hydroxyacylglutathione hydrolase activity		5
BVRB_6g142770	0.588041	0.496671	0.85088	83.3414	0.572293	green	hypothetical protein	104896614	AT1G71110		unknown protein; FUNCTIONS IN: molecular_function unknown; INVOLVED IN: biological_process unknown; LOCATED IN: endomembrane system; BEST Arabidopsis thaliana protein match is: unknown protein (TAIR:AT2G12400.1); Has 173 Blast hits to 169 proteins i /.../pecies: Archae - 0; Bacteria - 0; Metazoa - 3; Fungi - 0; Plants - 165; Viruses - 0; Other Eukaryotes - 5 (source: NCBI BLink). [Source:TAIR;Acc…
BVRB_4g072930	0.588036	0.491507	0.759256	52.9651	0.380202	lightpink4	cinnamoyl-CoA reductase 1	104890012	AT1G09500		At1g09500/F14J9_16 [Source:UniProtKB/TrEMBL;Acc:O80533]	GO:0003824, GO:0050662	catalytic activity, coenzyme binding
BVRB_4g082120	0.587877	0.433341	0.632512	23.7485	0.170475	lightpink4	zinc finger CCCH domain-containing protein 67	104890925				GO:0046872	metal ion binding
BVRB_3g064340	0.587844	0.503654	0.576941	19.5213	0.140131	lightpink4	transcription factor DIVARICATA	104889653	AT1G49010		At1g49010 [Source:UniProtKB/TrEMBL;Acc:Q9M9A3]	GO:0005737, GO:0005634, GO:0045893, GO:0042803, GO:0003700, GO:0009651, GO:0009733, GO:0046686, GO:0009744, GO:0009751, GO:0009753, GO:0009739, GO:0003677	cytoplasm, nucleus, positive regulation of transcription, DNA-templated, protein homodimerization activity, DNA-binding transcription factor activity, response to salt stress, response to auxin, response to cadmium ion, response to sucrose, response to salicylic acid, response to jasmonic acid, response to gibberellin, DNA binding		1
BVRB_7g178220	0.587771	0.603004	0.627577	33.5229	0.230197	green	3-ketoacyl-CoA thiolase 2, peroxisomal	104908711	AT2G33150	PED1	PKT3 [Source:UniProtKB/TrEMBL;Acc:A0A178VRP9]	GO:0003824, GO:0016747	catalytic activity, transferase activity, transferring acyl groups other than amino-acyl groups		14
BVRB_5g114040	0.587306	0.278226	0.588681	20.6805	0.148452	lightpink4	hypothetical protein	104893989
BVRB_5g125150	0.587203	0.371996	0.77606	50.2186	0.344844	green	type IV inositol polyphosphate 5-phosphatase 7	104908110	AT2G32010	IP5P7	CVL1 [Source:UniProtKB/TrEMBL;Acc:A0A178VNT8]	GO:0016787, GO:0046856	hydrolase activity, phosphatidylinositol dephosphorylation		5
BVRB_1g016570	0.587167	0.5286	0.718237	46.7252	0.320855	green	kinesin-like protein KIN-6	104905139	AT1G20060		ATP binding microtubule motor family protein [Source:TAIR;Acc:AT1G20060]	GO:0005524, GO:0003777, GO:0008017, GO:0007018	ATP binding, microtubule motor activity, microtubule binding, microtubule-based movement		4
BVRB_008990	0.586965	0.452335	0.868569	105.892	0.760132	lightpink4	hypothetical protein	104884503	AT1G76060	EMB1793	At1g76060 [Source:UniProtKB/TrEMBL;Acc:Q63Z96]
BVRB_1g017770	0.586813	0.537616	0.557879	12.3849	0.0889035	lightpink4		870847585
BVRB_8g185040	0.586466	0.364012	0.761309	53.3189	0.382742	lightpink4	fibrous sheath CABYR-binding protein	104900890
BVRB_8g194340	0.586294	0.556319	0.564588	14.1368	0.0970757	green	EIN3-binding F-box protein 2	104902024				GO:0005515	protein binding	-1	3
BVRB_2g024030	0.586254	0.35721	0.672498	27.7407	0.190491	green	60S acidic ribosomal protein P0	104903535	AT3G09200	RPP0B	60S acidic ribosomal protein P0-2 [Source:UniProtKB/Swiss-Prot;Acc:Q42112]	GO:0005622, GO:0042254	intracellular, ribosome biogenesis		101
BVRB_6g134440	0.586252	0.351621	0.858849	98.1529	0.704576	lightpink4	CDPK-related kinase 5	104895576	AT3G50530	CRK	CDPK-related kinase [Source:TAIR;Acc:AT3G50530]	GO:0005524, GO:0004672, GO:0006468	ATP binding, protein kinase activity, protein phosphorylation
BVRB_8g201870	0.586061	0.425574	0.809456	77.2598	0.554598	lightpink4	hypothetical protein	104883046	AT1G11440		At1g11440 [Source:UniProtKB/TrEMBL;Acc:Q9LPZ0]	GO:0070300	phosphatidic acid binding
BVRB_9g207400	0.586016	0.36953	0.869859	107.777	0.77366	lightpink4	DDB1- and CUL4-associated factor 8	104903127	AT3G45620		Transducin/WD40 repeat-like superfamily protein [Source:UniProtKB/TrEMBL;Acc:F4J6P6]	GO:0005515	protein binding		6
BVRB_4g071080	0.585843	0.54533	0.70603	39.9265	0.286606	lightpink4	UMP-CMP kinase 3	104889850				GO:0005524, GO:0006221, GO:0019205, GO:0006139, GO:0006207, GO:0004127, GO:0009041	ATP binding, pyrimidine nucleotide biosynthetic process, nucleobase-containing compound kinase activity, nucleobase-containing compound metabolic process, 'de novo' pyrimidine nucleobase biosynthetic process, cytidylate kinase activity, uridylate kinase activity		9
BVRB_3g053360	0.585767	0.338649	0.733405	49.7324	0.356997	lightpink4	glutaminyl-peptide cyclotransferase	104888373	AT4G25720	QCT	Glutaminyl-peptide cyclotransferase [Source:UniProtKB/Swiss-Prot;Acc:Q84WV9]	GO:0017186, GO:0016603, GO:0005515	peptidyl-pyroglutamic acid biosynthetic process, using glutaminyl-peptide cyclotransferase, glutaminyl-peptide cyclotransferase activity, protein binding		3
BVRB_7g169310	0.585735	0.395481	0.813524	76.4219	0.548583	lightpink4	GDSL esterase/lipase 5	104899693	AT1G53920	GLIP5	GLIP5 [Source:UniProtKB/TrEMBL;Acc:A0A178WKF5]	GO:0016788	hydrolase activity, acting on ester bonds		3
BVRB_4g086860	0.585656	0.617412	0.70262	38.9535	0.267488	green	probable helicase DDB_G0274399	104891497	AT4G30100		P-loop containing nucleoside triphosphate hydrolases superfamily protein [Source:UniProtKB/TrEMBL;Acc:Q9SZW3]				4
BVRB_2g027660	0.585584	0.400964	0.790913	60.3593	0.43328	lightpink4		870867768				GO:0003677	DNA binding
BVRB_5g102470	0.58552	0.319377	0.347356	2.9196	0.0209579	lightpink4	suppressor of disruption of TFIIS	104892470	AT3G62040		Haloacid dehalogenase-like hydrolase (HAD) superfamily protein [Source:UniProtKB/TrEMBL;Acc:F4IX29]	GO:0016787	hydrolase activity		2
BVRB_7g178950	0.585472	0.355753	0.8396	87.3544	0.627061	lightpink4	dolichol-phosphate mannosyltransferase subunit 3	104908815	AT1G48140	DPMS3	DPMS3 [Source:UniProtKB/TrEMBL;Acc:A0A178WDH1]	GO:0006486, GO:0016021, GO:0016020, GO:0005783, GO:0033185	protein glycosylation, integral component of membrane, membrane, endoplasmic reticulum, dolichol-phosphate-mannose synthase complex		6
BVRB_4g084630	0.585295	0.462163	0.632633	21.6745	0.148836	green	probable polyamine oxidase 4	104891257	AT1G65840	PAO4	Probable polyamine oxidase 4 [Source:UniProtKB/Swiss-Prot;Acc:Q8H191]	GO:0005777, GO:0046592, GO:0006598, GO:0016491, GO:0055114	peroxisome, polyamine oxidase activity, polyamine catabolic process, oxidoreductase activity, oxidation-reduction process		9
BVRB_000870	0.585154	0.589283	0.686364	33.3355	0.22891	green	probable LRR receptor-like serine/threonine-protein kinase At1g67720	104883419	AT3G05990		At3g05990 [Source:UniProtKB/TrEMBL;Acc:Q9SFG3]	GO:0005515	protein binding
BVRB_3g058820	0.584976	0.329151	0.70936	28.7205	0.197219	green		870864428	AT1G18500	IPMS1	2-isopropylmalate synthase 1, chloroplastic [Source:UniProtKB/Swiss-Prot;Acc:Q9LPR4]	GO:0003824, GO:0019752, GO:0046912	catalytic activity, carboxylic acid metabolic process, transferase activity, transferring acyl groups, acyl groups converted into alkyl on transfer
BVRB_6g127470	0.584781	0.499263	0.798687	76.3281	0.54791	lightpink4	putative oxidoreductase TDA3	104894887	AT5G67290		FAD-dependent oxidoreductase family protein [Source:UniProtKB/TrEMBL;Acc:Q9FN21]	GO:0016491, GO:0055114	oxidoreductase activity, oxidation-reduction process		3
BVRB_011910	0.584656	0.381527	0.908672	127.948	0.918455	lightpink4	hypothetical protein	104884768	AT3G07930	MBD4L	Methyl-CpG-binding domain protein 4-like protein [Source:UniProtKB/Swiss-Prot;Acc:Q0IGK1]	GO:0006281, GO:0003824	DNA repair, catalytic activity
BVRB_9g218950	0.584509	0.561951	0.763151	66.0153	0.473881	lightpink4	F-box/LRR-repeat protein 14	104904495	AT1G80570	FBL14	F-box/LRR-repeat protein 14 [Source:UniProtKB/Swiss-Prot;Acc:Q3EC97]	GO:0005515	protein binding
BVRB_7g165900	0.583846	0.475007	0.779942	51.9399	0.356664	green	hypothetical protein	104899288	AT4G03150		AT4g03150/F4C21_7 [Source:UniProtKB/TrEMBL;Acc:Q944G6]
BVRB_1g015630	0.583823	0.486641	0.718959	37.339	0.268032	lightpink4	cyclin-D3-3-like	104902497				GO:0005634	nucleus		4
BVRB_4g085910	0.583782	0.260292	0.569264	12.0277	0.086339	lightpink4		870861932
BVRB_5g120130	0.583699	0.58397	0.665851	30.7988	0.221084	lightpink4	2-methyl-6-phytyl-1,4-hydroquinone methyltransferase, chloroplastic	104894575	AT3G63410	VTE3	2-methyl-6-phytyl-1,4-hydroquinone methyltransferase, chloroplastic [Source:UniProtKB/Swiss-Prot;Acc:Q9LY74]	GO:0009536, GO:0009941, GO:0009507, GO:0010236, GO:0010189, GO:0008168, GO:0032259, GO:0051741	plastid, chloroplast envelope, chloroplast, plastoquinone biosynthetic process, vitamin E biosynthetic process, methyltransferase activity, methylation, 2-methyl-6-phytyl-1,4-benzoquinone methyltransferase activity		10
BVRB_5g121980	0.583696	0.496818	0.773943	60.4925	0.434236	lightpink4	hypothetical protein	104894784	AT2G47300		Ribonuclease Ps [Source:UniProtKB/TrEMBL;Acc:F4IL30]	GO:0006364, GO:0005655, GO:0000172, GO:0001682	rRNA processing, nucleolar ribonuclease P complex, ribonuclease MRP complex, tRNA 5'-leader removal		14
BVRB_6g142360	0.58354	0.502455	0.708871	36.923	0.253545	green	cyclin-dependent kinase C-2	104896561	AT5G10270	CDKC-1	CDKC [Source:UniProtKB/TrEMBL;Acc:A0A178UJP9]	GO:0005524, GO:0004672, GO:0006468	ATP binding, protein kinase activity, protein phosphorylation
BVRB_6g154860	0.583375	0.370602	0.691311	32.2123	0.231231	lightpink4	50S ribosomal protein L27	104898000	AT2G16930		50S ribosomal protein L27 [Source:UniProtKB/TrEMBL;Acc:Q9ZVX0]	GO:0003735, GO:0006412, GO:0005622, GO:0005840	structural constituent of ribosome, translation, intracellular, ribosome		67
BVRB_6g141430	0.583343	0.608584	0.519144	18.6074	0.127775	green	hypothetical protein	104896432	AT1G68440		At1g68440/T2E12_1 [Source:UniProtKB/TrEMBL;Acc:Q9M9C9]				2
BVRB_9g207580	0.583226	0.355441	0.789282	66.7475	0.479137	lightpink4	alpha N-terminal protein methyltransferase 1	104903184	AT5G44450		methyltransferases [Source:TAIR;Acc:AT5G44450]	GO:0008168, GO:0006480	methyltransferase activity, N-terminal protein amino acid methylation
BVRB_6g143920	0.583194	0.546164	0.659163	29.1	0.199826	green	putative glucose-6-phosphate 1-epimerase	104896765	AT5G14500		aldose 1-epimerase family protein [Source:TAIR;Acc:AT5G14500]	GO:0005975, GO:0016853, GO:0030246, GO:0003824, GO:0047938	carbohydrate metabolic process, isomerase activity, carbohydrate binding, catalytic activity, glucose-6-phosphate 1-epimerase activity		10
BVRB_3g063360	0.583061	0.376697	0.770415	43.8828	0.301337	green	G2/mitotic-specific cyclin S13-7	104889527	AT5G06150	CYCB1-2	Cyclin-B1-2 [Source:UniProtKB/Swiss-Prot;Acc:Q39067]	GO:0005634	nucleus		11
BVRB_4g082270	0.583016	0.342751	0.85719	101.373	0.727694	lightpink4	auxin-responsive protein IAA4	104890935				GO:0009734, GO:0006355, GO:0005634, GO:0005515	auxin-activated signaling pathway, regulation of transcription, DNA-templated, nucleus, protein binding		5
BVRB_3g051480	0.582914	0.466231	0.618186	20.0895	0.14421	lightpink4	hypothetical protein	104888201	AT5G24340		3'-5' exonuclease domain-containing protein [Source:TAIR;Acc:AT5G24340]	GO:0003676, GO:0006139, GO:0008408	nucleic acid binding, nucleobase-containing compound metabolic process, 3'-5' exonuclease activity		2
BVRB_013200	0.582828	0.437344	0.726152	45.8817	0.329355	lightpink4	NAD-dependent protein deacetylase SRT1	104884931				GO:0070403	NAD+ binding		8
BVRB_013110	0.58282	0.481432	0.540175	12.5064	0.0858795	green	probable serine/threonine-protein kinase WNK11	104884918				GO:0006468, GO:0004672, GO:0005524	protein phosphorylation, protein kinase activity, ATP binding	-1
BVRB_1g004610	0.582807	0.52538	0.843688	86.7114	0.595435	green	U-box domain-containing protein 33	104887386	AT2G45910	PUB33	U-box domain-containing protein 33 [Source:UniProtKB/Swiss-Prot;Acc:Q8GUH1]	GO:0005524, GO:0004842, GO:0004672, GO:0006468, GO:0016567	ATP binding, ubiquitin-protein transferase activity, protein kinase activity, protein phosphorylation, protein ubiquitination		1
BVRB_4g091960	0.582476	0.335764	0.912852	109.257	0.750256	green	uncharacterized LOC104907069	104907069	AT3G50370		unknown protein; FUNCTIONS IN: molecular_function unknown; INVOLVED IN: biological_process unknown; LOCATED IN: cellular_component unknown; EXPRESSED IN: 26 plant structures; EXPRESSED DURING: 15 growth stages; Has 27734 Blast hits to 16708 proteins /.../59 species: Archae - 81; Bacteria - 3434; Metazoa - 10876; Fungi - 2514; Plants - 987; Viruses - 212; Other Eukaryotes - 9630 (source: NCBI BLin…				2
BVRB_7g156780	0.582241	0.441561	0.802645	60.3975	0.414741	green	serine/threonine-protein kinase AtPK2/AtPK19	104898133	AT3G08720	ATPK2	Serine/threonine-protein kinase AtPK2/AtPK19 [Source:UniProtKB/Swiss-Prot;Acc:Q39030]	GO:0005524, GO:0004674, GO:0004672, GO:0006468	ATP binding, protein serine/threonine kinase activity, protein kinase activity, protein phosphorylation		7
BVRB_2g046020	0.582231	0.50178	0.870646	110.677	0.794481	lightpink4	CDP-diacylglycerol--glycerol-3-phosphate 3-phosphatidyltransferase 2	104906095	AT2G39290	PGPS1	PGS1 [Source:UniProtKB/TrEMBL;Acc:A0A178VXZ6]	GO:0016020, GO:0016021, GO:0016780, GO:0008654, GO:0008444	membrane, integral component of membrane, phosphotransferase activity, for other substituted phosphate groups, phospholipid biosynthetic process, CDP-diacylglycerol-glycerol-3-phosphate 3-phosphatidyltransferase activity		11
BVRB_7g176060	0.582142	0.549197	0.629946	22.159	0.159065	lightpink4	probable calcium-binding protein CML48	104900310	AT2G27480	CML48	Probable calcium-binding protein CML48 [Source:UniProtKB/Swiss-Prot;Acc:Q9ZQH1]	GO:0005509	calcium ion binding		4
BVRB_9g204180	0.581664	0.489854	0.818776	80.0662	0.574743	lightpink4	F-box/kelch-repeat protein At3g23880	104902717				GO:0005515	protein binding
BVRB_2g038450	0.581387	0.475594	0.864302	84.3985	0.579553	green	mediator of RNA polymerase II transcription subunit 15a	104887126	AT2G10440	MED15C	Probable mediator of RNA polymerase II transcription subunit 15c [Source:UniProtKB/Swiss-Prot;Acc:Q9SHV7]	GO:0006355, GO:0003712	regulation of transcription, DNA-templated, transcription coregulator activity		3
BVRB_6g129170	0.581357	0.517081	0.601881	16.1017	0.115583	lightpink4	GTPase Era	104895060	AT5G66470		GTPase ERA-like, chloroplastic [Source:UniProtKB/Swiss-Prot;Acc:Q8VZ74]	GO:0009507, GO:0005622, GO:0003723, GO:0005525	chloroplast, intracellular, RNA binding, GTP binding		18
BVRB_7g173120	0.581356	0.353373	0.812271	70.4086	0.505418	lightpink4	transcription elongation factor B polypeptide 1	104900041	AT5G59140		BTB/POZ domain-containing protein [Source:UniProtKB/TrEMBL;Acc:Q9FIG0]	GO:0005829, GO:0006511	cytosol, ubiquitin-dependent protein catabolic process		16
BVRB_1g012470	0.581221	0.377748	0.708279	40.5881	0.291356	lightpink4	tRNA pseudouridine(38/39) synthase	104897835	AT1G34150		tRNA pseudouridine synthase [Source:UniProtKB/TrEMBL;Acc:Q9C5K6]	GO:0003723, GO:0001522, GO:0009451, GO:0009982	RNA binding, pseudouridine synthesis, RNA modification, pseudouridine synthase activity		12
BVRB_8g191540	0.58116	0.503194	0.865513	102.948	0.739	lightpink4	histone-lysine N-methyltransferase, H3 lysine-79 specific	104901729							1
BVRB_2g024910	0.581126	0.373233	0.79781	62.2211	0.446645	lightpink4	factor of DNA methylation 1	104904229							1
BVRB_9g202260	0.581025	0.529141	0.781984	54.3804	0.373423	green	katanin p80 WD40 repeat-containing subunit B1 homolog	104902509				GO:0008017, GO:0051013, GO:0008352, GO:0005515	microtubule binding, microtubule severing, katanin complex, protein binding		5
BVRB_4g090650	0.581024	0.437131	0.596545	19.3221	0.138701	lightpink4	pentatricopeptide repeat-containing protein At5g55840	104891881	AT5G55840		Pentatricopeptide repeat (PPR) superfamily protein [Source:TAIR;Acc:AT5G55840]	GO:0005515	protein binding		10
BVRB_1g002720	0.580985	0.460591	0.700069	34.939	0.239921	green	WD repeat-containing protein 44	104907549				GO:0005515	protein binding
BVRB_4g076960	0.580982	0.283344	0.629752	17.7208	0.127206	lightpink4	violaxanthin de-epoxidase, chloroplastic	104890418	AT1G08550	VDE1	NPQ1 [Source:UniProtKB/TrEMBL;Acc:A0A384K8V4]	GO:0055114, GO:0009507, GO:0046422	oxidation-reduction process, chloroplast, violaxanthin de-epoxidase activity		22
BVRB_1g014910	0.5809	0.402922	0.560028	12.861	0.092321	lightpink4		870868241
BVRB_4g090570	0.580839	0.630812	0.622668	26.7033	0.183368	green	uncharacterized protein HI_0703	104891874				GO:0016021	integral component of membrane
BVRB_2g032420	0.580753	0.457724	0.750797	39.5255	0.271416	green	hypothetical protein	104885471	AT2G32910		DCD (Development and Cell Death) domain protein [Source:UniProtKB/TrEMBL;Acc:F4IUS3]
BVRB_3g059030	0.58067	0.557236	0.828415	78.012	0.559998	lightpink4	serine/threonine-protein kinase STY17	104889045	AT3G59830		Integrin-linked protein kinase family [Source:UniProtKB/TrEMBL;Acc:F4J9G8]	GO:0004674, GO:0046777, GO:0005524, GO:0004672, GO:0006468, GO:0005515	protein serine/threonine kinase activity, protein autophosphorylation, ATP binding, protein kinase activity, protein phosphorylation, protein binding
BVRB_7g157870	0.580367	0.457253	0.79271	59.565	0.409025	green		870854871
BVRB_5g121920	0.580345	0.516069	0.751261	57.498	0.412741	lightpink4	DEAD-box ATP-dependent RNA helicase 24	104894779	AT2G47330	RH24	DEAD-box ATP-dependent RNA helicase 24 [Source:UniProtKB/Swiss-Prot;Acc:O22907]	GO:0005524, GO:0003676	ATP binding, nucleic acid binding		1
BVRB_4g087190	0.579897	0.446988	0.482614	11.4883	0.0824672	lightpink4	hypothetical protein	104891578
BVRB_5g100920	0.579892	0.536852	0.648678	28.6538	0.205687	lightpink4	replication factor C subunit 2	104892328	AT1G63160	RFC2	Replication factor C subunit 2 [Source:UniProtKB/Swiss-Prot;Acc:Q9CAM7]	GO:0003677, GO:0005524, GO:0006260	DNA binding, ATP binding, DNA replication		23
BVRB_6g140560	0.579842	0.447327	0.625886	27.1317	0.186309	green	tubulin-folding cofactor E	104896303	AT1G71440	TFCE	Tubulin-folding cofactor E [Source:UniProtKB/Swiss-Prot;Acc:Q8GRL7]	GO:0009793, GO:0009507, GO:0005515	embryo development ending in seed dormancy, chloroplast, protein binding		7
BVRB_3g063410	0.579746	0.543985	0.815478	86.1969	0.618751	lightpink4	hypothetical protein	104889531	AT3G56660	BZIP49	bZIP transcription factor 49 [Source:UniProtKB/Swiss-Prot;Acc:Q9LXX4]	GO:0006355, GO:0003700	regulation of transcription, DNA-templated, DNA-binding transcription factor activity		2
BVRB_008960	0.579604	0.476776	0.834359	81.7242	0.586645	lightpink4	xylulose kinase	104884499	AT5G49650	XK-2	Xylulose kinase 2 [Source:UniProtKB/Swiss-Prot;Acc:Q949W8]	GO:0016773, GO:0005975	phosphotransferase activity, alcohol group as acceptor, carbohydrate metabolic process		9
BVRB_001940	0.579486	0.303089	0.792811	47.773	0.328051	green		870842795
BVRB_9g226090	0.57905	0.506159	0.720281	51.1032	0.366836	lightpink4	pre-rRNA-processing protein TSR2	104883316							34
BVRB_4g096010	0.578987	0.396755	0.77816	57.2461	0.410933	lightpink4	hypothetical protein	104907595	AT1G55980		FAD/NAD(P)-binding oxidoreductase family protein [Source:TAIR;Acc:AT1G55980]
BVRB_5g125390	0.578878	0.413619	0.780496	46.1405	0.31684	green	cyclic dof factor 2	104908147				GO:0006355, GO:0003677, GO:0005634	regulation of transcription, DNA-templated, DNA binding, nucleus		2
BVRB_1g010120	0.578877	0.314624	0.81122	61.8673	0.424834	green	ubinuclein-2	104893222	AT1G21610		Wound-responsive family protein [Source:UniProtKB/TrEMBL;Acc:F4HY28]				2
BVRB_7g160980	0.578796	0.350961	0.853084	99.3423	0.713114	lightpink4	E3 ubiquitin-protein ligase UPL7	104898562				GO:0004842	ubiquitin-protein transferase activity		12
BVRB_3g059630	0.578769	0.389478	0.73538	36.3327	0.249491	green		870864348	AT3G62250	RPS27AC	Ubiquitin-40S ribosomal protein S27a-3 [Source:UniProtKB/Swiss-Prot;Acc:P59233]	GO:0005840, GO:0006412, GO:0003735	ribosome, translation, structural constituent of ribosome
BVRB_1g017410	0.578703	0.484158	0.760147	60.897	0.43714	lightpink4	60S ribosomal protein L37a	104905240	AT3G60245	RPL37AC	60S ribosomal protein L37a-2 [Source:UniProtKB/Swiss-Prot;Acc:Q8RXU5]	GO:0003735, GO:0006412, GO:0005622, GO:0005840	structural constituent of ribosome, translation, intracellular, ribosome		87
BVRB_6g134630	0.578649	0.448521	0.669739	27.798	0.199544	lightpink4		870857823
BVRB_2g034270	0.578425	0.347629	0.775013	55.2084	0.396305	lightpink4	(S)-coclaurine N-methyltransferase	104886595	AT4G33110		S-adenosyl-L-methionine-dependent methyltransferases superfamily protein [Source:UniProtKB/TrEMBL;Acc:Q8L788]	GO:0008610	lipid biosynthetic process		3
BVRB_5g114240	0.578144	0.469703	0.867573	89.7405	0.616236	green	protein NEN1	104894010	AT1G74390	NEN3	Protein NEN3 [Source:UniProtKB/Swiss-Prot;Acc:Q9CA74]	GO:0003676	nucleic acid binding		1
BVRB_9g209540	0.578098	0.509782	0.765565	64.3892	0.462208	lightpink4		870849713
BVRB_7g162770	0.577975	0.441678	0.899878	108.184	0.742887	green	hypothetical protein	104898791	AT5G48190		Gb [Source:UniProtKB/TrEMBL;Acc:Q9LDS4]				1
BVRB_7g177600	0.577884	0.536436	0.835032	81.2661	0.558043	green	B-box zinc finger protein 32	104908648	AT3G21150	BBX32	B-box zinc finger protein 32 [Source:UniProtKB/Swiss-Prot;Acc:Q9LJB7]	GO:0005622, GO:0008270, GO:0005634, GO:0005737, GO:0045892, GO:0009785, GO:0009909, GO:0010200, GO:0009640, GO:0010017	intracellular, zinc ion binding, nucleus, cytoplasm, negative regulation of transcription, DNA-templated, blue light signaling pathway, regulation of flower development, response to chitin, photomorphogenesis, red or far-red light signaling pathway		2
BVRB_3g061290	0.577662	0.496635	0.635789	17.958	0.123315	green	casparian strip membrane protein 3	104889278							1
BVRB_8g193410	0.577629	0.449059	0.817923	71.0189	0.487677	green	probable histone chaperone ASF1A	104901945	AT1G66740	ASF1A	SP7 [Source:UniProtKB/TrEMBL;Acc:A0A178WM99]	GO:0005634, GO:0006333	nucleus, chromatin assembly or disassembly		35
BVRB_7g176290	0.577462	0.333331	0.794033	55.134	0.378598	green	protein SUPPRESSOR OF K(+) TRANSPORT GROWTH DEFECT 1	104900334	AT2G27600	SKD1	Protein SUPPRESSOR OF K(+) TRANSPORT GROWTH DEFECT 1 [Source:UniProtKB/Swiss-Prot;Acc:Q9ZNT0]	GO:0007033, GO:0009506, GO:0005634, GO:0005737, GO:0007032, GO:0010091, GO:0016192, GO:0005771, GO:0005524	vacuole organization, plasmodesma, nucleus, cytoplasm, endosome organization, trichome branching, vesicle-mediated transport, multivesicular body, ATP binding		11
BVRB_2g026490	0.577352	0.332695	0.842142	95.7901	0.687615	lightpink4	hypothetical protein isoform A	104905726	AT5G16030		unknown protein; BEST Arabidopsis thaliana protein match is: unknown protein (TAIR:AT3G02500.1); Has 30201 Blast hits to 17322 proteins in 780 species: Archae - 12; Bacteria - 1396; Metazoa - 17338; Fungi - 3422; Plants - 5037; Viruses - 0; Other Eu /.../es - 2996 (source: NCBI BLink). [Source:TAIR;Acc:AT5G16030]				2
BVRB_4g090920	0.577325	0.446435	0.640723	31.2144	0.224068	lightpink4	WEB family protein At5g55860	104891993	AT4G17210		Putative WEB family protein At4g17210 [Source:UniProtKB/Swiss-Prot;Acc:O23564]	GO:0005886	plasma membrane
BVRB_4g084150	0.577257	0.442328	0.733092	41.6633	0.286096	green	DDT domain-containing protein DDB_G0282237	104891197	AT5G08630		DDT domain-containing protein [Source:UniProtKB/TrEMBL;Acc:F4KB54]				12
BVRB_004360	0.577089	0.567311	0.73747	54.5823	0.391811	lightpink4	probable ATP-dependent DNA helicase CHR12	104883899	AT3G06010	CHR12	Probable ATP-dependent DNA helicase CHR12 [Source:UniProtKB/Swiss-Prot;Acc:F4J9M5]	GO:0005524, GO:0042393	ATP binding, histone binding		22
BVRB_1g010040	0.576968	0.426015	0.808468	70.3327	0.504873	lightpink4	auxilin-related protein 1	104893161	AT1G21660		At1g21660 [Source:UniProtKB/TrEMBL;Acc:Q9XI12]				4
BVRB_2g041410	0.576962	0.563862	0.560418	21.0353	0.144447	green	probable ADP-ribosylation factor GTPase-activating protein AGD11	104887511	AT3G07940	AGD11	Probable ADP-ribosylation factor GTPase-activating protein AGD11 [Source:UniProtKB/Swiss-Prot;Acc:Q8L7A4]	GO:0005096	GTPase activator activity
BVRB_2g036140	0.576902	0.32996	0.727202	41.9277	0.300971	lightpink4	hypothetical protein	104886816	AT5G58110		AT5g58110/k21l19_90 [Source:UniProtKB/TrEMBL;Acc:Q9FGT3]	GO:0051087, GO:0001671, GO:0051879	chaperone binding, ATPase activator activity, Hsp90 protein binding		20
BVRB_4g085960	0.576621	0.362392	0.799788	72.8249	0.522763	lightpink4	probable 3-hydroxyisobutyrate dehydrogenase-like 2, mitochondrial	104891407	AT1G71170		Probable 3-hydroxyisobutyrate dehydrogenase-like 2, mitochondrial [Source:UniProtKB/Swiss-Prot;Acc:Q9C991]	GO:0016491, GO:0055114, GO:0050661, GO:0051287	oxidoreductase activity, oxidation-reduction process, NADP binding, NAD binding
BVRB_3g067270	0.57661	0.36714	0.653211	21.6401	0.148599	green	probable carboxylesterase 120	104906569	AT5G62180	CXE20	Probable carboxylesterase 120 [Source:UniProtKB/Swiss-Prot;Acc:Q9LVB8]	GO:0008152, GO:0016787	metabolic process, hydrolase activity
BVRB_8g185190	0.576564	0.576049	0.64688	30.7824	0.220967	lightpink4	BAG family molecular chaperone regulator 5, mitochondrial	104900902	AT1G12060	BAG5	BAG5 [Source:UniProtKB/TrEMBL;Acc:A0A178WFD4]	GO:0051087, GO:0005515	chaperone binding, protein binding		1
BVRB_015000	0.576495	0.484281	0.672421	29.3773	0.21088	lightpink4	hypothetical protein	104885200	AT1G73970		unknown protein; Has 34 Blast hits to 33 proteins in 15 species: Archae - 0; Bacteria - 0; Metazoa - 0; Fungi - 0; Plants - 32; Viruses - 0; Other Eukaryotes - 2 (source: NCBI BLink). [Source:TAIR;Acc:AT1G73970]
BVRB_6g146500	0.576349	0.611476	0.68348	37.2285	0.267239	lightpink4	potassium transporter 4	104897100	AT3G02050	POT4	Potassium transporter 4 [Source:UniProtKB/Swiss-Prot;Acc:Q9LD18]	GO:0016020, GO:0015079, GO:0071805	membrane, potassium ion transmembrane transporter activity, potassium ion transmembrane transport		1
BVRB_5g114380	0.576281	0.295959	0.649104	26.2042	0.188103	lightpink4	hypothetical protein	104894022	AT1G18700		DNAJ heat shock N-terminal domain-containing protein [Source:TAIR;Acc:AT1G18700]				4
BVRB_9g218170	0.576244	0.552308	0.533932	15.9725	0.109681	green	coenzyme Q-binding protein COQ10 homolog B, mitochondrial-like	104904422	AT4G17650		Polyketide cyclase / dehydrase and lipid transport protein [Source:UniProtKB/TrEMBL;Acc:F4JP95]				11
BVRB_4g075530	0.57608	0.358244	0.880402	109.03	0.782658	lightpink4	putative wall-associated receptor kinase-like 16	104890250	AT3G01840	LYK2	Protein LYK2 [Source:UniProtKB/Swiss-Prot;Acc:Q9SGI7]	GO:0005524, GO:0004672, GO:0006468	ATP binding, protein kinase activity, protein phosphorylation
BVRB_5g100550	0.575923	0.477892	0.738135	42.1526	0.302586	lightpink4	myosin-9	104892296	AT1G63300		Myosin heavy chain-related protein [Source:UniProtKB/TrEMBL;Acc:Q9C8T4]
BVRB_3g059440	0.575903	0.400075	0.785175	59.6769	0.428382	lightpink4	hypothetical protein	104889084				GO:0005886, GO:0009506, GO:0005829, GO:0016020, GO:0009735, GO:0005794, GO:0046686, GO:0009269	plasma membrane, plasmodesma, cytosol, membrane, response to cytokinin, Golgi apparatus, response to cadmium ion, response to desiccation
BVRB_2g045040	0.575476	0.389609	0.67452	24.2939	0.166823	green	zinc finger protein CONSTANS-LIKE 4	104906002	AT5G24930	COL4	Zinc finger protein CONSTANS-LIKE 4 [Source:UniProtKB/Swiss-Prot;Acc:Q940T9]	GO:0005622, GO:0008270, GO:0005634, GO:0005515	intracellular, zinc ion binding, nucleus, protein binding
BVRB_9g202800	0.574945	0.579532	0.788161	73.1485	0.525086	lightpink4	threonine--tRNA ligase, mitochondrial 1	104902559	AT1G18130		Class II aaRS and biotin synthetases superfamily protein [Source:UniProtKB/TrEMBL;Acc:F4IAM7]	GO:0005524, GO:0005737, GO:0004812, GO:0006418, GO:0000166, GO:0006435, GO:0004829, GO:0043039	ATP binding, cytoplasm, aminoacyl-tRNA ligase activity, tRNA aminoacylation for protein translation, nucleotide binding, threonyl-tRNA aminoacylation, threonine-tRNA ligase activity, tRNA aminoacylation		40
BVRB_5g101240	0.574771	0.515402	0.698477	45.0029	0.309029	green	ubiquitin carboxyl-terminal hydrolase MINDY-1	104892364	AT4G11860		FAM63A-like protein (DUF544) [Source:UniProtKB/TrEMBL;Acc:Q8LE63]	GO:0005886, GO:0005634, GO:0005829, GO:0004843, GO:1990380	plasma membrane, nucleus, cytosol, thiol-dependent ubiquitin-specific protease activity, Lys48-specific deubiquitinase activity		5
BVRB_1g003430	0.574697	0.366996	0.702221	36.6318	0.262956	lightpink4	hydroquinone glucosyltransferase	104886541				GO:0016758	transferase activity, transferring hexosyl groups		1
BVRB_2g035090	0.574641	0.536909	0.791494	59.9608	0.411742	green	hypothetical protein isoform A	104886700	AT5G24810		ABC1 family protein [Source:UniProtKB/TrEMBL;Acc:F4KIJ2]	GO:0005886, GO:0005794, GO:0005783,	plasma membrane, Golgi apparatus, endoplasmic reticulum,		2
BVRB_9g214660	0.574604	0.552361	0.699397	48.7896	0.350229	lightpink4	50S ribosomal protein L17	104903985	AT5G64650		At5g64650 [Source:UniProtKB/TrEMBL;Acc:Q1ECK2]	GO:0003735, GO:0006412, GO:0005622, GO:0005840	structural constituent of ribosome, translation, intracellular, ribosome		70
BVRB_3g052300	0.574546	0.481486	0.661886	36.3525	0.249628	green	spermine synthase	104888274	AT5G53120	SPDS3	Spermidine synthase 3 [Source:UniProtKB/TrEMBL;Acc:F4KJ05]	GO:0042742, GO:0004766, GO:0016768, GO:0006596, GO:0006597, GO:0003824, GO:0006595	defense response to bacterium, spermidine synthase activity, spermine synthase activity, polyamine biosynthetic process, spermine biosynthetic process, catalytic activity, polyamine metabolic process		21
BVRB_2g041880	0.574489	0.389979	0.824941	72.8633	0.500342	green	DNA-directed RNA polymerase I subunit 2	104887569	AT1G29940	NRPA2	DNA-directed RNA polymerase subunit beta [Source:UniProtKB/TrEMBL;Acc:A0A178W5B4]	GO:0005829, GO:0009561, GO:0003677, GO:0005634, GO:0003899, GO:0006351, GO:0032549	cytosol, megagametogenesis, DNA binding, nucleus, DNA-directed 5'-3' RNA polymerase activity, transcription, DNA-templated, ribonucleoside binding		133
BVRB_8g200250	0.574353	0.479488	0.771879	50.1186	0.359769	lightpink4		870843575
BVRB_1g020530	0.574247	0.459933	0.659764	31.875	0.218881	green		870847435				GO:0006952, GO:0031640, GO:0042742, GO:0050832	defense response, killing of cells of other organism, defense response to bacterium, defense response to fungus	0
BVRB_8g186490	0.574246	0.447805	0.509014	10.4007	0.0746596	lightpink4	F-box protein CPR30	104901064	AT5G48550		F-box associated ubiquitination effector family protein [Source:UniProtKB/TrEMBL;Acc:F4K1R3]	GO:0005515	protein binding
BVRB_4g086140	0.574071	0.320751	0.851083	72.1592	0.495507	green	uncharacterized LOC104891421	104891421	AT1G53250		unknown protein; BEST Arabidopsis thaliana protein match is: unknown protein (TAIR:AT1G53800.1); Has 11909 Blast hits to 7704 proteins in 757 species: Archae - 51; Bacteria - 1338; Metazoa - 4550; Fungi - 987; Plants - 464; Viruses - 24; Other Eukar /.../- 4495 (source: NCBI BLink). [Source:TAIR;Acc:AT1G53250]	GO:0003677,	DNA binding,		2
BVRB_6g141930	0.573958	0.50916	0.803135	74.9625	0.538107	lightpink4	hypothetical protein	104896501				GO:0008270, GO:0006355, GO:0003700, GO:0043565	zinc ion binding, regulation of transcription, DNA-templated, DNA-binding transcription factor activity, sequence-specific DNA binding		1
BVRB_2g043070	0.573885	0.385194	0.705236	33.7195	0.24205	lightpink4		870865786
BVRB_5g112270	0.573839	0.266007	0.878269	84.8289	0.582508	green	regulation of nuclear pre-mRNA domain-containing protein 2	104893754							10
BVRB_6g140250	0.57382	0.33947	0.576428	18.408	0.132139	lightpink4	hypothetical protein	104896271	AT3G55250	PSA3	PDE329 [Source:UniProtKB/TrEMBL;Acc:A0A178VJJ9]	GO:0009570, GO:0005634, GO:0005739, GO:0009507, GO:0009941, GO:0048564, GO:0098572, GO:0009535	chloroplast stroma, nucleus, mitochondrion, chloroplast, chloroplast envelope, photosystem I assembly, stromal side of plastid thylakoid membrane, chloroplast thylakoid membrane		3
BVRB_2g039560	0.573775	0.510471	0.74393	55.6881	0.382403	green	ABC transporter I family member 19	104887251	AT5G44110	ABCI21	ABC transporter I family member 21 [Source:UniProtKB/Swiss-Prot;Acc:Q9XF19]	GO:0005524, GO:0016887	ATP binding, ATPase activity		8
BVRB_3g050770	0.573774	0.604363	0.638458	33.8738	0.232607	green	hypothetical protein isoform A	104888128	AT5G54130		At5g54130 [Source:UniProtKB/TrEMBL;Acc:Q8GUH8]	GO:0005509	calcium ion binding		4
BVRB_5g125750	0.573492	0.431702	0.755747	57.3188	0.411455	lightpink4	putative gamma-glutamylcyclotransferase At3g02910	104908182	AT5G46720		AIG2-like (Avirulence induced gene) family protein [Source:UniProtKB/TrEMBL;Acc:Q9FIQ3]	GO:0008270, GO:0061929	zinc ion binding, gamma-glutamylaminecyclotransferase activity		1
BVRB_5g119740	0.573451	0.43044	0.845005	84.067	0.603463	lightpink4	methylcrotonoyl-CoA carboxylase subunit alpha, mitochondrial	104894538	AT1G03090	MCCA	Methylcrotonoyl-CoA carboxylase subunit alpha, mitochondrial [Source:UniProtKB/Swiss-Prot;Acc:Q42523]	GO:0005524, GO:0046872	ATP binding, metal ion binding		9
BVRB_6g140590	0.573199	0.543917	0.878699	104.124	0.715003	green	S-adenosylmethionine decarboxylase proenzyme-like	104896306	AT3G25570	SAMDC3	S-adenosylmethionine decarboxylase proenzyme 3 [Source:UniProtKB/Swiss-Prot;Acc:Q9LSU6]	GO:0006557, GO:0008295, GO:0006597, GO:0004014	S-adenosylmethioninamine biosynthetic process, spermidine biosynthetic process, spermine biosynthetic process, adenosylmethionine decarboxylase activity
BVRB_1g018040	0.573073	0.385623	0.887905	94.0472	0.645809	green	flowering locus K homology domain	104905294				GO:0003723, GO:0003676	RNA binding, nucleic acid binding
BVRB_8g185490	0.57298	0.539051	0.618288	21.4462	0.153948	lightpink4	homeobox protein knotted-1-like LET6	104900940	AT1G62360	STM	Homeobox protein SHOOT MERISTEMLESS [Source:UniProtKB/Swiss-Prot;Acc:Q38874]	GO:0003677, GO:0006355, GO:0005634, GO:0043565, GO:0005768, GO:0005737, GO:0005886, GO:0003723, GO:0042803, GO:0009934, GO:0048440, GO:0015630, GO:0010582, GO:0009506	DNA binding, regulation of transcription, DNA-templated, nucleus, sequence-specific DNA binding, endosome, cytoplasm, plasma membrane, RNA binding, protein homodimerization activity, regulation of meristem structural organization, carpel development, microtubule cytoskeleton, floral meristem determinacy, plasmodesma		12
BVRB_6g147500	0.572449	0.564323	0.810497	89.5719	0.642979	lightpink4	uncharacterized LOC104897233	104897233							1
BVRB_3g066770	0.572429	0.441614	0.88317	110.549	0.793558	lightpink4		870846516
BVRB_5g098270	0.572396	0.470133	0.773241	56.2406	0.403715	lightpink4	flavonoid 3',5'-hydroxylase-like	104892086				GO:0055114, GO:0020037, GO:0005506, GO:0016705	oxidation-reduction process, heme binding, iron ion binding, oxidoreductase activity, acting on paired donors, with incorporation or reduction of molecular oxygen
BVRB_5g113360	0.572231	0.50218	0.656631	20.2859	0.1393	green		870859481
BVRB_7g165990	0.571851	0.336404	0.816636	64.326	0.441718	green	ABC transporter C family member 5	104899303	AT1G04120	ABCC5	MRP5 [Source:UniProtKB/TrEMBL;Acc:A0A178WGC2]	GO:0005773, GO:0030007, GO:0009651, GO:0005774, GO:0008281, GO:1901527, GO:0000325, GO:0055085, GO:0016021, GO:0005524, GO:0042626, GO:0016887	vacuole, cellular potassium ion homeostasis, response to salt stress, vacuolar membrane, sulfonylurea receptor activity, abscisic acid-activated signaling pathway involved in stomatal movement, plant-type vacuole, transmembrane transport, integral component of membrane, ATP binding, ATPase activity, coupled to transmembrane movement of substances, ATPase activity		6
BVRB_6g133670	0.571744	0.317736	0.75968	52.3049	0.375463	lightpink4	kinesin-like protein KIN-14B	104895504	AT5G65460	KCA2	kinesin like protein for actin based chloroplast movement 2 [Source:TAIR;Acc:AT5G65460]	GO:0005623, GO:0005524, GO:0003777, GO:0008017, GO:0007018, GO:0009904	cell, ATP binding, microtubule motor activity, microtubule binding, microtubule-based movement, chloroplast accumulation movement		4
BVRB_4g074750	0.571742	0.493903	0.773051	55.6157	0.381905	green	probable E3 ubiquitin-protein ligase ARI8	104890186	AT1G65430	ARI8	RBR-type E3 ubiquitin transferase [Source:UniProtKB/TrEMBL;Acc:A0A178WLP2]	GO:0004842, GO:0016567	ubiquitin-protein transferase activity, protein ubiquitination
BVRB_005640	0.571616	0.499061	0.857616	91.3657	0.627396	green	hypothetical protein	104884051				GO:0006629, GO:0016787, GO:0016021, GO:0016020	lipid metabolic process, hydrolase activity, integral component of membrane, membrane		1
BVRB_1g021300	0.571461	0.490177	0.678439	29.7178	0.204068	green	hypothetical protein	104905681	AT1G79600	ABC1K3	ABC1K3 [Source:UniProtKB/TrEMBL;Acc:A0A178WNJ7]	GO:0009507, GO:0009644, GO:0010287, GO:0009414, GO:0009658, GO:0004672, GO:0050821, GO:0080183, GO:0010114, GO:0005524, GO:0006468, GO:0006995, GO:0080177, GO:1902171	chloroplast, response to high light intensity, plastoglobule, response to water deprivation, chloroplast organization, protein kinase activity, protein stabilization, response to photooxidative stress, response to red light, ATP binding, protein phosphorylation, cellular response to nitrogen starvation, plastoglobule organization, regulation of tocopherol cyclase activity		3
BVRB_4g096420	0.571422	0.360506	0.889194	96.943	0.665694	green	pentatricopeptide repeat-containing protein At1g08610	104907675	AT1G08610		Pentatricopeptide repeat-containing protein At1g08610 [Source:UniProtKB/Swiss-Prot;Acc:Q9FRS4]	GO:0005515	protein binding		4
BVRB_9g221140	0.571378	0.437658	0.648293	19.0393	0.13074	green	cleavage and polyadenylation specificity factor subunit 3-I	104904699	AT1G61010	CPSF73-I	Cleavage and polyadenylation specificity factor subunit 3-I [Source:UniProtKB/Swiss-Prot;Acc:Q9C952]				16
BVRB_1g014380	0.571329	0.337646	0.915715	136.755	0.981675	lightpink4	protein canopy-1	104901063	AT1G42480		TLR4 regulator/MIR-interacting MSAP protein [Source:UniProtKB/TrEMBL;Acc:Q680L3]				1
BVRB_007920	0.571161	0.373844	0.711694	35.1283	0.252163	lightpink4	transcription factor bHLH35	104884363	AT5G57150		Basic helix-loop-helix (BHLH) DNA-binding superfamily protein [Source:UniProtKB/TrEMBL;Acc:F4KAJ5]	GO:0046983	protein dimerization activity		2
BVRB_5g109410	0.570962	0.464294	0.740718	42.6406	0.292807	green	protein-lysine N-methyltransferase N6AMT2	104893224	AT3G58470		Protein-lysine N-methyltransferase At3g58470 [Source:UniProtKB/TrEMBL;Acc:Q93Z55]	GO:0003676, GO:0008168, GO:0032259	nucleic acid binding, methyltransferase activity, methylation		8
BVRB_5g114310	0.570856	0.427429	0.719347	47.2901	0.339465	lightpink4	18.5 kDa class I heat shock protein	104894016
BVRB_5g117380	0.570549	0.347972	0.66461	22.3376	0.153389	green	protein MICRORCHIDIA 6	104894409	AT1G19100	MORC6	Protein MICRORCHIDIA 6 [Source:UniProtKB/Swiss-Prot;Acc:Q56Y74]
BVRB_8g190500	0.570535	0.338451	0.900194	99.6505	0.684286	green	3-oxo-Delta(4,5)-steroid 5-beta-reductase	104901635
BVRB_1g003370	0.570367	0.394173	0.685507	35.5958	0.255519	lightpink4	polyubiquitin-like	104886495	AT1G55060	UBQ12	Polyubiquitin 12 [Source:UniProtKB/Swiss-Prot;Acc:Q3E7K8]	GO:0005515	protein binding		48
BVRB_013860	0.570355	0.485072	0.515634	8.7367	0.0599937	green	receptor-like protein kinase HAIKU2	104885030	AT1G09970	LRR XI-23	Receptor-like protein kinase 7 [Source:UniProtKB/Swiss-Prot;Acc:F4I2N7]	GO:0006468, GO:0004672, GO:0005524, GO:0016021, GO:0016020, GO:0005515	protein phosphorylation, protein kinase activity, ATP binding, integral component of membrane, membrane, protein binding		3
BVRB_6g149070	0.570187	0.489337	0.657551	31.7166	0.217794	green	U4/U6 small nuclear ribonucleoprotein Prp31 homolog	104897408	AT1G70400		CONTAINS InterPro DOMAIN/s: NOSIC (InterPro:IPR012976); BEST Arabidopsis thaliana protein match is: pre-mRNA processing ribonucleoprotein binding region-containing protein (TAIR:AT1G60170.1); Has 479 Blast hits to 479 proteins in 178 species: Archae /.../Bacteria - 0; Metazoa - 125; Fungi - 138; Plants - 124; Viruses - 0; Other Eukaryotes - 92 (source: NCBI BLink). [Source:TAIR;Acc:AT1G70400]	GO:0000398, GO:0046540, GO:0000244	mRNA splicing, via spliceosome, U4/U6 x U5 tri-snRNP complex, spliceosomal tri-snRNP complex assembly		49
BVRB_4g086950	0.570048	0.549174	0.799925	72.7071	0.521917	lightpink4	proton pump-interactor 1-like	104891515	AT5G36780	PPI3A	Proton pump-interactor 3B [Source:UniProtKB/Swiss-Prot;Acc:P0DKC0]	GO:0005783, GO:0005886, GO:0010155	endoplasmic reticulum, plasma membrane, regulation of proton transport		2
BVRB_001300	0.570039	0.63275	0.611002	20.28	0.145577	lightpink4	hypothetical protein	104883462	AT2G06010	ORG4	OBP3-responsive protein 4 (ORG4) [Source:UniProtKB/TrEMBL;Acc:Q8VY85]	GO:0009751, GO:0009536	response to salicylic acid, plastid
BVRB_1g021950	0.569833	0.5503	0.613883	26.0138	0.178633	green	BRASSINOSTEROID INSENSITIVE 1-associated receptor kinase 1	104905770	AT4G33430	BAK1	BRI1-associated receptor kinase [Source:UniProtKB/TrEMBL;Acc:F4JIX9]	GO:0019199, GO:0007165, GO:0005524, GO:0004672, GO:0006468, GO:0005102, GO:0005515	transmembrane receptor protein kinase activity, signal transduction, ATP binding, protein kinase activity, protein phosphorylation, signaling receptor binding, protein binding		2
BVRB_1g011980	0.569402	0.459262	0.853155	75.6135	0.519227	green	protein S-acyltransferase 8	104896131	AT4G24630	PAT08	S-acyltransferase [Source:UniProtKB/TrEMBL;Acc:A0A178UXE5]	GO:0019706	protein-cysteine S-palmitoyltransferase activity
BVRB_1g014480	0.569326	0.360782	0.879476	90.9912	0.624824	green	Fanconi anemia group J protein homolog	104901128	AT1G20750		RAD3-like DNA-binding helicase protein [Source:UniProtKB/TrEMBL;Acc:F4HUN8]	GO:0003677, GO:0005524, GO:0004003, GO:0003676, GO:0006139, GO:0008026, GO:0016818	DNA binding, ATP binding, ATP-dependent DNA helicase activity, nucleic acid binding, nucleobase-containing compound metabolic process, ATP-dependent helicase activity, hydrolase activity, acting on acid anhydrides, in phosphorus-containing anhydrides		16
BVRB_2g046560	0.569181	0.241889	0.763542	41.1817	0.282789	green	AMSH-like ubiquitin thioesterase 3	104906198
BVRB_6g149680	0.569145	0.373442	0.81496	78.595	0.564183	lightpink4	hypothetical protein	104897459	AT2G33550	ASR3	Trihelix transcription factor ASR3 [Source:UniProtKB/Swiss-Prot;Acc:Q8VZ20]	GO:0003677, GO:0005634, GO:0042803, GO:0045892, GO:0050777, GO:0071219	DNA binding, nucleus, protein homodimerization activity, negative regulation of transcription, DNA-templated, negative regulation of immune response, cellular response to molecule of bacterial origin
BVRB_011930	0.569124	0.495489	0.788083	74.4219	0.511045	green	kinesin-like protein KIN-13A	104884771	AT3G16630	KIN13A	Kinesin-like protein [Source:UniProtKB/TrEMBL;Acc:A0A178VP70]	GO:0003774, GO:0005874, GO:0008017, GO:0007018, GO:0003777, GO:0005524, GO:0000166, GO:0005886, GO:0005795, GO:0009834, GO:1903338, GO:0090058, GO:0010090, GO:0009531, GO:0007019, GO:0043231	motor activity, microtubule, microtubule binding, microtubule-based movement, microtubule motor activity, ATP binding, nucleotide binding, plasma membrane, Golgi stack, plant-type secondary cell wall biogenesis, regulation of cell wall organization or biogenesis, metaxylem development, trichome morphogenesis, secondary cell wall, microtubule depolymerization, intracellular membrane-bounded organe…		7
BVRB_2g041850	0.569015	0.336111	0.735786	51.284	0.368135	lightpink4	peptidyl-prolyl cis-trans isomerase CYP22	104887565	AT2G38730	CYP22	Peptidyl-prolyl cis-trans isomerase CYP22 [Source:UniProtKB/Swiss-Prot;Acc:Q9ZVJ4]	GO:0005886, GO:0005829, GO:0005773, GO:0006457, GO:0003755, GO:0000413	plasma membrane, cytosol, vacuole, protein folding, peptidyl-prolyl cis-trans isomerase activity, protein peptidyl-prolyl isomerization		26
BVRB_5g118170	0.568961	0.44253	0.491967	9.77957	0.067155	green	pachytene checkpoint protein 2 homolog	104894356	AT4G24710		P-loop containing nucleoside triphosphate hydrolases superfamily protein [Source:TAIR;Acc:AT4G24710]	GO:0005694, GO:0005634, GO:0007129, GO:0007131, GO:0042138, GO:0005524	chromosome, nucleus, synapsis, reciprocal meiotic recombination, meiotic DNA double-strand break formation, ATP binding		28
BVRB_8g200980	0.568854	0.670217	0.574929	23.8354	0.163674	green	MACPF domain-containing protein CAD1	104882937	AT1G29690	CAD1	MACPF domain-containing protein CAD1 [Source:UniProtKB/Swiss-Prot;Acc:Q9C7N2]	GO:0006955, GO:0008219, GO:0009626, GO:0010337	immune response, cell death, plant-type hypersensitive response, regulation of salicylic acid metabolic process
BVRB_5g114690	0.568801	0.417586	0.795394	64.7781	0.465	lightpink4	malate dehydrogenase, chloroplastic	104894044	AT3G53910		Malate dehydrogenase-like protein [Source:UniProtKB/TrEMBL;Acc:Q9M335]	GO:0005975, GO:0016491, GO:0055114, GO:0003824, GO:0006108, GO:0016616, GO:0006099, GO:0016615, GO:0030060	carbohydrate metabolic process, oxidoreductase activity, oxidation-reduction process, catalytic activity, malate metabolic process, oxidoreductase activity, acting on the CH-OH group of donors, NAD or NADP as acceptor, tricarboxylic acid cycle, malate dehydrogenase activity, L-malate dehydrogenase activity		37
BVRB_5g111810	0.568754	0.514227	0.805653	72.2206	0.518425	lightpink4	OTU domain-containing protein At3g57810	104893674	AT2G38025		At2g38025 [Source:UniProtKB/TrEMBL;Acc:Q8GYW0]	GO:0016579, GO:0004843, GO:0030433, GO:1904265	protein deubiquitination, thiol-dependent ubiquitin-specific protease activity, ubiquitin-dependent ERAD pathway, ubiquitin-specific protease activity involved in negative regulation of retrograde protein transport, ER to cytosol		2
BVRB_9g211700	0.568736	0.37365	0.766312	42.4847	0.291736	green	uncharacterized RNA methyltransferase CT0009	104903700	AT3G21300		RNA methyltransferase family protein [Source:UniProtKB/TrEMBL;Acc:Q9LU28]	GO:0009409, GO:0006396, GO:0008173	response to cold, RNA processing, RNA methyltransferase activity		30
BVRB_3g056910	0.568573	0.598783	0.665227	31.9687	0.219525	green	endonuclease III homolog 1, chloroplastic	104888774	AT1G05900	NTH2	Endonuclease III homolog [Source:UniProtKB/TrEMBL;Acc:A0A178W393]	GO:0000703, GO:0003677, GO:0005634, GO:0003824, GO:0051539, GO:0006281, GO:0006284, GO:0006285, GO:0019104, GO:0003906	oxidized pyrimidine nucleobase lesion DNA N-glycosylase activity, DNA binding, nucleus, catalytic activity, 4 iron, 4 sulfur cluster binding, DNA repair, base-excision repair, base-excision repair, AP site formation, DNA N-glycosylase activity, DNA-(apurinic or apyrimidinic site) endonuclease activity		13
BVRB_3g050890	0.568317	0.355889	0.8425	100.845	0.723898	lightpink4	nascent polypeptide-associated complex subunit alpha-like protein 2	104888142	AT4G10480		Putative alpha NAC [Source:UniProtKB/TrEMBL;Acc:Q0WWN5]	GO:0005854	nascent polypeptide-associated complex		33
BVRB_1g012970	0.568284	0.395152	0.815967	63.9104	0.438864	green	leishmanolysin-like peptidase	104898653	AT5G42620		Metalloendopeptidase / zinc ion binding protein [Source:UniProtKB/TrEMBL;Acc:F4K306]	GO:0016020, GO:0006508, GO:0004222, GO:0007155	membrane, proteolysis, metalloendopeptidase activity, cell adhesion		6
BVRB_1g003050	0.568211	0.367904	0.466653	6.19195	0.044448	lightpink4	uncharacterized LOC104883650	104883650	AT3G61770		Acid phosphatase/vanadium-dependent haloperoxidase-related protein [Source:UniProtKB/TrEMBL;Acc:Q8RXV2]
BVRB_003450	0.568126	0.577847	0.711411	41.842	0.287323	green	hypothetical protein	104883772	AT4G37030		Membrane protein [Source:UniProtKB/TrEMBL;Acc:Q58FU6]	GO:0016021, GO:0016020	integral component of membrane, membrane
BVRB_2g046760	0.567934	0.414713	0.788336	50.8834	0.349409	green	vacuolar amino acid transporter 1	104906217	AT5G15240	AVT1J	Amino acid transporter AVT1J [Source:UniProtKB/Swiss-Prot;Acc:Q9LXF8]				1
BVRB_2g031930	0.567878	0.334091	0.658342	27.084	0.185982	green	eukaryotic translation initiation factor 3 subunit L	104885058	AT5G25757		Eukaryotic translation initiation factor 3 subunit L [Source:UniProtKB/TrEMBL;Acc:F4JY76]	GO:0016282, GO:0033290, GO:0001731, GO:0003743, GO:0005737, GO:0005852	eukaryotic 43S preinitiation complex, eukaryotic 48S preinitiation complex, formation of translation preinitiation complex, translation initiation factor activity, cytoplasm, eukaryotic translation initiation factor 3 complex		25
BVRB_6g142410	0.567808	0.519728	0.748579	48.1036	0.345305	lightpink4	hypothetical protein	104896566	AT1G68220		Aerobic coproporphyrinogen-III oxidase (DUF1218) [Source:UniProtKB/TrEMBL;Acc:Q9C9F7]	GO:0005886	plasma membrane
BVRB_1g014820	0.567747	0.586998	0.623961	32.2889	0.231781	lightpink4		870868232
BVRB_9g218330	0.567483	0.486583	0.818264	76.8515	0.551667	lightpink4	hypothetical protein	104904430
BVRB_6g143680	0.566665	0.247201	0.67381	21.812	0.14978	green	protein EI24 homolog	104896712	AT4G06676		Protein EI24 homolog [Source:UniProtKB/Swiss-Prot;Acc:Q5BPL5]				1
BVRB_8g181830	0.566623	0.447706	0.592057	19.1052	0.137144	lightpink4	uncharacterized LOC104900570	104900570	AT1G29040		50S ribosomal protein L34 [Source:UniProtKB/TrEMBL;Acc:Q8LDL9]	GO:0005773, GO:0009507	vacuole, chloroplast
BVRB_2g033700	0.566463	0.428293	0.865753	104.21	0.748059	lightpink4	hypothetical protein	104886547	AT5G21940		At5g21940 [Source:UniProtKB/TrEMBL;Acc:Q9C593]				21
BVRB_2g037180	0.566288	0.329666	0.880999	94.1286	0.646368	green	ABC transporter B family member 20	104886957	AT3G55320	ABCB20	ABC transporter B family member 20 [Source:UniProtKB/Swiss-Prot;Acc:Q9M3B9]	GO:0055085, GO:0016021, GO:0005524, GO:0042626, GO:0016887	transmembrane transport, integral component of membrane, ATP binding, ATPase activity, coupled to transmembrane movement of substances, ATPase activity		4
BVRB_6g130470	0.566228	0.339032	0.515498	9.93466	0.06822	green	26S proteasome non-ATPase regulatory subunit 4 homolog	104895180	AT4G38630	RPN10	RPN10 [Source:UniProtKB/TrEMBL;Acc:A0A178V4I4]				47
BVRB_6g135980	0.566136	0.456341	0.832872	72.9627	0.501025	green	hypothetical protein	104895746	AT5G65980	PILS7	Protein PIN-LIKES 7 [Source:UniProtKB/Swiss-Prot;Acc:Q9FKY4]	GO:0055085, GO:0016021	transmembrane transport, integral component of membrane		1
BVRB_7g166630	0.566102	0.335205	0.558408	12.2668	0.0880556	lightpink4	auxin-responsive protein IAA13	104899391	AT4G28640	IAA11	Auxin-responsive protein [Source:UniProtKB/TrEMBL;Acc:A8MR39]	GO:0009734, GO:0010200, GO:0006355, GO:0005634, GO:0005515	auxin-activated signaling pathway, response to chitin, regulation of transcription, DNA-templated, nucleus, protein binding		6
BVRB_1g004940	0.566063	0.631398	0.708863	45.624	0.313294	green	probable 1-acylglycerol-3-phosphate O-acyltransferase	104887726	AT4G24160		1-acylglycerol-3-phosphate O-acyltransferase [Source:UniProtKB/Swiss-Prot;Acc:O22975]	GO:0004623, GO:0055088, GO:0016298, GO:0042171, GO:0055089, GO:0055091, GO:0070328, GO:0003824	phospholipase A2 activity, lipid homeostasis, lipase activity, lysophosphatidic acid acyltransferase activity, fatty acid homeostasis, phospholipid homeostasis, triglyceride homeostasis, catalytic activity		7
BVRB_3g063610	0.566046	0.287837	0.805621	64.0785	0.440018	green	ribosome biogenesis protein BMS1 homolog	104889551	AT1G06720		P-loop containing nucleoside triphosphate hydrolases superfamily protein [Source:TAIR;Acc:AT1G06720]	GO:0005634, GO:0005525, GO:0042254	nucleus, GTP binding, ribosome biogenesis		80
BVRB_9g223340	0.566044	0.404894	0.606238	15.6991	0.107804	green	uncharacterized acetyltransferase At3g50280-like	104904906				GO:0016747	transferase activity, transferring acyl groups other than amino-acyl groups
BVRB_2g029090	0.565914	0.541518	0.568391	18.9055	0.13571	lightpink4	alpha-N-acetylglucosaminidase	104907713	AT5G13690	NAGLU	Alpha-N-acetylglucosaminidase [Source:UniProtKB/Swiss-Prot;Acc:Q9FNA3]	GO:0005773, GO:0009793, GO:0051781	vacuole, embryo development ending in seed dormancy, positive regulation of cell division		17
BVRB_5g113210	0.565872	0.556142	0.637284	20.4971	0.140751	green	golgin candidate 6	104893899	AT3G27530	GC6	Golgin candidate 6 [Source:UniProtKB/Swiss-Prot;Acc:B0F9L4]	GO:0005829, GO:0005794, GO:0009791, GO:0005795, GO:0016020, GO:0006886, GO:0005737, GO:0048280, GO:0008565, GO:0000139, GO:0032527	cytosol, Golgi apparatus, post-embryonic development, Golgi stack, membrane, intracellular protein transport, cytoplasm, vesicle fusion with Golgi apparatus, protein transporter activity, Golgi membrane, protein exit from endoplasmic reticulum		21
BVRB_9g202350	0.565746	0.42763	0.706579	40.4064	0.290051	lightpink4	protease 2	104902518	AT1G50380		Prolyl oligopeptidase family protein [Source:TAIR;Acc:AT1G50380]	GO:0005829, GO:0004252, GO:0006508, GO:0008236, GO:0070008	cytosol, serine-type endopeptidase activity, proteolysis, serine-type peptidase activity, serine-type exopeptidase activity		4
BVRB_3g057230	0.565737	0.323749	0.851961	97.9014	0.70277	lightpink4	putative disease resistance RPP13-like protein 1	104888806				GO:0043531	ADP binding
BVRB_4g070840	0.565486	0.294553	0.85821	86.5386	0.594249	green	transcription factor Pur-alpha 1	104889830	AT2G32080	PURA1	PUR ALPHA-1 [Source:UniProtKB/TrEMBL;Acc:A0A178VXA3]	GO:0005737, GO:0003729, GO:0046686	cytoplasm, mRNA binding, response to cadmium ion		5
BVRB_8g199790	0.565466	0.546357	0.854384	84.1344	0.577739	green	vacuolar protein sorting-associated protein 28 homolog 2	104909113	AT4G05000	VPS28-2	Vacuolar protein sorting-associated protein 28 homolog [Source:UniProtKB/TrEMBL;Acc:A0A178V397]	GO:0015031, GO:0005768, GO:0006810, GO:0043328, GO:0000813, GO:0032509	protein transport, endosome, transport, protein transport to vacuole involved in ubiquitin-dependent protein catabolic process via the multivesicular body sorting pathway, ESCRT I complex, endosome transport via multivesicular body sorting pathway		7
BVRB_7g157180	0.565452	0.461113	0.627111	19.74	0.141701	lightpink4		870854798				GO:0006355, GO:0003690	regulation of transcription, DNA-templated, double-stranded DNA binding
BVRB_4g073960	0.565376	0.413506	0.670147	28.8449	0.198074	green	probable LRR receptor-like serine/threonine-protein kinase RKF3	104890110	AT2G48010	RKF3	Probable LRR receptor-like serine/threonine-protein kinase RKF3 [Source:UniProtKB/Swiss-Prot;Acc:P93050]	GO:0005524, GO:0004672, GO:0006468	ATP binding, protein kinase activity, protein phosphorylation		2
BVRB_5g125970	0.565286	0.396495	0.807336	63.5047	0.436078	green	hypothetical protein	104908215	AT1G48950		C3HC zinc finger-like protein [Source:UniProtKB/TrEMBL;Acc:F4I045]	GO:0008270, GO:0005634	zinc ion binding, nucleus		6
BVRB_3g070040	0.565133	0.539554	0.833715	77.6957	0.557727	lightpink4	protein NETWORKED 1A	104906905	AT3G22790	NET1A	Protein NETWORKED 1A [Source:UniProtKB/Swiss-Prot;Acc:Q9LUI2]	GO:0003779	actin binding		1
BVRB_6g148230	0.565019	0.500775	0.552024	12.0455	0.0827146	green	ABC transporter B family member 26, chloroplastic	104897284	AT1G70610	ABCB26	ABC transporter B family member 26, chloroplastic [Source:UniProtKB/Swiss-Prot;Acc:Q8RY46]	GO:0009941, GO:0009507, GO:0055085, GO:0016021, GO:0005524, GO:0042626, GO:0016887	chloroplast envelope, chloroplast, transmembrane transport, integral component of membrane, ATP binding, ATPase activity, coupled to transmembrane movement of substances, ATPase activity		1
BVRB_4g088430	0.564756	0.415058	0.372592	3.61434	0.0248192	green	hypothetical protein	104891691	AT4G26965		NADH dehydrogenase [ubiquinone] 1 alpha subcomplex subunit 12 [Source:UniProtKB/TrEMBL;Acc:Q8RXY1]	GO:0009055, GO:0016020, GO:0008137	electron transfer activity, membrane, NADH dehydrogenase (ubiquinone) activity	0	4
BVRB_6g128180	0.564732	0.378416	0.604382	17.2777	0.124025	lightpink4	adenylyl-sulfate kinase, chloroplastic	104894954	AT5G67520	APK4	Adenylyl-sulfate kinase 4, chloroplastic [Source:UniProtKB/Swiss-Prot;Acc:Q84JF0]	GO:0070814, GO:0005829, GO:0009507, GO:0005524, GO:0000103, GO:0004020	hydrogen sulfide biosynthetic process, cytosol, chloroplast, ATP binding, sulfate assimilation, adenylylsulfate kinase activity		8
BVRB_6g148040	0.564697	0.545658	0.767633	70.9101	0.509018	lightpink4	hypothetical protein	104897268	AT1G10740		Alpha/beta-Hydrolases superfamily protein [Source:UniProtKB/TrEMBL;Acc:Q9SAC8]				1
BVRB_9g215340	0.564635	0.455597	0.802781	70.3629	0.505089	lightpink4		870849268
BVRB_4g094000	0.564613	0.604163	0.716533	42.4579	0.291552	green	60S ribosomal protein L18a-like protein	104907335	AT1G53560		At1g53560 [Source:UniProtKB/TrEMBL;Acc:Q9LPH1]				1
BVRB_9g222670	0.563885	0.356485	0.57239	16.4845	0.118331	lightpink4	inositol-tetrakisphosphate 1-kinase 3-like	104904836	AT4G33770	ITPK2	Inositol-tetrakisphosphate 1-kinase 2 [Source:UniProtKB/Swiss-Prot;Acc:O81893]	GO:0047325, GO:0005622, GO:0005524, GO:0000287, GO:0052725, GO:0052726, GO:0032957, GO:0010214	inositol tetrakisphosphate 1-kinase activity, intracellular, ATP binding, magnesium ion binding, inositol-1,3,4-trisphosphate 6-kinase activity, inositol-1,3,4-trisphosphate 5-kinase activity, inositol trisphosphate metabolic process, seed coat development		4
BVRB_012090	0.563775	0.566198	0.727099	34.5321	0.237127	green	hypothetical protein isoform B	104884790	AT5G18540		At5g18540 [Source:UniProtKB/TrEMBL;Acc:Q6GKY0]
BVRB_1g008180	0.563757	0.596724	0.469241	7.86124	0.0564307	lightpink4	cyclin-D4-1	104891536				GO:0005634	nucleus		4
BVRB_6g147690	0.563726	0.444657	0.647918	29.3876	0.210955	lightpink4	two-component response regulator ARR11	104897247	AT1G67710	ARR11	Two-component response regulator [Source:UniProtKB/TrEMBL;Acc:Q0WRT0]	GO:0009735, GO:0003700, GO:2000022, GO:0010082, GO:0009787, GO:0003677, GO:0007165, GO:0000160, GO:2000031	response to cytokinin, DNA-binding transcription factor activity, regulation of jasmonic acid mediated signaling pathway, regulation of root meristem growth, regulation of abscisic acid-activated signaling pathway, DNA binding, signal transduction, phosphorelay signal transduction system, regulation of salicylic acid mediated signaling pathway		6
BVRB_9g203520	0.563666	0.353173	0.523327	9.76908	0.0701259	lightpink4	hypothetical protein	104902627	AT3G19900		AT3G19900 protein [Source:UniProtKB/TrEMBL;Acc:Q8LDI1]	GO:0009507	chloroplast
BVRB_4g094310	0.56352	0.426669	0.656833	26.1489	0.187706	lightpink4	ubiquitin carboxyl-terminal hydrolase 25	104907359				GO:0006511, GO:0036459, GO:0016579	ubiquitin-dependent protein catabolic process, thiol-dependent ubiquitinyl hydrolase activity, protein deubiquitination
BVRB_3g056210	0.563441	0.356964	0.831979	86.9548	0.624192	lightpink4	hypothetical protein isoform B	104888715	AT3G03930		F20H23.2 protein [Source:UniProtKB/TrEMBL;Acc:Q9S828]	GO:0005524, GO:0004672, GO:0006468	ATP binding, protein kinase activity, protein phosphorylation		8
BVRB_4g074640	0.563425	0.428197	0.886558	99.4647	0.68301	green	V-type proton ATPase subunit H	104890174	AT3G42050	VHA-H	V-type proton ATPase subunit H [Source:UniProtKB/Swiss-Prot;Acc:Q9LX65]	GO:0005886, GO:0009507, GO:0005774, GO:0005794, GO:0005773, GO:0000325, GO:0015991, GO:0046961, GO:0000221	plasma membrane, chloroplast, vacuolar membrane, Golgi apparatus, vacuole, plant-type vacuole, ATP hydrolysis coupled proton transport, proton-transporting ATPase activity, rotational mechanism, vacuolar proton-transporting V-type ATPase, V1 domain		6
BVRB_5g102840	0.563369	0.270567	0.678143	23.0431	0.158233	green	transcription factor TGA4	104892504				GO:0043565, GO:0006351	sequence-specific DNA binding, transcription, DNA-templated
BVRB_9g215610	0.563337	0.318473	0.793647	73.8417	0.530062	lightpink4	alpha-1,3-mannosyl-glycoprotein 2-beta-N-acetylglucosaminyltransferase	104904067	AT4G38240	GNTI	Alpha-1,3-mannosyl-glycoprotein 2-beta-N-acetylglucosaminyltransferase [Source:UniProtKB/Swiss-Prot;Acc:Q9XGM8]	GO:0005794, GO:0005768, GO:0005802, GO:0003827, GO:0016262, GO:0016757, GO:0006486, GO:0006491, GO:0006972, GO:0008375	Golgi apparatus, endosome, trans-Golgi network, alpha-1,3-mannosylglycoprotein 2-beta-N-acetylglucosaminyltransferase activity, protein N-acetylglucosaminyltransferase activity, transferase activity, transferring glycosyl groups, protein glycosylation, N-glycan processing, hyperosmotic response, acetylglucosaminyltransferase activity		10
BVRB_6g150650	0.563267	0.425186	0.636879	25.3406	0.181904	lightpink4	hypothetical protein	104897549	AT2G25560		At2g25560/F13B15.22 [Source:UniProtKB/TrEMBL;Acc:Q9SLA7]
BVRB_2g034340	0.563196	0.527743	0.678497	28.7843	0.206624	lightpink4	hypothetical protein	104886602	AT5G58130	ROS3	RNA-binding (RRM/RBD/RNP motifs) family protein [Source:UniProtKB/TrEMBL;Acc:Q9FGT1]	GO:0003676	nucleic acid binding		5
BVRB_3g069240	0.563136	0.508162	0.638717	33.0718	0.227099	green	probable pectate lyase 18	104906800	AT3G54920	PMR6	Probable pectate lyase 13 [Source:UniProtKB/Swiss-Prot;Acc:Q93Z04]	GO:0045490	pectin catabolic process		5
BVRB_2g029880	0.563109	0.319416	0.425552	4.02155	0.0276154	green	peroxidase P7	104908326				GO:0042744, GO:0055114, GO:0004601, GO:0020037, GO:0006979	hydrogen peroxide catabolic process, oxidation-reduction process, peroxidase activity, heme binding, response to oxidative stress		2
BVRB_2g032060	0.563092	0.320153	0.852498	80.7161	0.554266	green	tocopherol cyclase, chloroplastic	104885180	AT4G32770	VTE1	Tocopherol cyclase, chloroplastic [Source:UniProtKB/Swiss-Prot;Acc:Q94FY7]	GO:0006979, GO:0009941, GO:0009507, GO:0006631, GO:0009534, GO:0031347, GO:0010287, GO:0009644, GO:0009266, GO:0009915, GO:0010189, GO:0009651, GO:0015994, GO:0009976, GO:0016122	response to oxidative stress, chloroplast envelope, chloroplast, fatty acid metabolic process, chloroplast thylakoid, regulation of defense response, plastoglobule, response to high light intensity, response to temperature stimulus, phloem sucrose loading, vitamin E biosynthetic process, response to salt stress, chlorophyll metabolic process, tocopherol cyclase activity, xanthophyll metabolic pro…		14
BVRB_6g133250	0.563068	0.354196	0.794484	65.5112	0.470263	lightpink4	trihelix transcription factor GT-2-like	104895464	AT1G76890	GT-2	Trihelix transcription factor GT-2 [Source:UniProtKB/Swiss-Prot;Acc:Q39117]
BVRB_1g020130	0.562741	0.36363	0.580337	15.318	0.109958	lightpink4	peroxisomal membrane protein 11C	104905500	AT3G61070	PEX11E	PEX11E [Source:UniProtKB/TrEMBL;Acc:A0A178VG67]	GO:0005779, GO:0016559	integral component of peroxisomal membrane, peroxisome fission		18
BVRB_002350	0.562383	0.307564	0.795524	64.4857	0.462901	lightpink4	ankyrin repeat-containing protein ITN1-like	104883631				GO:0016021, GO:0016020, GO:0005515	integral component of membrane, membrane, protein binding
BVRB_8g200370	0.562289	0.552371	0.61268	23.6451	0.169733	lightpink4	adenosine deaminase-like protein	104882834	AT4G04880		adenosine/AMP deaminase family protein [Source:TAIR;Acc:AT4G04880]	GO:0019239	deaminase activity		46
BVRB_7g179300	0.562187	0.535192	0.637402	30.3409	0.208347	green	mRNA-capping enzyme	104908854	AT5G01290		mRNA capping enzyme family protein [Source:UniProtKB/TrEMBL;Acc:Q8GSD7]	GO:0008138, GO:0035335, GO:0006470, GO:0004725, GO:0016787, GO:0005634, GO:0098507, GO:0006370, GO:0004651, GO:0004484, GO:0016311, GO:0016791	protein tyrosine/serine/threonine phosphatase activity, peptidyl-tyrosine dephosphorylation, protein dephosphorylation, protein tyrosine phosphatase activity, hydrolase activity, nucleus, polynucleotide 5' dephosphorylation, 7-methylguanosine mRNA capping, polynucleotide 5'-phosphatase activity, mRNA guanylyltransferase activity, dephosphorylation, phosphatase activity		5
BVRB_5g098060	0.56204	0.512131	0.638645	30.6404	0.210404	green	organic cation/carnitine transporter 3	104892068	AT1G16390	OCT3	Organic cation/carnitine transporter 3 [Source:UniProtKB/Swiss-Prot;Acc:Q9SA38]	GO:0022857, GO:0055085, GO:0016021	transmembrane transporter activity, transmembrane transport, integral component of membrane
BVRB_8g197290	0.562	0.4364	0.753795	49.1799	0.353031	lightpink4	NADP-dependent malic enzyme	104902285	AT2G19900	NADP-ME1	NADP-dependent malic enzyme 1 [Source:UniProtKB/Swiss-Prot;Acc:O82191]	GO:0006108, GO:0051260, GO:0055114, GO:0051287, GO:0004471, GO:0004470, GO:0004473	malate metabolic process, protein homooligomerization, oxidation-reduction process, NAD binding, malate dehydrogenase (decarboxylating) (NAD+) activity, malic enzyme activity, malate dehydrogenase (decarboxylating) (NADP+) activity		17
BVRB_9g210150	0.561944	0.478457	0.781381	63.2862	0.45429	lightpink4	hypothetical protein	104903530	AT2G31130		At2g31130/T16B12.6 [Source:UniProtKB/TrEMBL;Acc:O82271]
BVRB_1g020160	0.561834	0.451532	0.412838	5.0306	0.0361114	lightpink4	F-box protein PP2-A13	104905503	AT3G61060	AtPP2-A13	Phloem protein 2-A13 [Source:UniProtKB/TrEMBL;Acc:F4JD33]	GO:0009611, GO:0005515	response to wounding, protein binding
BVRB_5g124740	0.561769	0.475966	0.57611	13.2074	0.0906933	green	11-beta-hydroxysteroid dehydrogenase 1B-like	104908056	AT5G50770	HSD6	11-beta-hydroxysteroid dehydrogenase-like 6 [Source:UniProtKB/Swiss-Prot;Acc:Q9LUE4]	GO:0055114, GO:0016491	oxidation-reduction process, oxidoreductase activity
BVRB_3g054840	0.561654	0.380998	0.712911	32.9101	0.225989	green		870865269
BVRB_7g173980	0.561502	0.381722	0.838496	86.5447	0.621248	lightpink4	hypothetical protein	104900123
BVRB_3g049490	0.561496	0.543126	0.701783	39.9002	0.286417	lightpink4		870865612
BVRB_2g036040	0.561477	0.561396	0.714427	43.8332	0.300997	green	ABC transporter G family member 24	104886804	AT1G53390	ABCG24	ABC transporter G family member 24 [Source:UniProtKB/Swiss-Prot;Acc:Q9MAG3]	GO:0005886, GO:0005524, GO:0016887	plasma membrane, ATP binding, ATPase activity
BVRB_9g206480	0.56145	0.461999	0.753787	49.683	0.356642	lightpink4	nuclear transcription factor Y subunit B-3	104903009				GO:0006355, GO:0043565, GO:0046982, GO:0005634	regulation of transcription, DNA-templated, sequence-specific DNA binding, protein heterodimerization activity, nucleus		8
BVRB_7g162750	0.561327	0.548659	0.666484	28.6222	0.196545	green		870854427
BVRB_9g206820	0.561316	0.486255	0.761265	52.399	0.359817	green	26S proteasome non-ATPase regulatory subunit 12 homolog A	104903045	AT5G09900	EMB2107	26S proteasome regulatory subunit, putative (RPN5) [Source:UniProtKB/TrEMBL;Acc:B3H6B0]				42
BVRB_9g208050	0.561068	0.275669	0.665012	28.7654	0.206488	lightpink4	cellulose synthase A catalytic subunit 1 [UDP-forming]	104903249	AT4G32410	CESA1	Cellulose synthase A catalytic subunit 1 [UDP-forming] [Source:UniProtKB/Swiss-Prot;Acc:O48946]	GO:0071555, GO:0016020, GO:0016760, GO:0030244	cell wall organization, membrane, cellulose synthase (UDP-forming) activity, cellulose biosynthetic process
BVRB_5g101160	0.560735	0.397145	0.859887	83.5587	0.573786	green	SPX domain-containing membrane protein At4g22990	104892355	AT4G22990		Major Facilitator Superfamily with SPX (SYG1/Pho81/XPR1) domain-containing protein [Source:UniProtKB/TrEMBL;Acc:F4JMQ7]	GO:0055085, GO:0016021	transmembrane transport, integral component of membrane		4
BVRB_011370	0.560176	0.32001	0.846599	89.4775	0.642301	lightpink4	probable Xaa-Pro aminopeptidase P	104884704				GO:0006508, GO:0016787, GO:0070006, GO:0046872	proteolysis, hydrolase activity, metalloaminopeptidase activity, metal ion binding		6
BVRB_1g018020	0.559919	0.451927	0.771199	73.6984	0.529033	lightpink4	hypothetical protein	104905292	AT4G22000		At4g22000 [Source:UniProtKB/TrEMBL;Acc:O65448]
BVRB_2g039810	0.559845	0.362902	0.840741	95.0589	0.682366	lightpink4	ribulose-phosphate 3-epimerase, cytoplasmic isoform-like	104887275	AT3G01850		Ribulose-phosphate 3-epimerase [Source:UniProtKB/TrEMBL;Acc:Q94K13]	GO:0016857, GO:0005975, GO:0003824	racemase and epimerase activity, acting on carbohydrates and derivatives, carbohydrate metabolic process, catalytic activity		27
BVRB_9g213740	0.559761	0.513624	0.562298	13.6641	0.098086	lightpink4	annexin D5-like	104903898	AT1G68090	ANN5	Annexin D5 [Source:UniProtKB/Swiss-Prot;Acc:Q9C9X3]	GO:0005509, GO:0005544	calcium ion binding, calcium-dependent phospholipid binding		1
BVRB_9g214670	0.559483	0.384238	0.613723	20.1183	0.144416	lightpink4		870849197
BVRB_1g000310	0.559478	0.333608	0.771827	54.2004	0.38907	lightpink4	membrane magnesium transporter	104886706	AT5G03345		FUNCTIONS IN: molecular_function unknown; INVOLVED IN: biological_process unknown; LOCATED IN: endomembrane system; EXPRESSED IN: 24 plant structures; EXPRESSED DURING: 15 growth stages; CONTAINS InterPro DOMAIN/s: Magnesium transporter (InterPro:IP /.../7); Has 30201 Blast hits to 17322 proteins in 780 species: Archae - 12; Bacteria - 1396; Metazoa - 17338; Fungi - 3422; Plants - 5037; Viruses -…				3
BVRB_7g178720	0.559458	0.465208	0.601474	25.6306	0.176002	green	adenylosuccinate lyase-like	104908791	AT4G18440		Adenylosuccinate lyase [Source:UniProtKB/TrEMBL;Acc:Q8RY94]	GO:0003824, GO:0004018, GO:0006188	catalytic activity, N6-(1,2-dicarboxyethyl)AMP AMP-lyase (fumarate-forming) activity, IMP biosynthetic process		48
BVRB_2g043220	0.559362	0.282112	0.755005	51.1608	0.36725	lightpink4	potassium channel AKT1	104887695	AT2G25600	AKT6	Potassium channel AKT6 [Source:UniProtKB/Swiss-Prot;Acc:Q8GXE6]	GO:0055085, GO:0016020, GO:0006813, GO:0005249, GO:0005216, GO:0006811, GO:0005515	transmembrane transport, membrane, potassium ion transport, voltage-gated potassium channel activity, ion channel activity, ion transport, protein binding		1
BVRB_1g010290	0.559361	0.401948	0.808585	76.923	0.55218	lightpink4	NAD(P)H-quinone oxidoreductase subunit M, chloroplastic	104894420				GO:0009507, GO:0010258, GO:0055114, GO:0016655	chloroplast, NADH dehydrogenase complex (plastoquinone) assembly, oxidation-reduction process, oxidoreductase activity, acting on NAD(P)H, quinone or similar compound as acceptor		13
BVRB_6g136320	0.55934	0.493756	0.813796	84.3778	0.605694	lightpink4	serine/threonine-protein kinase PAK 1	104895774	AT1G69220	SIK1	Protein kinase superfamily protein [Source:UniProtKB/TrEMBL;Acc:O24527]	GO:0005524, GO:0004672, GO:0006468, GO:0005886, GO:0005739, GO:0005634, GO:0005694, GO:0001558, GO:0005802, GO:0042127, GO:0000775, GO:0005769	ATP binding, protein kinase activity, protein phosphorylation, plasma membrane, mitochondrion, nucleus, chromosome, regulation of cell growth, trans-Golgi network, regulation of cell proliferation, chromosome, centromeric region, early endosome		3
BVRB_5g102140	0.559204	0.395004	0.891025	99.0222	0.679972	green	hypothetical protein	104892442	AT5G45290		RING/U-box superfamily protein [Source:UniProtKB/TrEMBL;Acc:F4KD57]
BVRB_002720	0.559191	0.361179	0.804525	68.0302	0.488345	lightpink4	xaa-Pro dipeptidase	104883685	AT4G29490		Metallopeptidase M24 family protein [Source:UniProtKB/TrEMBL;Acc:Q0WUQ7]	GO:0006508, GO:0016787, GO:0030145, GO:0004177, GO:0046872	proteolysis, hydrolase activity, manganese ion binding, aminopeptidase activity, metal ion binding		8
BVRB_7g174750	0.559139	0.525669	0.591406	22.1374	0.15891	lightpink4	nudix hydrolase 9	104900187	AT3G46200	NUDT9	Nudix hydrolase 9 [Source:UniProtKB/Swiss-Prot;Acc:Q8VYR2]	GO:0052751, GO:0071242, GO:0016787	GDP-mannose hydrolase activity, cellular response to ammonium ion, hydrolase activity		4
BVRB_8g192630	0.559123	0.278572	0.38957	4.9727	0.0356958	lightpink4	adenylate kinase 5, chloroplastic	104901827	AT5G35170		Adenylate kinase 5, chloroplastic [Source:UniProtKB/Swiss-Prot;Acc:Q8VYL1]	GO:0005524, GO:0019205, GO:0006139, GO:0004017, GO:0016776, GO:0009535, GO:0009941, GO:0009507, GO:0009534	ATP binding, nucleobase-containing compound kinase activity, nucleobase-containing compound metabolic process, adenylate kinase activity, phosphotransferase activity, phosphate group as acceptor, chloroplast thylakoid membrane, chloroplast envelope, chloroplast, chloroplast thylakoid	1	13
BVRB_7g159930	0.558863	0.336719	0.649551	25.1948	0.173009	green	fructose-bisphosphate aldolase 3, chloroplastic	104898399	AT2G01140	FBA3	Fructose-bisphosphate aldolase 3, chloroplastic [Source:UniProtKB/Swiss-Prot;Acc:Q9ZU52]	GO:0006096, GO:0003824, GO:0004332	glycolytic process, catalytic activity, fructose-bisphosphate aldolase activity		30
BVRB_5g121880	0.558862	0.350692	0.586107	10.6936	0.0734315	green	probable WRKY transcription factor 69	104894775				GO:0006355, GO:0003700, GO:0043565	regulation of transcription, DNA-templated, DNA-binding transcription factor activity, sequence-specific DNA binding		1
BVRB_4g075360	0.55881	0.412149	0.604639	25.3649	0.182078	lightpink4		870863606	AT1G17910	WAKL13	Putative wall-associated receptor kinase-like 13 [Source:UniProtKB/Swiss-Prot;Acc:Q9LMT9]	GO:0005524, GO:0004672, GO:0006468, GO:0030247	ATP binding, protein kinase activity, protein phosphorylation, polysaccharide binding
BVRB_4g083980	0.55874	0.432072	0.529286	12.7562	0.0915687	lightpink4	hypothetical protein	104891179	AT5G28960		unknown protein; FUNCTIONS IN: molecular_function unknown; INVOLVED IN: biological_process unknown; LOCATED IN: endomembrane system; BEST Arabidopsis thaliana protein match is: unknown protein (TAIR:AT5G28910.2); Has 30201 Blast hits to 17322 protei /.../780 species: Archae - 12; Bacteria - 1396; Metazoa - 17338; Fungi - 3422; Plants - 5037; Viruses - 0; Other Eukaryotes - 2996 (source: NCBI BLin…
BVRB_1g004830	0.558645	0.399359	0.637612	20.4123	0.140168	green	solanesyl-diphosphate synthase 1, mitochondrial	104887619	AT2G34630	SPS3	Solanesyl diphosphate synthase 3, chloroplastic/mitochondrial [Source:UniProtKB/Swiss-Prot;Acc:Q5HZ00]	GO:0009536, GO:0005739, GO:0009793, GO:0009507, GO:0006744, GO:0004659, GO:0050347, GO:0008299	plastid, mitochondrion, embryo development ending in seed dormancy, chloroplast, ubiquinone biosynthetic process, prenyltransferase activity, trans-octaprenyltranstransferase activity, isoprenoid biosynthetic process		12
BVRB_2g037430	0.558618	0.518076	0.732857	45.9514	0.329855	lightpink4	elongator complex protein 1	104886979	AT5G13680	ELP1	Elongator complex protein 1 [Source:UniProtKB/Swiss-Prot;Acc:Q9FNA4]	GO:0006979, GO:0005829, GO:0008283, GO:0010928, GO:0035265, GO:0033588, GO:0009965, GO:0071215, GO:2000024, GO:0009737, GO:0006400, GO:0008284, GO:0031538, GO:0009787, GO:0048530, GO:0080178, GO:0002098, GO:0005515	response to oxidative stress, cytosol, cell proliferation, regulation of auxin mediated signaling pathway, organ growth, Elongator holoenzyme complex, leaf morphogenesis, cellular response to abscisic acid stimulus, regulation of leaf development, response to abscisic acid, tRNA modification, positive regulation of cell proliferation, negative regulation of anthocyanin metabolic process, regulati…		24
BVRB_9g222990	0.558445	0.320538	0.696622	24.2265	0.16636	green	mitochondrial outer membrane protein porin 2	104904868				GO:0055085, GO:0005741, GO:0008308, GO:0098656	transmembrane transport, mitochondrial outer membrane, voltage-gated anion channel activity, anion transmembrane transport		6
BVRB_8g183390	0.558429	0.54921	0.748359	51.8735	0.356208	green	allantoinase	104900715	AT4G04955	ALN	Allantoinase [Source:UniProtKB/Swiss-Prot;Acc:Q94AP0]	GO:0005783, GO:0004038, GO:0006145, GO:0006995, GO:0010136, GO:0008270, GO:0016787, GO:0050897, GO:0000256, GO:0016810	endoplasmic reticulum, allantoinase activity, purine nucleobase catabolic process, cellular response to nitrogen starvation, ureide catabolic process, zinc ion binding, hydrolase activity, cobalt ion binding, allantoin catabolic process, hydrolase activity, acting on carbon-nitrogen (but not peptide) bonds		10
BVRB_7g164960	0.558339	0.54149	0.507408	15.1101	0.108466	lightpink4		870854101
BVRB_008100	0.557989	0.474484	0.49313	7.24292	0.0497361	green	cytidine deaminase 1	104884390	AT4G29610	CDA6	Cytidine deaminase 6 [Source:UniProtKB/Swiss-Prot;Acc:Q9SU86]	GO:0016787, GO:0003824, GO:0008270, GO:0009972, GO:0004126	hydrolase activity, catalytic activity, zinc ion binding, cytidine deamination, cytidine deaminase activity		24
BVRB_9g210330	0.557808	0.351345	0.669103	32.5104	0.233371	lightpink4	14-3-3-like protein D	104903545	AT2G42590	GRF9	General regulatory factor 9 [Source:UniProtKB/TrEMBL;Acc:F4IP55]	GO:0005886, GO:0005634, GO:0005737, GO:0005829, GO:0048528, GO:0005509, GO:0019904	plasma membrane, nucleus, cytoplasm, cytosol, post-embryonic root development, calcium ion binding, protein domain specific binding		2
BVRB_007180	0.557683	0.373415	0.829607	64.7089	0.444347	green		870842041
BVRB_5g114750	0.557557	0.389147	0.378447	4.48621	0.0322036	lightpink4	probable arabinosyltransferase ARAD1	104894049	AT1G74680		At1g74680/F1M20_36 [Source:UniProtKB/TrEMBL;Acc:Q93ZD5]	GO:0016757, GO:0006486	transferase activity, transferring glycosyl groups, protein glycosylation
BVRB_1g002100	0.557445	0.648844	0.636265	27.2252	0.186952	green	metal tolerance protein 1	104902470	AT3G58810	MTPA2	Metal tolerance protein A2 [Source:UniProtKB/TrEMBL;Acc:Q3EAH9]	GO:0000325, GO:0055085, GO:0016021, GO:0008324, GO:0006812	plant-type vacuole, transmembrane transport, integral component of membrane, cation transmembrane transporter activity, cation transport		9
BVRB_9g206960	0.557422	0.332779	0.813485	63.9948	0.439443	green	flowering time control protein FPA	104903072	AT4G12640		RNA recognition motif (RRM)-containing protein [Source:UniProtKB/TrEMBL;Acc:F4JRD9]	GO:0003676, GO:0003723	nucleic acid binding, RNA binding		1
BVRB_8g197250	0.557277	0.401318	0.421322	4.55519	0.0326987	lightpink4	uncharacterized LOC104902281	104902281						1
BVRB_9g212240	0.556983	0.482866	0.798841	71.6441	0.514287	lightpink4		870848942
BVRB_3g053180	0.556962	0.598707	0.717361	55.284	0.396848	lightpink4	hypothetical protein	104888356							4
BVRB_5g125830	0.55695	0.333922	0.766796	42.8269	0.294087	green	probable E3 ubiquitin-protein ligase RHA4A	104908196	AT4G24015	RHA4A	Probable E3 ubiquitin-protein ligase RHA4A [Source:UniProtKB/Swiss-Prot;Acc:Q84TF5]
BVRB_1g019470	0.556947	0.381583	0.660624	23.2007	0.166543	lightpink4		870847777				GO:0016491, GO:0055114	oxidoreductase activity, oxidation-reduction process
BVRB_6g142070	0.556735	0.439311	0.702975	29.96	0.205731	green		870856672
BVRB_008240	0.556702	0.489166	0.771173	57.4083	0.394215	green	large proline-rich protein BAG6	104884410	AT5G42220		AT5g42220/K5J14_2 [Source:UniProtKB/TrEMBL;Acc:Q8L745]	GO:0005515, GO:0005829	protein binding, cytosol		2
BVRB_3g056320	0.556622	0.497925	0.643664	32.3956	0.232547	lightpink4	probable folate-biopterin transporter 7	104888725	AT1G64890		Probable folate-biopterin transporter 7 [Source:UniProtKB/Swiss-Prot;Acc:Q9XIQ7]
BVRB_002970	0.55655	0.369469	0.720224	38.5309	0.264586	green	condensin-2 complex subunit D3	104883713	AT4G15890		Binding protein [Source:UniProtKB/TrEMBL;Acc:O24610]	GO:0007076, GO:0009556, GO:0010032	mitotic chromosome condensation, microsporogenesis, meiotic chromosome condensation		10
BVRB_4g086430	0.556423	0.510452	0.581185	13.5863	0.0975275	lightpink4	uncharacterized protein DDB_G0290301	104891459	AT3G15095		HCF243 [Source:UniProtKB/TrEMBL;Acc:A0A384K8R0]	GO:0009507, GO:0010207	chloroplast, photosystem II assembly		6
BVRB_2g043440	0.555844	0.526964	0.520141	18.0526	0.123964	green	probable protein phosphatase 2C 22	104887717	AT2G25620	AtDBP1	Probable protein phosphatase 2C 22 [Source:UniProtKB/Swiss-Prot;Acc:Q9SLA1]	GO:0005634, GO:0005829, GO:0050688, GO:0003824, GO:0043169, GO:0004722, GO:0006470	nucleus, cytosol, regulation of defense response to virus, catalytic activity, cation binding, protein serine/threonine phosphatase activity, protein dephosphorylation		4
BVRB_7g161750	0.555568	0.268423	0.710375	31.6641	0.217433	green	exosome complex component RRP41-like	104898661	AT4G27490	RRP41L	RRP41L [Source:UniProtKB/TrEMBL;Acc:A0A178UYE3]	GO:0005634, GO:0005737, GO:0009845, GO:0090351, GO:0008408	nucleus, cytoplasm, seed germination, seedling development, 3'-5' exonuclease activity		10
BVRB_007440	0.555545	0.577361	0.720037	51.6004	0.354333	green	3-phosphoinositide-dependent protein kinase 2	104884292	AT5G04510	PDPK1	3-phosphoinositide-dependent protein kinase 1 [Source:UniProtKB/Swiss-Prot;Acc:Q9XF67]	GO:0004674, GO:0006468, GO:0004672, GO:0005524	protein serine/threonine kinase activity, protein phosphorylation, protein kinase activity, ATP binding		11
BVRB_9g218310	0.555512	0.417681	0.763827	47.2569	0.339226	lightpink4	pentatricopeptide repeat-containing protein At2g15630, mitochondrial	104904432	AT2G15630		Pentatricopeptide repeat-containing protein At2g15630, mitochondrial [Source:UniProtKB/Swiss-Prot;Acc:Q9ZQF1]	GO:0005739, GO:0005515	mitochondrion, protein binding
BVRB_6g129800	0.555497	0.349016	0.869896	83.4468	0.573018	green	uncharacterized LOC104895116	104895116	AT3G51100		Altered inheritance of mitochondria protein [Source:UniProtKB/TrEMBL;Acc:Q9SD36]
BVRB_3g055600	0.555418	0.388293	0.693718	32.2771	0.221642	green	AT-hook motif nuclear-localized protein 6	104888651	AT4G25320	AHL3	AT-hook motif nuclear-localized protein 3 [Source:UniProtKB/Swiss-Prot;Acc:Q9SB31]	GO:0003680	AT DNA binding
BVRB_8g198990	0.555374	0.353154	0.772359	45.6137	0.313223	green	translation machinery-associated protein 22	104909025	AT5G11900		Translation machinery-associated protein 22 [Source:UniProtKB/TrEMBL;Acc:Q8VZK2]	GO:0003743, GO:0006413	translation initiation factor activity, translational initiation		21
BVRB_6g150910	0.555349	0.352316	0.789739	49.1684	0.337633	green	hypothetical protein	104897574	AT4G32200	ASY2	Meiosis-specific protein ASY2 [Source:UniProtKB/Swiss-Prot;Acc:F4JTJ9]	GO:0005694, GO:0005654, GO:0051026, GO:0007129, GO:0000785, GO:0000794	chromosome, nucleoplasm, chiasma assembly, synapsis, chromatin, condensed nuclear chromosome		10
BVRB_1g021410	0.554728	0.557328	0.742494	42.423	0.291313	green	hypothetical protein	104905691	AT1G77930		At1g77930 [Source:UniProtKB/TrEMBL;Acc:Q9SH08]	GO:0009507	chloroplast		7
BVRB_4g091140	0.554486	0.444261	0.675318	29.6231	0.212645	lightpink4	probable galactinol--sucrose galactosyltransferase 1	104892015	AT1G55740	RFS1	Probable galactinol--sucrose galactosyltransferase 1 [Source:UniProtKB/Swiss-Prot;Acc:Q84VX0]	GO:0003824	catalytic activity		3
BVRB_7g178740	0.554246	0.252652	0.628644	28.1538	0.202098	lightpink4	putative ER lumen protein-retaining receptor C28H8.4	104908795	AT3G25160		At3g25160 [Source:UniProtKB/TrEMBL;Acc:Q5PNU5]	GO:0016021, GO:0005783, GO:0006621, GO:0046923, GO:0016020	integral component of membrane, endoplasmic reticulum, protein retention in ER lumen, ER retention sequence binding, membrane		1
BVRB_9g223110	0.55404	0.520998	0.661497	35.3842	0.242978	green	protein transport protein Sec61 subunit alpha	104904882				GO:0016020, GO:0015031	membrane, protein transport		64
BVRB_5g125040	0.554021	0.249255	0.794522	63.3037	0.454416	lightpink4	probable protein phosphatase 2C 21	104908092				GO:0004721, GO:0043169, GO:0004722, GO:0006470, GO:0016787, GO:0003824, GO:0046872, GO:0009737, GO:0005886	phosphoprotein phosphatase activity, cation binding, protein serine/threonine phosphatase activity, protein dephosphorylation, hydrolase activity, catalytic activity, metal ion binding, response to abscisic acid, plasma membrane		1
BVRB_3g069200	0.554001	0.623339	0.672299	33.4724	0.22985	green	TVP38/TMEM64 family membrane protein slr0305	104906793	AT5G19070		At5g19070 [Source:UniProtKB/TrEMBL;Acc:Q6DBQ2]	GO:0016021	integral component of membrane		2
BVRB_003540	0.553932	0.588322	0.753345	56.1287	0.402912	lightpink4	hypothetical protein	104883787	AT5G04910		DNA repair REX1-B protein [Source:UniProtKB/TrEMBL;Acc:Q1PE01]
BVRB_5g100650	0.553855	0.441972	0.694672	36.6521	0.263102	lightpink4	hypothetical protein	104892305	AT4G15010		AT4G15010 protein [Source:UniProtKB/TrEMBL;Acc:Q940F4]	GO:0022857	transmembrane transporter activity
BVRB_021470	0.553843	0.361908	0.619878	19.1576	0.13752	lightpink4		870834723	ATCG00120	ATPA	ATP synthase subunit alpha, chloroplastic [Source:UniProtKB/TrEMBL;Acc:A0A1B1W4S8]	GO:0015992, GO:0006811, GO:0045261, GO:0099132, GO:0015986, GO:0006754, GO:0046933, GO:0005524, GO:0000166, GO:0005743, GO:0046034, GO:0005739, GO:0016020, GO:0009536, GO:0009507, GO:0032559, GO:0000275, GO:1902600	proton transport, ion transport, proton-transporting ATP synthase complex, catalytic core F(1), ATP hydrolysis coupled cation transmembrane transport, ATP synthesis coupled proton transport, ATP biosynthetic process, proton-transporting ATP synthase activity, rotational mechanism, ATP binding, nucleotide binding, mitochondrial inner membrane, ATP metabolic process, mitochondrion, membrane, plasti…
BVRB_6g155000	0.553743	0.518825	0.532209	11.1348	0.0799298	lightpink4	probable RNA 3'-terminal phosphate cyclase-like protein	104898015	AT5G22100		RNA 3'-terminal phosphate cyclase-like protein [Source:UniProtKB/TrEMBL;Acc:Q67XN9]	GO:0006396, GO:0003824, GO:0042254, GO:0005730	RNA processing, catalytic activity, ribosome biogenesis, nucleolus		49
BVRB_5g101810	0.553708	0.654947	0.559145	17.9687	0.123388	green	ATP-dependent Clp protease ATP-binding subunit CLPT2, chloroplastic	104892411	AT4G12060	CLPT2	ATP-dependent Clp protease ATP-binding subunit CLPT2, chloroplastic [Source:UniProtKB/Swiss-Prot;Acc:Q8GW78]	GO:0009570, GO:0009941, GO:0009507, GO:0009532, GO:0043424, GO:0019538	chloroplast stroma, chloroplast envelope, chloroplast, plastid stroma, protein histidine kinase binding, protein metabolic process		4
BVRB_6g134540	0.553387	0.479144	0.666279	32.3913	0.222426	green	protein misato homolog 1	104895587	AT4G37190		At4g37190 [Source:UniProtKB/TrEMBL;Acc:O23167]	GO:0005829, GO:0005774	cytosol, vacuolar membrane		2
BVRB_3g062020	0.553353	0.508281	0.754211	52.1899	0.374637	lightpink4	histone-lysine N-methyltransferase, H3 lysine-9 specific SUVH6	104889399	AT2G35160	SUVH5	Histone-lysine N-methyltransferase, H3 lysine-9 specific SUVH5 [Source:UniProtKB/Swiss-Prot;Acc:O82175]	GO:0008270, GO:0005634, GO:0018024, GO:0016571, GO:0034968, GO:0005515	zinc ion binding, nucleus, histone-lysine N-methyltransferase activity, histone methylation, histone lysine methylation, protein binding
BVRB_4g077910	0.553315	0.54547	0.698621	42.1011	0.302216	lightpink4	uncharacterized LOC104890504	104890504							1
BVRB_5g115260	0.553256	0.573977	0.605334	19.6474	0.141036	lightpink4		870858934
BVRB_1g000890	0.553115	0.300634	0.883832	91.8358	0.630624	green	dihydrolipoyllysine-residue acetyltransferase component 5 of pyruvate dehydrogenase complex, chloroplastic	104892739				GO:0019904, GO:0005886, GO:0009941, GO:0009507, GO:0022626, GO:0016746	protein domain specific binding, plasma membrane, chloroplast envelope, chloroplast, cytosolic ribosome, transferase activity, transferring acyl groups		10
BVRB_8g199050	0.553092	0.384329	0.783852	63.0783	0.452798	lightpink4	50S ribosomal protein L13	104909030	AT3G01790		At1g01640 [Source:UniProtKB/TrEMBL;Acc:Q7XA68]	GO:0003735, GO:0006412, GO:0005840	structural constituent of ribosome, translation, ribosome		89
BVRB_4g070940	0.552853	0.219517	0.761539	41.6309	0.285874	green	mediator of RNA polymerase II transcription subunit 13	104889838	AT1G55325	GCT	RNA polymerase II transcription mediators [Source:TAIR;Acc:AT1G55325]	GO:0003712, GO:0006357, GO:0016592	transcription coregulator activity, regulation of transcription by RNA polymerase II, mediator complex		7
BVRB_5g110330	0.552851	0.544105	0.564227	18.2981	0.13135	lightpink4	hypothetical protein isoform B	104893483	AT5G63460		SAP domain-containing protein [Source:UniProtKB/TrEMBL;Acc:F4KAQ2]				2
BVRB_6g137340	0.552815	0.234536	0.811087	84.0711	0.603492	lightpink4	homeobox-leucine zipper protein HAT22	104895854				GO:0003677, GO:0006355, GO:0003700, GO:0043565	DNA binding, regulation of transcription, DNA-templated, DNA-binding transcription factor activity, sequence-specific DNA binding		1
BVRB_3g052360	0.552686	0.100513	0.721964	41.2203	0.295894	lightpink4	hypothetical protein	104888281	AT2G11623		Plant protein 1589 of unknown function [Source:TAIR;Acc:AT2G11623]
BVRB_5g103230	0.552486	0.330212	0.624653	18.1433	0.130239	lightpink4	hypothetical protein isoform A	104892545
BVRB_6g135660	0.552373	0.278433	0.304318	3.39921	0.0244007	lightpink4	transcription factor TGA4	104895725	AT5G65210	TGA1	Transcription factor TGA1 [Source:UniProtKB/Swiss-Prot;Acc:Q39237]	GO:0006355, GO:0003700, GO:0043565, GO:0006351	regulation of transcription, DNA-templated, DNA-binding transcription factor activity, sequence-specific DNA binding, transcription, DNA-templated		2
BVRB_4g071330	0.552312	0.365001	0.542242	11.8527	0.0850826	lightpink4	protein YLS3	104889875	AT1G55260		Bifunctional inhibitor/lipid-transfer protein/seed storage 2S albumin superfamily protein [Source:UniProtKB/TrEMBL;Acc:F4I082]	GO:0005634	nucleus		3
BVRB_8g197440	0.552293	0.408316	0.743935	51.9545	0.372948	lightpink4	protein phosphatase 2C 56	104902294				GO:0003824, GO:0043169, GO:0004722, GO:0006470	catalytic activity, cation binding, protein serine/threonine phosphatase activity, protein dephosphorylation		4
BVRB_3g063650	0.552117	0.537401	0.679498	32.3593	0.222207	green	mediator of RNA polymerase II transcription subunit 15a-like	104889611	AT2G32030		Acyl-CoA N-acyltransferases (NAT) superfamily protein [Source:UniProtKB/TrEMBL;Acc:Q9SKZ6]	GO:0016747	transferase activity, transferring acyl groups other than amino-acyl groups
BVRB_9g207190	0.551997	0.593485	0.769626	68.7356	0.493408	lightpink4	ran-binding protein 1 homolog a	104903110	AT2G30060	RANBP1B	Ran-binding protein 1 homolog b [Source:UniProtKB/Swiss-Prot;Acc:Q8RWG8]	GO:0046907	intracellular transport		17
BVRB_6g150400	0.551941	0.357837	0.750031	49.825	0.357661	lightpink4	hypothetical protein	104897528	AT1G27990		AT1G27990 protein [Source:UniProtKB/TrEMBL;Acc:Q9C7F4]				2
BVRB_6g138620	0.551667	0.567308	0.722854	43.2633	0.310559	lightpink4	hypothetical protein	104896030	AT5G58250		YCF54 [Source:UniProtKB/TrEMBL;Acc:Q9LVM3]	GO:0009507, GO:0009579	chloroplast, thylakoid		32
BVRB_9g224200	0.551659	0.515478	0.70604	40.7038	0.279507	green	phosphatidylinositol 3,4,5-trisphosphate 3-phosphatase and protein-tyrosine-phosphatase PTEN2A	104904977	AT3G19420	PTEN2A	PTEN2A [Source:UniProtKB/TrEMBL;Acc:A0A178V9M6]	GO:0005829, GO:0009651, GO:0006970, GO:0004725, GO:0052866, GO:0070300, GO:0035335, GO:0046856, GO:0016311	cytosol, response to salt stress, response to osmotic stress, protein tyrosine phosphatase activity, phosphatidylinositol phosphate phosphatase activity, phosphatidic acid binding, peptidyl-tyrosine dephosphorylation, phosphatidylinositol dephosphorylation, dephosphorylation		9
BVRB_2g033710	0.551615	0.420341	0.866662	92.0867	0.632346	green	myosin-15-like	104886548	AT4G33200	XI-I	myosin, putative [Source:TAIR;Acc:AT4G33200]	GO:0005524, GO:0003774, GO:0016459, GO:0007015, GO:0005515	ATP binding, motor activity, myosin complex, actin filament organization, protein binding		5
BVRB_6g149770	0.551574	0.425057	0.687955	36.861	0.253119	green	aspartokinase 1, chloroplastic	104897469	AT5G13280	AK1	AK1 [Source:UniProtKB/TrEMBL;Acc:A0A178UUC2]	GO:0009570, GO:0004072, GO:0008652	chloroplast stroma, aspartate kinase activity, cellular amino acid biosynthetic process		16
BVRB_007420	0.551536	0.429987	0.516397	11.7869	0.0846103	lightpink4	hypothetical protein	104884290	AT5G40550		SGF29 tudor-like domain [Source:TAIR;Acc:AT5G40550]	GO:0000124	SAGA complex		17
BVRB_2g044750	0.551457	0.448472	0.75837	56.5808	0.406157	lightpink4	hypothetical protein	104905970
BVRB_7g174320	0.551223	0.516834	0.748216	51.2118	0.367616	lightpink4	hypothetical protein	104900153	AT5G59960		unknown protein; FUNCTIONS IN: molecular_function unknown; INVOLVED IN: biological_process unknown; LOCATED IN: nucleus; EXPRESSED IN: 24 plant structures; EXPRESSED DURING: 15 growth stages; Has 30201 Blast hits to 17322 proteins in 780 species: Ar /.../ 12; Bacteria - 1396; Metazoa - 17338; Fungi - 3422; Plants - 5037; Viruses - 0; Other Eukaryotes - 2996 (source: NCBI BLink). [Source:TAIR;Acc:…	GO:0005634, GO:0005783	nucleus, endoplasmic reticulum
BVRB_6g135240	0.551088	0.460943	0.757629	51.244	0.351885	green	hypothetical protein	104895686				GO:0055085, GO:0016021	transmembrane transport, integral component of membrane		2
BVRB_1g021600	0.55107	0.375093	0.873242	87.6572	0.60193	green	transcriptional corepressor SEUSS	104905714	AT1G43850	SEU	Transcriptional corepressor SEUSS [Source:UniProtKB/Swiss-Prot;Acc:Q8W234]	GO:0003677, GO:0006979, GO:0009733, GO:0009793, GO:0046982, GO:0009909, GO:0006974, GO:0071217, GO:0060090, GO:0046898, GO:0010272, GO:0009617, GO:0048481, GO:0009624, GO:0009620, GO:0001666, GO:0048467	DNA binding, response to oxidative stress, response to auxin, embryo development ending in seed dormancy, protein heterodimerization activity, regulation of flower development, cellular response to DNA damage stimulus, cellular response to external biotic stimulus, molecular adaptor activity, response to cycloheximide, response to silver ion, response to bacterium, plant ovule development, respon…		4
BVRB_7g166070	0.551024	0.538942	0.546596	18.9226	0.129939	green	protein DETOXIFICATION 18	104899309	AT3G23560	DTX19	Protein DETOXIFICATION 19 [Source:UniProtKB/Swiss-Prot;Acc:Q9LUH2]	GO:0055085, GO:0016020, GO:0015238, GO:0015297, GO:0006855	transmembrane transport, membrane, drug transmembrane transporter activity, antiporter activity, drug transmembrane transport
BVRB_1g004430	0.550954	0.532984	0.397164	4.98635	0.0342406	green	bifunctional L-3-cyanoalanine synthase/cysteine synthase, mitochondrial	104887240	AT3G61440	CYSC1	Bifunctional L-3-cyanoalanine synthase/cysteine synthase C1, mitochondrial [Source:UniProtKB/Swiss-Prot;Acc:Q9S757]	GO:0006535, GO:0005739, GO:0004124, GO:0050017, GO:0019499	cysteine biosynthetic process from serine, mitochondrion, cysteine synthase activity, L-3-cyanoalanine synthase activity, cyanide metabolic process		14
BVRB_7g174910	0.550857	0.460358	0.742509	48.1774	0.345834	lightpink4	cation/H(+) antiporter 4	104900203	AT3G44920	CHX11	Cation/H(+) antiporter 11 [Source:UniProtKB/Swiss-Prot;Acc:Q9FYB9]	GO:0055085, GO:0016021, GO:0015299, GO:0006812	transmembrane transport, integral component of membrane, solute:proton antiporter activity, cation transport		1
BVRB_5g105780	0.550833	0.452464	0.80074	76.6706	0.550368	lightpink4	ras-related protein RABH1b	104892894	AT2G44610	RABH1B	Ras-related protein RABH1b [Source:UniProtKB/Swiss-Prot;Acc:O80501]	GO:0005525, GO:0003924	GTP binding, GTPase activity		22
BVRB_9g219850	0.550701	0.51956	0.802322	62.1281	0.445978	lightpink4		870848408	AT3G60100	CSY5	Citrate synthase [Source:UniProtKB/TrEMBL;Acc:A0A1I9LSJ6]	GO:0016740, GO:0016829, GO:0004108, GO:0046912, GO:0006101, GO:0006099	transferase activity, lyase activity, citrate (Si)-synthase activity, transferase activity, transferring acyl groups, acyl groups converted into alkyl on transfer, citrate metabolic process, tricarboxylic acid cycle
BVRB_4g096960	0.550665	0.419591	0.383394	6.53684	0.0469238	lightpink4	putative nuclear RNA export factor SDE5	104907737	AT3G15390	SDE5	Putative nuclear RNA export factor SDE5 [Source:UniProtKB/Swiss-Prot;Acc:Q9LUQ3]			1	5
BVRB_7g164150	0.550587	0.429865	0.811714	66.1033	0.474512	lightpink4	uncharacterized LOC104898974	104898974
BVRB_4g095650	0.550485	0.393294	0.502087	9.044	0.064921	lightpink4	AT-hook motif nuclear-localized protein 19	104907540	AT4G14465	AHL20	AT-hook motif nuclear-localized protein 20 [Source:UniProtKB/Swiss-Prot;Acc:Q8GWQ2]	GO:0006355, GO:0006351, GO:0003677, GO:0005634, GO:0003680, GO:0003700, GO:0042742, GO:0045824, GO:1900425, GO:0050832	regulation of transcription, DNA-templated, transcription, DNA-templated, DNA binding, nucleus, AT DNA binding, DNA-binding transcription factor activity, defense response to bacterium, negative regulation of innate immune response, negative regulation of defense response to bacterium, defense response to fungus		3
BVRB_1g022740	0.550194	0.518853	0.631286	23.9349	0.171813	lightpink4	pentatricopeptide repeat-containing protein At1g76280	104905871	AT1G76280		Tetratricopeptide repeat (TPR)-like superfamily protein [Source:TAIR;Acc:AT1G76280]	GO:0005515	protein binding
BVRB_6g131990	0.550182	0.494392	0.610764	20.8904	0.143451	green	hypothetical protein	104895350	AT3G27110		AT3G27110 protein [Source:UniProtKB/TrEMBL;Acc:Q9LSC4]	GO:0004222, GO:0006508, GO:0008233, GO:0071586	metalloendopeptidase activity, proteolysis, peptidase activity, CAAX-box protein processing		3
BVRB_2g034300	0.549993	0.434136	0.808003	74.4873	0.534696	lightpink4	scarecrow-like protein 23	104886598	AT5G41920	SCL23	Scarecrow-like protein 23 [Source:UniProtKB/Swiss-Prot;Acc:Q9FHZ1]	GO:0005634, GO:0048366, GO:0090610	nucleus, leaf development, bundle sheath cell fate specification		5
BVRB_1g014990	0.549586	0.491285	0.843374	91.4078	0.656157	lightpink4	LIM domain-containing protein WLIM1	104901963	AT1G10200	WLIM1	WLIM1 [Source:UniProtKB/TrEMBL;Acc:A0A178W4R1]	GO:0005886, GO:0003729, GO:0051017, GO:0051015	plasma membrane, mRNA binding, actin filament bundle assembly, actin filament binding		9
BVRB_008720	0.549292	0.463686	0.803328	61.0646	0.419322	green	chloride channel protein CLC-d	104884476				GO:0034220, GO:0006821, GO:0005247, GO:0005216, GO:0006811, GO:0055085, GO:0016020, GO:0016021, GO:1902476, GO:0009826, GO:0005802	ion transmembrane transport, chloride transport, voltage-gated chloride channel activity, ion channel activity, ion transport, transmembrane transport, membrane, integral component of membrane, chloride transmembrane transport, unidimensional cell growth, trans-Golgi network		2
BVRB_7g171470	0.549171	0.385836	0.688734	30.2975	0.208049	green	ubiquitin carboxyl-terminal hydrolase 12	104899888				GO:0006511, GO:0036459, GO:0016579, GO:0005515	ubiquitin-dependent protein catabolic process, thiol-dependent ubiquitinyl hydrolase activity, protein deubiquitination, protein binding		5
BVRB_2g026080	0.549162	0.411629	0.750382	42.8371	0.294156	green	GTP-binding protein At2g22870	104905347	AT2G22870	EMB2001	GTP-binding protein At2g22870 [Source:UniProtKB/Swiss-Prot;Acc:O81004]	GO:0000917, GO:0005525	division septum assembly, GTP binding		6
BVRB_9g213530	0.549106	0.295952	0.683904	35.2861	0.253296	lightpink4	hippocampus abundant transcript 1 protein	104903884	AT2G16970	MEE15	Major facilitator superfamily protein [Source:TAIR;Acc:AT2G16970]	GO:0055085, GO:0016021	transmembrane transport, integral component of membrane		2
BVRB_9g211060	0.549066	0.538983	0.698971	50.9998	0.366095	lightpink4	splicing factor U2af small subunit B	104903643	AT3G44785		Zinc finger C-x8-C-x5-C-x3-H type family protein [Source:UniProtKB/TrEMBL;Acc:Q3EAP8]	GO:0003723, GO:0046872, GO:0003676, GO:0000398, GO:0089701	RNA binding, metal ion binding, nucleic acid binding, mRNA splicing, via spliceosome, U2AF		2
BVRB_1g002150	0.549019	0.392837	0.754852	57.9197	0.415768	lightpink4	putative SERF-like protein	104903013	AT3G24100		Putative uncharacterized protein AT3g24100 [Source:UniProtKB/TrEMBL;Acc:Q94K36]
BVRB_3g065080	0.548994	0.532767	0.642801	38.2304	0.262523	green	kinesin-like protein KIN-12B	104889720	AT4G14150	KIN12A	Kinesin-like protein KIN-12A [Source:UniProtKB/Swiss-Prot;Acc:Q9LDN0]	GO:0005524, GO:0003777, GO:0008017, GO:0007018	ATP binding, microtubule motor activity, microtubule binding, microtubule-based movement		3
BVRB_8g181290	0.548969	0.409624	0.746532	39.7253	0.272788	green	UDP-glycosyltransferase 86A2-like	109133543				GO:0016758	transferase activity, transferring hexosyl groups
BVRB_1g000640	0.548754	0.439208	0.730569	43.3581	0.31124	lightpink4	G-type lectin S-receptor-like serine/threonine-protein kinase At1g34300	104890323	AT1G34300		G-type lectin S-receptor-like serine/threonine-protein kinase At1g34300 [Source:UniProtKB/Swiss-Prot;Acc:Q9XID3]	GO:0005886, GO:0005524, GO:0004674, GO:0004672, GO:0006468, GO:0048544	plasma membrane, ATP binding, protein serine/threonine kinase activity, protein kinase activity, protein phosphorylation, recognition of pollen		2
BVRB_9g205240	0.548588	0.400946	0.811051	65.0501	0.44669	green	zinc finger CCCH domain-containing protein 2	104902839	AT1G03790	SOM	Zinc finger CCCH domain-containing protein 2 [Source:UniProtKB/Swiss-Prot;Acc:Q9ZWA1]	GO:0046872	metal ion binding		3
BVRB_9g205060	0.548532	0.406763	0.654542	22.9349	0.164635	lightpink4		870850271
BVRB_3g048460	0.548518	0.440095	0.703109	33.3433	0.23935	lightpink4		870865503
BVRB_9g203000	0.548101	0.33927	0.89063	96.3282	0.661472	green	ENHANCER OF AG-4 protein 2	104902578	AT5G23150	HUA2	ENHANCER OF AG-4 protein 2 [Source:UniProtKB/Swiss-Prot;Acc:Q9XER9]				8
BVRB_6g155200	0.548	0.332847	0.733925	38.2837	0.262889	green	pyruvate dehydrogenase E1 component subunit alpha, mitochondrial	104898034	AT1G59900	E1 ALPHA	Pyruvate dehydrogenase E1 component subunit alpha-1, mitochondrial [Source:UniProtKB/Swiss-Prot;Acc:P52901]	GO:0008152, GO:0043231, GO:0016624, GO:0004739, GO:0006086, GO:0055114, GO:0016491	metabolic process, intracellular membrane-bounded organelle, oxidoreductase activity, acting on the aldehyde or oxo group of donors, disulfide as acceptor, pyruvate dehydrogenase (acetyl-transferring) activity, acetyl-CoA biosynthetic process from pyruvate, oxidation-reduction process, oxidoreductase activity		40
BVRB_9g214150	0.547914	0.336206	0.79939	62.3506	0.428153	green	E3 ubiquitin-protein ligase UPL3	104903930	AT4G38600	UPL3	E3 ubiquitin-protein ligase UPL3 [Source:UniProtKB/Swiss-Prot;Acc:Q6WWW4]	GO:0005886, GO:0010091, GO:0042023, GO:0004842, GO:0005515	plasma membrane, trichome branching, DNA endoreduplication, ubiquitin-protein transferase activity, protein binding		64
BVRB_6g135070	0.547889	0.472807	0.659608	21.6448	0.148632	green	cyclin-dependent kinase C-1	104895672				GO:0005524, GO:0004672, GO:0006468	ATP binding, protein kinase activity, protein phosphorylation
BVRB_1g012940	0.547832	0.409133	0.788202	59.4605	0.408307	green	5'-nucleotidase domain-containing protein 4	104898631	AT1G75210		Cytosolic IMP-GMP specific 5-nucleotidase, putative [Source:UniProtKB/TrEMBL;Acc:Q8RWN4]
BVRB_1g001680	0.5478	0.487444	0.712244	41.4158	0.297297	lightpink4	adenylate kinase 2, chloroplastic	104898882	AT5G47840	AMK2	Adenylate kinase 2, chloroplastic [Source:UniProtKB/Swiss-Prot;Acc:Q9FIJ7]	GO:0009570, GO:0004017, GO:0009507, GO:0005524, GO:0019205, GO:0006139, GO:0097009, GO:0016776	chloroplast stroma, adenylate kinase activity, chloroplast, ATP binding, nucleobase-containing compound kinase activity, nucleobase-containing compound metabolic process, energy homeostasis, phosphotransferase activity, phosphate group as acceptor		16
BVRB_7g162360	0.547712	0.509113	0.64519	22.5208	0.154647	green	E3 ubiquitin-protein ligase arkadia-B	104898711	AT2G37150		RING/U-box superfamily protein [Source:UniProtKB/TrEMBL;Acc:F4IQ07]
BVRB_001360	0.547683	0.369129	0.583647	19.2234	0.137992	lightpink4	thiol protease aleurain-like	104883466	AT3G45310		Thiol protease aleurain-like [Source:UniProtKB/Swiss-Prot;Acc:Q8RWQ9]	GO:0008234, GO:0006508, GO:0016787, GO:0008233	cysteine-type peptidase activity, proteolysis, hydrolase activity, peptidase activity		2
BVRB_6g146750	0.547672	0.39706	0.633018	20.897	0.150006	lightpink4	probable E3 ubiquitin-protein ligase XERICO	104897136	AT1G67856		RING/U-box superfamily protein [Source:UniProtKB/TrEMBL;Acc:B3H543]
BVRB_013050	0.547663	0.382547	0.646873	21.9648	0.150829	green	B2 protein	104884904	AT5G42050		DCD (Development and Cell Death) domain protein [Source:UniProtKB/TrEMBL;Acc:Q8RXN8]	GO:0005737	cytoplasm		2
BVRB_9g216030	0.547634	0.451226	0.710726	43.2061	0.310149	lightpink4	phototropin-2	104904105	AT5G58140	PHOT2	Phototropin-2 [Source:UniProtKB/Swiss-Prot;Acc:P93025]	GO:0000160, GO:0006468, GO:0004672, GO:0023014, GO:0000155, GO:0005524, GO:0009785, GO:0004674, GO:0009882, GO:0010181, GO:0042802, GO:0007623, GO:0009637, GO:0009638, GO:0009735, GO:0010118, GO:0010362, GO:0005794, GO:0005886	phosphorelay signal transduction system, protein phosphorylation, protein kinase activity, signal transduction by protein phosphorylation, phosphorelay sensor kinase activity, ATP binding, blue light signaling pathway, protein serine/threonine kinase activity, blue light photoreceptor activity, FMN binding, identical protein binding, circadian rhythm, response to blue light, phototropism, respons…		6
BVRB_2g026960	0.547616	0.339438	0.697963	36.2828	0.260451	lightpink4	elongator complex protein 5	104906178	AT2G18410	ELP5	Elongator complex protein 5 [Source:UniProtKB/Swiss-Prot;Acc:F4IQJ2]	GO:0033588, GO:0002098	Elongator holoenzyme complex, tRNA wobble uridine modification		2
BVRB_2g025200	0.547406	0.547344	0.59164	17.8244	0.12795	lightpink4	pumilio homolog 1	104904426				GO:0003723	RNA binding		1
BVRB_7g163120	0.547281	0.492655	0.833876	86.4343	0.593532	green	ankyrin repeat and IBR domain-containing protein 1	104898850	AT4G19670		RBR-type E3 ubiquitin transferase [Source:UniProtKB/TrEMBL;Acc:O81849]	GO:0003676, GO:0004842, GO:0004523, GO:0016567	nucleic acid binding, ubiquitin-protein transferase activity, RNA-DNA hybrid ribonuclease activity, protein ubiquitination		2
BVRB_2g039790	0.54708	0.449654	0.501678	12.3562	0.0848482	green	hypothetical protein	104887273
BVRB_2g026440	0.547052	0.507915	0.69115	29.4702	0.211547	lightpink4	HEAT repeat-containing protein 5A-like	104905616	AT1G67140	SWEETIE	HEAT repeat-containing protein [Source:TAIR;Acc:AT1G67140]				1
BVRB_9g219650	0.547039	0.473807	0.766484	46.8851	0.321953	green	hypothetical protein	104904565	AT1G52565		At1g52565 [Source:UniProtKB/TrEMBL;Acc:A0JPU2]
BVRB_8g200490	0.546935	0.503778	0.706267	42.1351	0.289336	green	polyadenylate-binding protein RBP45	104882845	AT1G11650	RBP45B	RBP45B [Source:UniProtKB/TrEMBL;Acc:A0A178WLD6]	GO:0003676, GO:0003723, GO:0003729, GO:0009735, GO:0010193	nucleic acid binding, RNA binding, mRNA binding, response to cytokinin, response to ozone		5
BVRB_7g164770	0.546887	0.521953	0.717861	37.8923	0.260201	green	ABC transporter C family member 14	104899084	AT2G47800	ABCC4	ABC transporter C family member 4 [Source:UniProtKB/Swiss-Prot;Acc:Q7DM58]	GO:0055085, GO:0016021, GO:0005524, GO:0042626, GO:0016887	transmembrane transport, integral component of membrane, ATP binding, ATPase activity, coupled to transmembrane movement of substances, ATPase activity		1
BVRB_3g055210	0.546677	0.421679	0.843255	85.352	0.612687	lightpink4	zerumbone synthase	104888542	AT1G52340	ABA2	Xanthoxin dehydrogenase [Source:UniProtKB/Swiss-Prot;Acc:Q9C826]	GO:0016491	oxidoreductase activity		6
BVRB_3g066680	0.546338	0.348445	0.668778	25.681	0.176348	green		870846506
BVRB_2g036250	0.546235	0.335256	0.841391	75.8852	0.521093	green	E3 SUMO-protein ligase SIZ1-like	104886826				GO:0008270, GO:0005634, GO:0031668, GO:0016925, GO:0019789, GO:0016049	zinc ion binding, nucleus, cellular response to extracellular stimulus, protein sumoylation, SUMO transferase activity, cell growth		18
BVRB_2g032640	0.546223	0.383257	0.798996	66.6235	0.478247	lightpink4	gamma-tubulin complex component 3	104885650	AT5G06680	GCP3	Gamma-tubulin complex component 3 [Source:UniProtKB/Swiss-Prot;Acc:Q9FG37]	GO:0090063, GO:0007020, GO:0000226, GO:0043015, GO:0000922, GO:0005815	positive regulation of microtubule nucleation, microtubule nucleation, microtubule cytoskeleton organization, gamma-tubulin binding, spindle pole, microtubule organizing center		12
BVRB_5g122980	0.545988	0.589587	0.643328	35.9922	0.247154	green	glutamate--cysteine ligase, chloroplastic	104907834	AT4G23100	GSH1	Glutamate--cysteine ligase, chloroplastic [Source:UniProtKB/Swiss-Prot;Acc:P46309]	GO:0003824, GO:0042398, GO:0006750, GO:0004357, GO:0002213, GO:0009408, GO:0009700, GO:0009753, GO:0009816, GO:0009908, GO:0010193, GO:0019761, GO:0042742, GO:0046686, GO:0050832, GO:0052544, GO:0009507, GO:0009536, GO:0009570	catalytic activity, cellular modified amino acid biosynthetic process, glutathione biosynthetic process, glutamate-cysteine ligase activity, defense response to insect, response to heat, indole phytoalexin biosynthetic process, response to jasmonic acid, defense response to bacterium, incompatible interaction, flower development, response to ozone, glucosinolate biosynthetic process, defense resp…		13
BVRB_1g013540	0.545891	0.460268	0.766276	60.8878	0.418108	green	hypothetical protein	104899099	AT3G56870		Putative uncharacterized protein [Source:UniProtKB/TrEMBL;Acc:Q5XVA1]
BVRB_5g102820	0.545867	0.537591	0.614194	22.3364	0.153381	green	hypothetical protein isoform B	104892503				GO:0016021, GO:0016192, GO:0005515	integral component of membrane, vesicle-mediated transport, protein binding		2
BVRB_6g132400	0.545834	0.403708	0.659055	30.6944	0.210774	green	ATPase WRNIP1	104895388	AT1G24290		AAA-type ATPase family protein [Source:UniProtKB/TrEMBL;Acc:O48696]	GO:0003677, GO:0005524, GO:0006260, GO:0005515	DNA binding, ATP binding, DNA replication, protein binding		15
BVRB_4g074410	0.545782	0.422045	0.774781	49.7659	0.341736	green	cyclin-dependent kinase C-1	104890150	AT5G10270	CDKC-1	CDKC [Source:UniProtKB/TrEMBL;Acc:A0A178UJP9]	GO:0005524, GO:0004672, GO:0006468	ATP binding, protein kinase activity, protein phosphorylation
BVRB_5g100670	0.545755	0.496731	0.718754	46.3479	0.332702	lightpink4	uncharacterized LOC104892683	104892683
BVRB_9g209610	0.5456	0.41932	0.736045	42.489	0.305001	lightpink4	dnaJ homolog subfamily B member 4	104903450				GO:0006457, GO:0051082	protein folding, unfolded protein binding		6
BVRB_1g016440	0.545555	0.449393	0.571309	16.1983	0.116277	lightpink4	thaumatin-like protein 1b	104905127	AT1G75800		At1g75800/T4O12_2 [Source:UniProtKB/TrEMBL;Acc:Q9LQT4]				2
BVRB_6g148630	0.545359	0.476311	0.472507	4.81562	0.0330682	green	RNA-binding protein 48	104897366	AT2G27790		RNA-binding (RRM/RBD/RNP motifs) family protein [Source:UniProtKB/TrEMBL;Acc:F4IGS5]	GO:0003676	nucleic acid binding		2
BVRB_9g214270	0.545297	0.211006	0.729655	48.8251	0.350484	lightpink4	uncharacterized LOC104903943	104903943	AT5G17910		Cardiomyopathy-associated protein [Source:UniProtKB/TrEMBL;Acc:Q9FKN5]
BVRB_2g046230	0.545281	0.403631	0.748854	37.0635	0.25451	green	transcription factor JUNGBRUNNEN 1-like	104906153	AT3G12910		NAC (No Apical Meristem) domain transcriptional regulator superfamily protein [Source:UniProtKB/TrEMBL;Acc:Q9LSI4]	GO:0006355, GO:0006351, GO:0003677, GO:0005634	regulation of transcription, DNA-templated, transcription, DNA-templated, DNA binding, nucleus
BVRB_5g122440	0.545265	0.423784	0.685897	28.8584	0.207156	lightpink4		870858521
BVRB_1g016150	0.545198	0.5029	0.670115	35.8368	0.257249	lightpink4	putative ER lumen protein-retaining receptor C28H8.4	104905109	AT1G19970		ER lumen protein retaining receptor family protein [Source:UniProtKB/TrEMBL;Acc:F4HR00]	GO:0046923, GO:0006621, GO:0016021	ER retention sequence binding, protein retention in ER lumen, integral component of membrane		1
BVRB_6g132450	0.545012	0.481533	0.686522	34.6959	0.238252	green	hypothetical protein	104895392	AT5G26731		AT5g26741 [Source:UniProtKB/TrEMBL;Acc:Q94EW8]
BVRB_6g148140	0.544894	0.381759	0.858358	78.8893	0.541722	green	F-box protein At1g70590	104897277	AT1G70590		F-box protein At1g70590 [Source:UniProtKB/Swiss-Prot;Acc:Q94C27]	GO:0005515	protein binding		5
BVRB_1g011660	0.544838	0.244501	0.501325	5.6765	0.0389797	green	hypothetical protein	104895857	AT4G10620		F3H7.11 protein [Source:UniProtKB/TrEMBL;Acc:Q9ZSB8]	GO:0006355, GO:0019843, GO:0009570, GO:0009651, GO:0009507, GO:0009742, GO:0032502, GO:0009658, GO:0009741, GO:0009416, GO:0009646, GO:1901259, GO:1902326, GO:1904143, GO:0005525	regulation of transcription, DNA-templated, rRNA binding, chloroplast stroma, response to salt stress, chloroplast, brassinosteroid mediated signaling pathway, developmental process, chloroplast organization, response to brassinosteroid, response to light stimulus, response to absence of light, chloroplast rRNA processing, positive regulation of chlorophyll biosynthetic process, positive regulati…		17
BVRB_8g191910	0.54463	0.231255	0.734758	43.9013	0.315139	lightpink4	lactation elevated protein 1	104901762	AT4G30490		AFG1-like ATPase family protein [Source:UniProtKB/TrEMBL;Acc:Q8L517]	GO:0005524	ATP binding		1
BVRB_7g160650	0.544534	0.546509	0.64514	33.7849	0.24252	lightpink4	hypothetical protein	104898525	AT3G10030		AT3g10030/T22K18_15 [Source:UniProtKB/TrEMBL;Acc:Q94JR1]	GO:0005737, GO:0006221, GO:0009041, GO:0033862	cytoplasm, pyrimidine nucleotide biosynthetic process, uridylate kinase activity, UMP kinase activity		9
BVRB_5g100660	0.544512	0.485859	0.545175	14.4291	0.103577	lightpink4		870860805
BVRB_1g013260	0.544391	0.473278	0.527705	14.2807	0.102512	lightpink4	uncharacterized LOC104898898	104898898	AT5G42765		INVOLVED IN: biological_process unknown; LOCATED IN: thylakoid, chloroplast thylakoid membrane, chloroplast; EXPRESSED IN: 22 plant structures; EXPRESSED DURING: 13 growth stages; CONTAINS InterPro DOMAIN/s: Twin-arginine translocation pathway, sign /.../uence (InterPro:IPR006311); Has 30201 Blast hits to 17322 proteins in 780 species: Archae - 12; Bacteria - 1396; Metazoa - 17338; Fungi - 3422; …	GO:0009507, GO:0009535, GO:0009579	chloroplast, chloroplast thylakoid membrane, thylakoid		7
BVRB_2g031790	0.54435	0.338609	0.764357	58.8136	0.422185	lightpink4	beta-adaptin-like protein A	104884819	AT5G11490		Beta-adaptin-like protein [Source:UniProtKB/TrEMBL;Acc:F4JXV9]	GO:0015031, GO:0030276, GO:0008565, GO:0030117, GO:0016192, GO:0006886, GO:0030131, GO:0016020, GO:0030124	protein transport, clathrin binding, protein transporter activity, membrane coat, vesicle-mediated transport, intracellular protein transport, clathrin adaptor complex, membrane, AP-4 adaptor complex		15
BVRB_7g173620	0.544297	0.363307	0.549666	7.09919	0.0487491	green	sucrose synthase-like	104900089	AT3G43190	SUS4	Sucrose synthase 4 [Source:UniProtKB/Swiss-Prot;Acc:Q9LXL5]	GO:0005985, GO:0016157	sucrose metabolic process, sucrose synthase activity		13
BVRB_5g115880	0.544255	0.206305	0.327796	1.79781	0.0123453	green	polynucleotide 5'-hydroxyl-kinase NOL9	104894168	AT5G11010		Polynucleotide 5'-hydroxyl-kinase NOL9 [Source:UniProtKB/Swiss-Prot;Acc:Q8VYP6]				14
BVRB_6g128430	0.544204	0.354349	0.697356	32.1885	0.221034	green	phytosulfokines 3-like	104894978				GO:0005576, GO:0008083, GO:0008283, GO:0010469	extracellular region, growth factor activity, cell proliferation, regulation of signaling receptor activity		1
BVRB_4g083560	0.544161	0.269267	0.800443	59.2745	0.40703	green	flowering locus K homology domain	104891110	AT3G04610	FLK	Flowering locus K homology domain [Source:UniProtKB/Swiss-Prot;Acc:Q9SR13]	GO:0003676, GO:0003723, GO:0009911, GO:0005634, GO:0005737	nucleic acid binding, RNA binding, positive regulation of flower development, nucleus, cytoplasm		6
BVRB_000910	0.544086	0.347088	0.719792	46.0068	0.330253	lightpink4	hypothetical protein	104883422	AT2G03390	CLPF	Clp protease adapter protein ClpF, chloroplastic [Source:UniProtKB/Swiss-Prot;Acc:Q67Y99]	GO:0003677, GO:0009507, GO:0009840, GO:0005515	DNA binding, chloroplast, chloroplastic endopeptidase Clp complex, protein binding		3
BVRB_3g064380	0.544004	0.354017	0.807471	75.8118	0.544204	lightpink4	BRASSINOSTEROID INSENSITIVE 1-associated receptor kinase 1	104889659	AT5G21090	LRR1	Leucine-rich repeat protein 1 [Source:UniProtKB/Swiss-Prot;Acc:Q9FPJ5]	GO:0019199, GO:0005515	transmembrane receptor protein kinase activity, protein binding		3
BVRB_4g095170	0.543989	0.477136	0.666402	30.1454	0.216394	lightpink4	receptor-like serine/threonine-protein kinase At1g78530	104907495				GO:0006468, GO:0004672, GO:0005524	protein phosphorylation, protein kinase activity, ATP binding		1
BVRB_4g075220	0.543849	0.48923	0.725193	42.3392	0.303926	lightpink4	photosystem I reaction center subunit XI, chloroplastic	104890225	AT4G12800	PSAL	photosystem I subunit l [Source:TAIR;Acc:AT4G12800]	GO:0019904, GO:0009941, GO:0016020, GO:0009507, GO:0009535, GO:0009579, GO:0009534, GO:0010287, GO:0015979, GO:0009522, GO:0009538	protein domain specific binding, chloroplast envelope, membrane, chloroplast, chloroplast thylakoid membrane, thylakoid, chloroplast thylakoid, plastoglobule, photosynthesis, photosystem I, photosystem I reaction center		46
BVRB_2g028840	0.543776	0.402705	0.817176	71.1222	0.51054	lightpink4		870867896
BVRB_7g180090	0.543726	0.437326	0.559296	18.8114	0.135035	lightpink4	zinc finger CCHC domain-containing protein 9	104908950	AT5G20220		zinc knuckle (CCHC-type) family protein [Source:TAIR;Acc:AT5G20220]	GO:0003676, GO:0008270	nucleic acid binding, zinc ion binding	1
BVRB_009820	0.543665	0.400852	0.66617	26.6378	0.182918	green	ATP sulfurylase 1, chloroplastic	104884601	AT4G14680	APS3	Pseudouridine synthase/archaeosine transglycosylase-like family protein [Source:TAIR;Acc:AT4G14680]	GO:0000103, GO:0004781, GO:0005739, GO:0009507, GO:0009570	sulfate assimilation, sulfate adenylyltransferase (ATP) activity, mitochondrion, chloroplast, chloroplast stroma		15
BVRB_1g015290	0.543627	0.406177	0.438685	4.28724	0.0294399	green	F-box-like/WD repeat-containing protein TBL1Y	104902242				GO:0005515	protein binding		8
BVRB_7g170990	0.54347	0.479243	0.633912	16.0348	0.110109	green	FK506-binding protein 5-like	104900421
BVRB_017160	0.543453	0.492045	0.490164	12.6869	0.0910707	lightpink4		870752999
BVRB_3g054130	0.543432	0.43569	0.749646	40.3013	0.289297	lightpink4		870865192
BVRB_6g141250	0.543347	0.277702	0.839722	70.7351	0.485728	green	hypothetical protein	104896359	AT3G25680		SLH domain protein [Source:UniProtKB/TrEMBL;Acc:F4JA39]	GO:0009536, GO:0009941, GO:0009507	plastid, chloroplast envelope, chloroplast
BVRB_2g038900	0.543291	0.388334	0.585323	14.963	0.107409	lightpink4	hypothetical protein	104887163	AT5G22790	RER1	Protein RETICULATA-RELATED 1, chloroplastic [Source:UniProtKB/Swiss-Prot;Acc:Q9FGP9]
BVRB_2g032700	0.54327	0.326077	0.749709	52.2801	0.375285	lightpink4	hypothetical protein	104885703	AT2G25740		ATP-dependent protease La (LON) domain protein [Source:UniProtKB/TrEMBL;Acc:Q5E916]				4
BVRB_2g032360	0.543261	0.494648	0.733989	46.3687	0.33285	lightpink4	probable transcriptional regulatory protein At2g25830	104885399	AT2G25830		Probable transcriptional regulatory protein At2g25830 [Source:UniProtKB/Swiss-Prot;Acc:O82314]	GO:0009507	chloroplast		6
BVRB_5g105980	0.543082	0.27512	0.345589	2.94204	0.0202026	green	putative late blight resistance protein homolog R1A-3	104892917				GO:0043531	ADP binding
BVRB_6g155010	0.543032	0.399298	0.675398	30.2837	0.217387	lightpink4	LRR receptor-like serine/threonine-protein kinase ERECTA	104898016				GO:0005515	protein binding		2
BVRB_5g121010	0.543001	0.584983	0.43773	4.02986	0.0276725	green	protein DOWNY MILDEW RESISTANCE 6	104894650				GO:0016491, GO:0055114	oxidoreductase activity, oxidation-reduction process
BVRB_9g205530	0.542831	0.31637	0.843629	96.3617	0.691718	lightpink4	lactoylglutathione lyase	104902887	AT1G08110		Lactoylglutathione lyase [Source:UniProtKB/TrEMBL;Acc:B9DH52]	GO:0005829, GO:0009507, GO:0046686, GO:0046872, GO:0004462, GO:0019243	cytosol, chloroplast, response to cadmium ion, metal ion binding, lactoylglutathione lyase activity, methylglyoxal catabolic process to D-lactate via S-lactoyl-glutathione		22
BVRB_5g120600	0.542765	0.456391	0.770168	54.0187	0.370939	green	cytochrome P450 94A1	104894616				GO:0055114, GO:0020037, GO:0005506, GO:0016705	oxidation-reduction process, heme binding, iron ion binding, oxidoreductase activity, acting on paired donors, with incorporation or reduction of molecular oxygen
BVRB_8g182850	0.542719	0.281826	0.802068	69.4444	0.498497	lightpink4	hypothetical protein	104900651	AT1G73650		Protein of unknown function (DUF1295) [Source:TAIR;Acc:AT1G73650]	GO:0016021, GO:0005737, GO:0016627, GO:0006629	integral component of membrane, cytoplasm, oxidoreductase activity, acting on the CH-CH group of donors, lipid metabolic process		2
BVRB_3g067310	0.542647	0.382132	0.798861	60.2816	0.413946	green	carboxylesterase 1-like	104906571	AT5G62180	CXE20	Probable carboxylesterase 120 [Source:UniProtKB/Swiss-Prot;Acc:Q9LVB8]	GO:0008152, GO:0016787	metabolic process, hydrolase activity
BVRB_2g030730	0.542609	0.216919	0.761562	53.7339	0.385721	lightpink4	hypothetical protein	104909089	AT4G32140		AT4g32140/F10N7_50 [Source:UniProtKB/TrEMBL;Acc:O49378]	GO:0016020, GO:0016021	membrane, integral component of membrane		2
BVRB_3g052140	0.542473	0.343385	0.815116	69.4637	0.476997	green	glutamate synthase 1 [NADH], chloroplastic	104888263	AT5G53460	GLT1	Glutamate synthase 1 [NADH], chloroplastic [Source:UniProtKB/Swiss-Prot;Acc:Q9LV03]	GO:0009507, GO:0009570, GO:0009735, GO:0046686, GO:0016491, GO:0055114, GO:0050660, GO:0003824, GO:0010181, GO:0051536, GO:0005506, GO:0006807, GO:0015930, GO:0006537, GO:0016040, GO:0016639, GO:0016638, GO:0019676, GO:0048589	chloroplast, chloroplast stroma, response to cytokinin, response to cadmium ion, oxidoreductase activity, oxidation-reduction process, flavin adenine dinucleotide binding, catalytic activity, FMN binding, iron-sulfur cluster binding, iron ion binding, nitrogen compound metabolic process, glutamate synthase activity, glutamate biosynthetic process, glutamate synthase (NADH) activity, oxidoreductas…		34
BVRB_5g105310	0.542096	0.473993	0.504847	13.0343	0.0895049	green	F-box protein CPR30	104892833	AT5G48550		F-box associated ubiquitination effector family protein [Source:UniProtKB/TrEMBL;Acc:F4K1R3]	GO:0005515	protein binding		1
BVRB_4g092280	0.541933	0.505986	0.67946	33.7936	0.242582	lightpink4	50S ribosomal protein L24, chloroplastic	104907098	AT5G54600	RPL24	SVR8 [Source:UniProtKB/TrEMBL;Acc:A0A178U954]	GO:0009570, GO:0009941, GO:0009507, GO:0032544, GO:0003735, GO:0006412, GO:0005622, GO:0005840	chloroplast stroma, chloroplast envelope, chloroplast, plastid translation, structural constituent of ribosome, translation, intracellular, ribosome		82
BVRB_5g098980	0.541729	0.30997	0.566348	13.8694	0.095239	green	KAT8 regulatory NSL complex subunit 3	104892171							2
BVRB_2g029040	0.541712	0.327799	0.79004	63.3668	0.454869	lightpink4	ankyrin repeat-containing protein NPR4	104907637				, GO:0005515	, protein binding		2
BVRB_1g015070	0.541557	0.395714	0.546484	16.526	0.11863	lightpink4	hypothetical protein	104902019	AT5G63905		unknown protein; FUNCTIONS IN: molecular_function unknown; INVOLVED IN: N-terminal protein myristoylation; LOCATED IN: cellular_component unknown; EXPRESSED IN: 20 plant structures; EXPRESSED DURING: 12 growth stages; Has 30201 Blast hits to 17322 p /.../s in 780 species: Archae - 12; Bacteria - 1396; Metazoa - 17338; Fungi - 3422; Plants - 5037; Viruses - 0; Other Eukaryotes - 2996 (source: NCBI…
BVRB_2g024120	0.541514	0.516586	0.602082	19.7423	0.141717	lightpink4	17.8 kDa class I heat shock protein	104903597
BVRB_5g117600	0.541204	0.459321	0.781991	59.5915	0.427769	lightpink4	jmjC domain-containing protein 4	104894314	AT5G63080		2-oxoglutarate (2OG) and Fe(II)-dependent oxygenase superfamily protein [Source:UniProtKB/TrEMBL;Acc:Q67ZB6]	GO:0005634, GO:0010030, GO:0000987, GO:0033746, GO:0033749, GO:0043985	nucleus, positive regulation of seed germination, proximal promoter sequence-specific DNA binding, histone demethylase activity (H3-R2 specific), histone demethylase activity (H4-R3 specific), histone H4-R3 methylation		8
BVRB_2g031500	0.541097	0.460072	0.721824	31.1958	0.214217	green	chorismate mutase 2	104884551	AT5G10870	CM2	Chorismate mutase 2 [Source:UniProtKB/Swiss-Prot;Acc:Q9S7H4]	GO:0016853, GO:0009073, GO:0008652, GO:0004106, GO:0046417	isomerase activity, aromatic amino acid family biosynthetic process, cellular amino acid biosynthetic process, chorismate mutase activity, chorismate metabolic process		17
BVRB_6g153910	0.541057	0.501998	0.625718	23.2046	0.166571	lightpink4		870855330
BVRB_5g107500	0.541015	0.480006	0.631444	23.2687	0.167031	lightpink4	probable methyltransferase PMT21	104893068							2
BVRB_3g063770	0.540863	0.333597	0.664259	23.4723	0.161181	green	hypothetical protein	104889561	AT5G66290		unknown protein; FUNCTIONS IN: molecular_function unknown; INVOLVED IN: N-terminal protein myristoylation; LOCATED IN: cellular_component unknown; EXPRESSED IN: 14 plant structures; EXPRESSED DURING: 7 growth stages; Has 1807 Blast hits to 1807 prot /.../n 277 species: Archae - 0; Bacteria - 0; Metazoa - 736; Fungi - 347; Plants - 385; Viruses - 0; Other Eukaryotes - 339 (source: NCBI BLink). [So…
BVRB_9g217710	0.540856	0.570597	0.717644	49.8595	0.342379	green	phosphatidylinositol 4-kinase alpha 1	104904382	AT1G51040	PI4KA2	Phosphatidylinositol 4-kinase alpha 2 [Source:UniProtKB/Swiss-Prot;Acc:Q9C680]	GO:0005886, GO:0009506, GO:0006468, GO:0051015, GO:0048471, GO:0046854, GO:0016301, GO:0048015, GO:0004430, GO:0005546, GO:0070273, GO:0070300	plasma membrane, plasmodesma, protein phosphorylation, actin filament binding, perinuclear region of cytoplasm, phosphatidylinositol phosphorylation, kinase activity, phosphatidylinositol-mediated signaling, 1-phosphatidylinositol 4-kinase activity, phosphatidylinositol-4,5-bisphosphate binding, phosphatidylinositol-4-phosphate binding, phosphatidic acid binding		16
BVRB_9g217750	0.540813	0.239152	0.789626	69.6719	0.500129	lightpink4	thioredoxin M3, chloroplastic	104904386	AT2G15570	ATHM3	Thioredoxin superfamily protein [Source:UniProtKB/TrEMBL;Acc:F4IIH6]	GO:0005623, GO:0008047, GO:0043085, GO:0015035, GO:0045454, GO:0006662	cell, enzyme activator activity, positive regulation of catalytic activity, protein disulfide oxidoreductase activity, cell redox homeostasis, glycerol ether metabolic process		3
BVRB_7g179540	0.540796	0.467122	0.818695	90.0107	0.646128	lightpink4	zinc finger CCCH domain-containing protein 11	104908890	AT2G20280		Zinc finger CCCH domain-containing protein 21 [Source:UniProtKB/Swiss-Prot;Acc:Q9SK74]	GO:0046872	metal ion binding		16
BVRB_2g027060	0.540764	0.595916	0.644282	34.2167	0.245619	lightpink4	protein ABHD17B	104906268	AT5G38220		Alpha/beta-Hydrolases superfamily protein [Source:UniProtKB/TrEMBL;Acc:Q9FF34]
BVRB_8g195270	0.540683	0.271619	0.752014	51.9978	0.373258	lightpink4	uncharacterized LOC104902110	104902110	AT1G11020		RING/FYVE/PHD zinc finger superfamily protein [Source:UniProtKB/TrEMBL;Acc:Q8GYT4]	GO:0008270	zinc ion binding
BVRB_6g127610	0.540657	0.328895	0.593218	16.0234	0.110031	green	metal transporter Nramp3	104894900	AT2G23150	NRAMP3	Metal transporter Nramp3 [Source:UniProtKB/Swiss-Prot;Acc:Q9SNV9]	GO:0016020, GO:0046873, GO:0030001	membrane, metal ion transmembrane transporter activity, metal ion transport		2
BVRB_014940	0.540624	0.46974	0.445467	9.63457	0.0691603	lightpink4	probable N-acetyl-gamma-glutamyl-phosphate reductase, chloroplastic	104885186	AT2G19940		oxidoreductases, acting on the aldehyde or oxo group of donors, NAD or NADP as acceptor;copper ion binding [Source:TAIR;Acc:AT2G19940]	GO:0051287, GO:0005737, GO:0046983, GO:0055114, GO:0006526, GO:0016620, GO:0003942, GO:0008652	NAD binding, cytoplasm, protein dimerization activity, oxidation-reduction process, arginine biosynthetic process, oxidoreductase activity, acting on the aldehyde or oxo group of donors, NAD or NADP as acceptor, N-acetyl-gamma-glutamyl-phosphate reductase activity, cellular amino acid biosynthetic process		11
BVRB_6g127740	0.540573	0.378599	0.720019	46.2512	0.332007	lightpink4	subtilisin-like protease SBT1.7	104894916	AT5G67360	SBT1.7	Subtilisin-like protease SBT1.7 [Source:UniProtKB/Swiss-Prot;Acc:O65351]	GO:0005618, GO:0009505, GO:0048046, GO:0048359, GO:0010214, GO:0004252, GO:0006508, GO:0080001, GO:0005576	cell wall, plant-type cell wall, apoplast, mucilage metabolic process involved in seed coat development, seed coat development, serine-type endopeptidase activity, proteolysis, mucilage extrusion from seed coat, extracellular region		6
BVRB_2g037590	0.540561	0.519392	0.733402	40.6873	0.292068	lightpink4	geranylgeranyl transferase type-1 subunit beta	104887011	AT2G39550	GGB	PGGT-I [Source:UniProtKB/TrEMBL;Acc:A0A178VS16]	GO:0009737, GO:0009733, GO:0009414, GO:0004662, GO:0018344, GO:0003824	response to abscisic acid, response to auxin, response to water deprivation, CAAX-protein geranylgeranyltransferase activity, protein geranylgeranylation, catalytic activity		9
BVRB_8g197940	0.540381	0.203052	0.421079	5.5817	0.0400674	lightpink4	gamma-glutamyltranspeptidase 3	104902346				GO:0003840, GO:0005773, GO:0006751, GO:0036374	obsolete gamma-glutamyltransferase activity, vacuole, glutathione catabolic process, glutathione hydrolase activity		25
BVRB_011630	0.540273	0.265798	0.698487	41.0225	0.294474	lightpink4	NADP-dependent D-sorbitol-6-phosphate dehydrogenase	104884740	AT2G21250		NAD(P)-linked oxidoreductase superfamily protein [Source:UniProtKB/TrEMBL;Acc:Q9SJV2]	GO:0016491, GO:0055114	oxidoreductase activity, oxidation-reduction process		12
BVRB_9g221760	0.540223	0.404932	0.606058	19.9011	0.142857	lightpink4		870848615
BVRB_6g134310	0.540093	0.433171	0.872661	89.8851	0.617229	green	hypothetical protein isoform A	104895564	AT5G66810		CONTAINS InterPro DOMAIN/s: CTLH, C-terminal LisH motif (InterPro:IPR006595); BEST Arabidopsis thaliana protein match is: LisH and RanBPM domains containing protein (TAIR:AT1G61150.1); Has 333 Blast hits to 242 proteins in 88 species: Archae - 0; Ba /.../ - 0; Metazoa - 104; Fungi - 47; Plants - 152; Viruses - 0; Other Eukaryotes - 30 (source: NCBI BLink). [Source:TAIR;Acc:AT5G66810]				6
BVRB_002790	0.540034	0.372681	0.696726	41.4195	0.297324	lightpink4	protein LEO1 homolog	104883693				GO:0016593, GO:0006368, GO:0016570, GO:0009910, GO:0010048, GO:0005634, GO:0005829	Cdc73/Paf1 complex, transcription elongation from RNA polymerase II promoter, histone modification, negative regulation of flower development, vernalization response, nucleus, cytosol		16
BVRB_5g103310	0.540007	0.510704	0.608568	24.0206	0.172428	lightpink4	protein trichome birefringence-like 35	104892555	AT5G01620	TBL35	TRICHOME BIREFRINGENCE-LIKE 35 [Source:TAIR;Acc:AT5G01620]
BVRB_2g026520	0.539936	0.39184	0.648698	25.0705	0.172156	green	hypothetical protein	104905747	AT1G67270		Zinc-finger domain of monoamine-oxidase A repressor R1 protein [Source:TAIR;Acc:AT1G67270]	GO:0006355	regulation of transcription, DNA-templated		1
BVRB_2g028980	0.539925	0.289349	0.829832	67.7264	0.465067	green	hypothetical protein	104907593							6
BVRB_5g110200	0.539477	0.235925	0.372033	1.46279	0.0100448	green		870859869				GO:0016021, GO:0016020	integral component of membrane, membrane
BVRB_8g189840	0.539471	0.335825	0.88717	93.8908	0.644735	green	hypothetical protein	104901547	AT3G28430	TT9	Protein TRANSPARENT TESTA 9 [Source:UniProtKB/Swiss-Prot;Acc:Q8W4P9]	GO:0005794, GO:0001708, GO:0009718, GO:0016192, GO:0044090, GO:1903415, GO:0019898	Golgi apparatus, cell fate specification, anthocyanin-containing compound biosynthetic process, vesicle-mediated transport, positive regulation of vacuole organization, flavonoid transport from endoplasmic reticulum to plant-type vacuole, extrinsic component of membrane		4
BVRB_6g148860	0.539466	0.487533	0.747258	51.6474	0.370743	lightpink4	hypothetical protein	104897389	AT1G23750		F5O8.30 protein [Source:UniProtKB/TrEMBL;Acc:Q9ZUC0]	GO:0005886, GO:0003729	plasma membrane, mRNA binding		4
BVRB_1g016650	0.539395	0.420258	0.755048	46.4348	0.318861	green	xylulose 5-phosphate/phosphate translocator, chloroplastic	104905172	AT5G17630	XPT	Xylulose 5-phosphate/phosphate translocator, chloroplastic [Source:UniProtKB/Swiss-Prot;Acc:Q9LF61]				4
BVRB_4g087410	0.539327	0.430736	0.857663	80.6901	0.554088	green	NAC transcription factor 56	104891597	AT1G52880	NAC018	NARS2 [Source:UniProtKB/TrEMBL;Acc:A0A178W6K4]	GO:0003677, GO:0006355	DNA binding, regulation of transcription, DNA-templated		2
BVRB_2g024420	0.539295	0.524721	0.586542	17.0651	0.117183	green	probable leucine-rich repeat receptor-like protein kinase At5g49770	104903789	AT5G49770		Probable leucine-rich repeat receptor-like protein kinase At5g49770 [Source:UniProtKB/Swiss-Prot;Acc:Q9LT96]	GO:0005524, GO:0004672, GO:0006468, GO:0005515	ATP binding, protein kinase activity, protein phosphorylation, protein binding
BVRB_1g002760	0.539217	0.439553	0.693011	30.6796	0.220229	lightpink4	pyridoxine/pyridoxamine 5'-phosphate oxidase 2	104907968	AT2G46580	PPOX2	Pyridoxine/pyridoxamine 5'-phosphate oxidase 2 [Source:UniProtKB/Swiss-Prot;Acc:Q9ZPY1]	GO:0004733, GO:0009443, GO:0010181, GO:0008615, GO:0048037	pyridoxamine-phosphate oxidase activity, pyridoxal 5'-phosphate salvage, FMN binding, pyridoxine biosynthetic process, cofactor binding		7
BVRB_5g104020	0.539155	0.324202	0.816704	76.0497	0.545912	lightpink4	mediator of RNA polymerase II transcription subunit 10b	104892625	AT1G26665		Mediator complex, subunit Med10 [Source:TAIR;Acc:AT1G26665]	GO:0003712, GO:0006357, GO:0016592	transcription coregulator activity, regulation of transcription by RNA polymerase II, mediator complex		23
BVRB_9g209690	0.539129	0.561822	0.495503	13.7005	0.0940792	green	26S proteasome non-ATPase regulatory subunit 2 homolog A	104903455	AT4G08140		26S proteasome non-ATPase regulatory subunit-like protein [Source:UniProtKB/TrEMBL;Acc:Q9SYE4]	GO:0030234, GO:0042176, GO:0000502	enzyme regulator activity, regulation of protein catabolic process, proteasome complex		41
BVRB_5g112980	0.53887	0.295184	0.553674	11.5873	0.0795684	green	pyruvate dehydrogenase E1 component subunit beta-1, mitochondrial	104893881	AT5G50850	PDH2	Pyruvate dehydrogenase E1 component subunit beta [Source:UniProtKB/TrEMBL;Acc:A0A178UM82]	GO:0003824, GO:0004739, GO:0006086	catalytic activity, pyruvate dehydrogenase (acetyl-transferring) activity, acetyl-CoA biosynthetic process from pyruvate		30
BVRB_3g068460	0.538771	0.525547	0.63142	31.6276	0.217182	green	tubulin alpha-3 chain	104906720	AT5G19780	TUBA3	Tubulin alpha chain [Source:UniProtKB/TrEMBL;Acc:A0A178UTQ9]	GO:0005886, GO:0005829, GO:0005525, GO:0007017, GO:0005874, GO:0003924, GO:0005200	plasma membrane, cytosol, GTP binding, microtubule-based process, microtubule, GTPase activity, structural constituent of cytoskeleton		13
BVRB_1g023340	0.538607	0.390709	0.826268	75.3758	0.541074	lightpink4	uncharacterized LOC104905930	104905930				GO:0006952, GO:0043531	defense response, ADP binding
BVRB_6g148030	0.538422	0.390383	0.716591	37.5313	0.269413	lightpink4	pentatricopeptide repeat-containing protein At1g60770	104897267	AT1G60770		Pentatricopeptide repeat-containing protein At1g60770 [Source:UniProtKB/Swiss-Prot;Acc:O22714]	GO:0005515	protein binding		2
BVRB_005210	0.53823	0.452715	0.775964	62.7642	0.450543	lightpink4	activating signal cointegrator 1	104884002	AT3G47610		Transcription regulator/ zinc ion binding protein [Source:UniProtKB/TrEMBL;Acc:Q9SN77]	GO:0006355, GO:0008270, GO:0005634	regulation of transcription, DNA-templated, zinc ion binding, nucleus		3
BVRB_8g195300	0.538182	0.474795	0.725159	44.0346	0.316096	lightpink4	26S protease regulatory subunit 8 homolog A	104902113	AT5G19990	RPT6A	26S proteasome regulatory subunit 8 homolog A [Source:UniProtKB/Swiss-Prot;Acc:Q9C5U3]	GO:0016787, GO:0005524, GO:0005737, GO:0030163	hydrolase activity, ATP binding, cytoplasm, protein catabolic process		34
BVRB_2g039970	0.538168	0.464823	0.669597	41.996	0.288381	green	probable ubiquitin conjugation factor E4	104887291	AT5G15400	PUB1	Probable ubiquitin conjugation factor E4 [Source:UniProtKB/Swiss-Prot;Acc:Q9LF41]	GO:0006511, GO:0016567, GO:0034450, GO:0000151, GO:0004842	ubiquitin-dependent protein catabolic process, protein ubiquitination, ubiquitin-ubiquitin ligase activity, ubiquitin ligase complex, ubiquitin-protein transferase activity		34
BVRB_8g195900	0.538156	0.524352	0.649466	29.2763	0.201036	green	strigolactone esterase RMS3	104902162	AT3G24420		Alpha/beta-Hydrolases superfamily protein [Source:UniProtKB/TrEMBL;Acc:Q9LK01]	GO:0005634, GO:0005737	nucleus, cytoplasm
BVRB_5g115900	0.538042	0.386959	0.721816	33.4199	0.22949	green	serine/threonine-protein kinase AtPK2/AtPK19-like	104894170				, GO:0005524, GO:0004672, GO:0006468	, ATP binding, protein kinase activity, protein phosphorylation		7
BVRB_7g163060	0.538005	0.347101	0.461827	5.08804	0.0349388	green	hypothetical protein	104898846	AT1G03180		Non-structural protein [Source:UniProtKB/TrEMBL;Acc:Q5Q0J3]				1
BVRB_9g207010	0.537826	0.596506	0.546159	17.0953	0.122716	lightpink4	protein argonaute 4	104903076	AT5G21030		PAZ domain-containing protein / piwi domain-containing protein [Source:TAIR;Acc:AT5G21030]	GO:0005654, GO:0031047, GO:0090502, GO:0003676, GO:0003682, GO:0004521, GO:0035197, GO:0035198, GO:0006306, GO:0006342, GO:0009816, GO:0016458, GO:0019048, GO:0030422, GO:0051567, GO:0051607, GO:0070919, GO:0080188, GO:0005719, GO:0005730, GO:0015030, GO:0005515	nucleoplasm, gene silencing by RNA, RNA phosphodiester bond hydrolysis, endonucleolytic, nucleic acid binding, chromatin binding, endoribonuclease activity, siRNA binding, miRNA binding, DNA methylation, chromatin silencing, defense response to bacterium, incompatible interaction, gene silencing, modulation by virus of host morphology or physiology, production of siRNA involved in RNA interferenc…		10
BVRB_6g153580	0.537473	0.519117	0.557482	14.3111	0.0982725	green	hypothetical protein	104897880	AT1G69510		cAMP-regulated phosphoprotein 19-related protein [Source:UniProtKB/TrEMBL;Acc:Q9C787]
BVRB_2g031180	0.537306	0.528363	0.675214	37.2798	0.267607	lightpink4	zinc finger protein 3	104883124				GO:0003676	nucleic acid binding		1
BVRB_7g161720	0.537284	0.50214	0.757175	54.4181	0.373681	green	TSL-kinase interacting protein 1	104898657	AT2G36960	TKI1	TSL-kinase interacting protein 1 [Source:UniProtKB/TrEMBL;Acc:F4IP39]	GO:0003677	DNA binding		4
BVRB_7g166510	0.537265	0.575053	0.531346	12.5602	0.0862492	green	hypothetical protein	104899346	AT2G20240		GPI-anchored adhesin-like protein, putative (DUF3741) [Source:UniProtKB/TrEMBL;Acc:Q9SK77]
BVRB_8g199620	0.537142	0.361287	0.845775	87.5713	0.628617	lightpink4	heavy metal-associated isoprenylated plant protein 41-like	104909095				GO:0003676	nucleic acid binding		5
BVRB_1g005300	0.537122	0.466444	0.699225	32.0045	0.219771	green	MADS-box transcription factor 27-like	104888093				GO:0006355, GO:0005634, GO:0003700	regulation of transcription, DNA-templated, nucleus, DNA-binding transcription factor activity
BVRB_2g035560	0.537076	0.480574	0.818799	75.0288	0.538583	lightpink4	protein starmaker	104886756	AT3G49601		Pre-mRNA-splicing factor [Source:UniProtKB/TrEMBL;Acc:B3H6J5]				27
BVRB_3g055410	0.537045	0.450258	0.704664	40.4009	0.277427	green	DNA-binding protein HEXBP	104888556	AT5G52380		At5g52380 [Source:UniProtKB/TrEMBL;Acc:Q9FHC2]	GO:0008270, GO:0003676	zinc ion binding, nucleic acid binding		1
BVRB_5g122890	0.536991	0.381337	0.675161	30.9018	0.221824	lightpink4		870845026
BVRB_6g144930	0.536892	0.420691	0.523351	9.65606	0.0693146	lightpink4	homeobox-leucine zipper protein ATHB-13-like	104896895	AT1G26960	ATHB-23	Homeobox-leucine zipper protein ATHB-23 [Source:UniProtKB/Swiss-Prot;Acc:Q8LFD3]	GO:0043565, GO:0009965, GO:0080022, GO:0009744, GO:0003677, GO:0006355, GO:0003700, GO:0048826	sequence-specific DNA binding, leaf morphogenesis, primary root development, response to sucrose, DNA binding, regulation of transcription, DNA-templated, DNA-binding transcription factor activity, cotyledon morphogenesis		3
BVRB_4g076940	0.536855	0.364715	0.684155	32.6164	0.234132	lightpink4	hypothetical protein	104890417	AT2G23090		Uncharacterized protein At2g23090 [Source:UniProtKB/Swiss-Prot;Acc:O64818]				2
BVRB_6g133680	0.536743	0.576896	0.738993	59.4152	0.426503	lightpink4	MADS-box protein JOINTLESS	104895505	AT2G22540	SVP	SVP [Source:UniProtKB/TrEMBL;Acc:A0A384KDB8]	GO:0005634, GO:0043565, GO:0009266, GO:0009910, GO:0045892, GO:0000900, GO:0048438, GO:0003677, GO:0006355, GO:0003700, GO:0046983, GO:0000977, GO:0045944	nucleus, sequence-specific DNA binding, response to temperature stimulus, negative regulation of flower development, negative regulation of transcription, DNA-templated, translation repressor activity, mRNA regulatory element binding, floral whorl development, DNA binding, regulation of transcription, DNA-templated, DNA-binding transcription factor activity, protein dimerization activity, RNA pol…		12
BVRB_9g203340	0.536503	0.296542	0.684587	39.2243	0.281566	lightpink4	delta(24)-sterol reductase	104902610	AT3G19820	DIM	Delta(24)-sterol reductase [Source:UniProtKB/Swiss-Prot;Acc:Q39085]	GO:0005886, GO:0016020, GO:0005774, GO:0005773, GO:0005516, GO:0009834, GO:0009826, GO:0016021, GO:0016132, GO:0016491, GO:0055114, GO:0050660, GO:0071949, GO:0009808	plasma membrane, membrane, vacuolar membrane, vacuole, calmodulin binding, plant-type secondary cell wall biogenesis, unidimensional cell growth, integral component of membrane, brassinosteroid biosynthetic process, oxidoreductase activity, oxidation-reduction process, flavin adenine dinucleotide binding, FAD binding, lignin metabolic process		11
BVRB_001810	0.536285	0.387925	0.451385	6.15509	0.0422661	green	E3 ubiquitin-protein ligase MIEL1	104883552	AT5G18650	MIEL1	MIEL1 [Source:UniProtKB/TrEMBL;Acc:A0A178UJV2]	GO:0016567, GO:0008270, GO:0046872	protein ubiquitination, zinc ion binding, metal ion binding		3
BVRB_6g154080	0.536281	0.432454	0.760894	54.9459	0.377306	green	sphinganine C4-monooxygenase 1	104897930	AT1G69640	SBH1	Sphinganine C4-monooxygenase 1 [Source:UniProtKB/Swiss-Prot;Acc:Q8VYI1]	GO:0016491, GO:0055114, GO:0005506, GO:0008610	oxidoreductase activity, oxidation-reduction process, iron ion binding, lipid biosynthetic process		6
BVRB_5g111830	0.536191	0.424714	0.818278	61.2593	0.420659	green	sulfoquinovosyl transferase SQD2	104893676	AT5G01220	SQD2	Sulfoquinovosyl transferase SQD2 [Source:UniProtKB/Swiss-Prot;Acc:Q8S4F6]				20
BVRB_1g015120	0.536183	0.466235	0.646119	26.4595	0.189936	lightpink4	cinnamoyl-CoA reductase 1	104902080				GO:0003824, GO:0050662	catalytic activity, coenzyme binding
BVRB_9g223010	0.536177	0.299727	0.803923	53.2601	0.36573	green	protein LOW PSII ACCUMULATION 3, chloroplastic	104904871	AT1G73060	LPA3	Protein LOW PSII ACCUMULATION 3, chloroplastic [Source:UniProtKB/Swiss-Prot;Acc:Q8H0W0]	GO:0009507, GO:0009570, GO:0009735	chloroplast, chloroplast stroma, response to cytokinin		12
BVRB_9g212200	0.536173	0.368414	0.689363	28.0478	0.201337	lightpink4	casein kinase 1-like protein HD16	104903791				GO:0006468, GO:0004672, GO:0009788, GO:0005524, GO:0001932	protein phosphorylation, protein kinase activity, negative regulation of abscisic acid-activated signaling pathway, ATP binding, regulation of protein phosphorylation		3
BVRB_2g038110	0.536134	0.490922	0.674291	36.4282	0.261495	lightpink4	nucleolar complex protein 3 homolog	104887093	AT1G79150		Binding protein [Source:UniProtKB/TrEMBL;Acc:F4IDJ0]				86
BVRB_6g155410	0.536074	0.365014	0.853514	79.6835	0.547175	green	uncharacterized protein At1g04910-like	104908384	AT1G14970	OFUT4	O-fucosyltransferase 4 [Source:UniProtKB/Swiss-Prot;Acc:F4HXW9]	GO:0016757, GO:0016740, GO:0005975, GO:0016021, GO:0016020, GO:0006004	transferase activity, transferring glycosyl groups, transferase activity, carbohydrate metabolic process, integral component of membrane, membrane, fucose metabolic process		2
BVRB_2g046950	0.535968	0.385338	0.725054	34.4473	0.236545	green	NAC domain-containing protein 92	104906228				GO:0003677, GO:0006355	DNA binding, regulation of transcription, DNA-templated		3
BVRB_7g175540	0.535934	0.436619	0.7918	74.2093	0.532701	lightpink4	hypothetical protein	104900263	AT1G16870		Mitochondrial 28S ribosomal protein S29-like protein [Source:UniProtKB/TrEMBL;Acc:Q8W4K2]				41
BVRB_5g112390	0.535916	0.516482	0.644505	27.4507	0.197051	lightpink4	signal peptide peptidase-like 3	104893760	AT2G43070	SPPL3	SIGNAL PEPTIDE PEPTIDASE-LIKE 3 [Source:TAIR;Acc:AT2G43070]	GO:0016021, GO:0004190	integral component of membrane, aspartic-type endopeptidase activity		1
BVRB_4g087590	0.535882	0.418175	0.901033	103.47	0.710514	green	hypothetical protein isoform B	104891613	AT1G64570	DUO3	Homeodomain-like superfamily protein [Source:UniProtKB/TrEMBL;Acc:F4I6S6]	GO:0046933, GO:0015986, GO:0045261	proton-transporting ATP synthase activity, rotational mechanism, ATP synthesis coupled proton transport, proton-transporting ATP synthase complex, catalytic core F(1)
BVRB_5g113610	0.535685	0.426009	0.602026	24.8298	0.170503	green	hypothetical protein	104893938				GO:0016757, GO:0016740, GO:0005975, GO:0006004	transferase activity, transferring glycosyl groups, transferase activity, carbohydrate metabolic process, fucose metabolic process
BVRB_9g217410	0.535671	0.498074	0.646605	23.1334	0.166059	lightpink4	hypothetical protein	104904350
BVRB_9g212210	0.535605	0.313496	0.61098	23.7474	0.170467	lightpink4	serine/threonine-protein kinase PEPKR2	104903792				GO:0005524, GO:0004672, GO:0006468	ATP binding, protein kinase activity, protein phosphorylation		1
BVRB_7g160100	0.535601	0.452061	0.655224	21.6383	0.148587	green	hypothetical protein	104898472
BVRB_9g225210	0.535268	0.565889	0.522503	7.22537	0.0518663	lightpink4	F-box/kelch-repeat protein At3g23880	104883193				GO:0005515	protein binding		2
BVRB_8g190220	0.535225	0.500123	0.648244	24.3752	0.174974	lightpink4	dynamin-like protein ARC5	104901575	AT3G19720	ARC5	Dynamin-like protein ARC5 [Source:UniProtKB/Swiss-Prot;Acc:Q84N64]	GO:0009507, GO:0005777, GO:0010020, GO:0009707, GO:0042802, GO:0007623, GO:0016559, GO:0005525, GO:0003924	chloroplast, peroxisome, chloroplast fission, chloroplast outer membrane, identical protein binding, circadian rhythm, peroxisome fission, GTP binding, GTPase activity		15
BVRB_1g008190	0.535148	0.349224	0.803079	76.2608	0.547427	lightpink4	protein CutA, chloroplastic	104891541	AT2G33740	CUTA	Protein CutA, chloroplastic [Source:UniProtKB/Swiss-Prot;Acc:P93009]	GO:0009507, GO:0005507, GO:0010038	chloroplast, copper ion binding, response to metal ion		2
BVRB_7g175130	0.535109	0.580147	0.499733	8.88474	0.0610103	green	mitoferrin	104900219	AT2G30160		Mitochondrial substrate carrier family protein [Source:UniProtKB/TrEMBL;Acc:O64731]	GO:0022857, GO:0055085	transmembrane transporter activity, transmembrane transport
BVRB_6g155300	0.535075	0.30853	0.75583	52.5732	0.377389	lightpink4	probable inactive receptor kinase At1g27190	104898046	AT1G27190		Probable inactive receptor kinase At1g27190 [Source:UniProtKB/Swiss-Prot;Acc:O04567]	GO:0005524, GO:0004672, GO:0006468, GO:0005515	ATP binding, protein kinase activity, protein phosphorylation, protein binding
BVRB_3g053440	0.53506	0.524581	0.668407	29.7195	0.213337	lightpink4		870865118
BVRB_5g119990	0.534997	0.607587	0.607349	23.0478	0.158266	green	protein indeterminate-domain 12	104894561	AT4G02670	AtIDD12	IDD12 [Source:UniProtKB/TrEMBL;Acc:A0A178V4W8]	GO:0003676	nucleic acid binding		4
BVRB_3g067820	0.534988	0.306632	0.748477	48.2263	0.346185	lightpink4	structural maintenance of chromosomes protein 6B	104906625	AT5G07660	SMC6A	Structural maintenance of chromosomes protein 6A [Source:UniProtKB/Swiss-Prot;Acc:Q9FLR5]	GO:0006974, GO:0006281, GO:0005694, GO:0005524, GO:0000166, GO:0005634, GO:0006310, GO:0000724, GO:0030915	cellular response to DNA damage stimulus, DNA repair, chromosome, ATP binding, nucleotide binding, nucleus, DNA recombination, double-strand break repair via homologous recombination, Smc5-Smc6 complex		33
BVRB_2g037050	0.534984	0.240661	0.774605	42.0903	0.289028	green	hypothetical protein	104886949	AT3G55240		Uncharacterized protein At3g55240 [Source:UniProtKB/TrEMBL;Acc:Q9M3C7]	GO:0032502	developmental process		1
BVRB_3g069250	0.534952	0.433618	0.794921	62.2074	0.446547	lightpink4	UPF0613 protein PB24D3.06c	104906802	AT5G19050		Alpha/beta-Hydrolases superfamily protein [Source:UniProtKB/TrEMBL;Acc:Q94IU8]
BVRB_6g129890	0.53491	0.449689	0.831223	87.9195	0.631117	lightpink4	probable serine protease EDA2	104895125	AT2G18080	EDA2	Probable serine protease EDA2 [Source:UniProtKB/Swiss-Prot;Acc:Q1PF50]	GO:0006508, GO:0008236	proteolysis, serine-type peptidase activity		2
BVRB_1g022760	0.534704	0.273437	0.796084	50.3534	0.34577	green	hypothetical protein	104905874	AT1G63610		At1g63610 [Source:UniProtKB/TrEMBL;Acc:Q9CAC8]
BVRB_5g106580	0.534672	0.455703	0.535517	13.5799	0.0932512	green	type I inositol polyphosphate 5-phosphatase 2	104892967	AT4G18010	IP5P2	Type I inositol polyphosphate 5-phosphatase 2 [Source:UniProtKB/Swiss-Prot;Acc:Q9FUR2]	GO:0009737, GO:0009845, GO:0004439, GO:0004445, GO:0034485, GO:0032957, GO:0046855, GO:0046856, GO:0090351	response to abscisic acid, seed germination, phosphatidylinositol-4,5-bisphosphate 5-phosphatase activity, inositol-polyphosphate 5-phosphatase activity, phosphatidylinositol-3,4,5-trisphosphate 5-phosphatase activity, inositol trisphosphate metabolic process, inositol phosphate dephosphorylation, phosphatidylinositol dephosphorylation, seedling development		2
BVRB_6g132060	0.534448	0.457754	0.724462	34.0631	0.233907	green	uncharacterized protein YciO	104895357	AT3G01920		DHBP synthase RibB-like alpha/beta domain-containing protein [Source:UniProtKB/TrEMBL;Acc:A0A1I9LM38]	GO:0003725	double-stranded RNA binding		7
BVRB_1g000510	0.534446	0.346143	0.768571	57.3854	0.411933	lightpink4	protein GrpE	104889266	AT1G36390		GrpE protein homolog [Source:UniProtKB/TrEMBL;Acc:Q9C8X4]	GO:0009570, GO:0009507, GO:0005507, GO:0000774, GO:0042803, GO:0051087, GO:0006457	chloroplast stroma, chloroplast, copper ion binding, adenyl-nucleotide exchange factor activity, protein homodimerization activity, chaperone binding, protein folding		27
BVRB_1g009680	0.534404	0.374218	0.733536	38.9008	0.267126	green	RNA-binding protein 7	104892763	AT4G10110		At4g10100 [Source:UniProtKB/TrEMBL;Acc:Q8GW25]	GO:0003676	nucleic acid binding		18
BVRB_7g179870	0.534365	0.511033	0.486482	11.786	0.0809331	green	peroxidase 21	104908933	AT2G37130	PER21	Peroxidase 21 [Source:UniProtKB/Swiss-Prot;Acc:Q42580]	GO:0042744, GO:0005576, GO:0006979, GO:0004601, GO:0098869, GO:0020037, GO:0055114, GO:0046872, GO:0016491, GO:0050832, GO:0005829	hydrogen peroxide catabolic process, extracellular region, response to oxidative stress, peroxidase activity, cellular oxidant detoxification, heme binding, oxidation-reduction process, metal ion binding, oxidoreductase activity, defense response to fungus, cytosol		1
BVRB_1g018400	0.534306	0.467814	0.804583	61.0871	0.419477	green	probable plastid-lipid-associated protein 11	104905331	AT4G00030	PAP11	Probable plastid-lipid-associated protein 11, chloroplastic [Source:UniProtKB/Swiss-Prot;Acc:O81304]				3
BVRB_7g177030	0.534265	0.390758	0.64678	22.7015	0.155888	green	cathepsin B-like	104908565	AT1G02300	CATHB1	Cathepsin B-like protease 1 [Source:UniProtKB/Swiss-Prot;Acc:F4HVZ1]	GO:0006508, GO:0008234	proteolysis, cysteine-type peptidase activity		2
BVRB_2g043610	0.534161	0.385491	0.586672	19.1762	0.137654	lightpink4	cyclin-A2-2	104887733	AT5G25380	CYCA2-1	Cyclin-A2-1 [Source:UniProtKB/Swiss-Prot;Acc:Q39071]	GO:0005634	nucleus
BVRB_9g208770	0.533857	0.467771	0.641522	31.4069	0.22545	lightpink4	protein STRUBBELIG-RECEPTOR FAMILY 3	104903364	AT2G20850	SRF1	Protein STRUBBELIG-RECEPTOR FAMILY 1 [Source:UniProtKB/Swiss-Prot;Acc:Q06BH3]	GO:0005524, GO:0004672, GO:0006468, GO:0005515	ATP binding, protein kinase activity, protein phosphorylation, protein binding		2
BVRB_2g026530	0.533839	0.439721	0.812913	72.0183	0.516973	lightpink4	hypothetical protein	104905758	AT5G38510	RBL9	RHOMBOID-like protein 9, chloroplastic [Source:UniProtKB/Swiss-Prot;Acc:Q9FFX0]	GO:0016021, GO:0004252	integral component of membrane, serine-type endopeptidase activity		4
BVRB_4g078630	0.533754	0.435403	0.750423	44.9192	0.308454	green	auxilin-related protein 2	104890563	AT4G12780	AUXI1	Auxilin-related protein 1 [Source:UniProtKB/Swiss-Prot;Acc:Q9SU08]				5
BVRB_2g046650	0.533681	0.475253	0.421797	3.75655	0.0257957	green	putative NAC domain-containing protein 94	104906205	AT5G39820	ANAC094	Putative NAC domain-containing protein 94 [Source:UniProtKB/Swiss-Prot;Acc:Q9FIW5]	GO:0003677, GO:0006355	DNA binding, regulation of transcription, DNA-templated
BVRB_9g207660	0.533569	0.345926	0.61359	17.2332	0.123706	lightpink4		870849952	AT5G35360	CAC2	Acetyl Co-enzyme a carboxylase biotin carboxylase subunit [Source:UniProtKB/TrEMBL;Acc:F4JYE0]
BVRB_2g025550	0.533451	0.426457	0.589403	23.4335	0.168214	lightpink4	protein YIPF1 homolog	104904840	AT2G39805		Protein YIPF [Source:UniProtKB/TrEMBL;Acc:A0A178VTF3]	GO:0016020, GO:0016192, GO:0005794	membrane, vesicle-mediated transport, Golgi apparatus
BVRB_9g203610	0.533334	0.458381	0.788545	65.2952	0.468712	lightpink4	hypothetical protein	104902634				GO:0030163	protein catabolic process
BVRB_002740	0.533295	0.404898	0.790849	61.3973	0.421607	green	plastid division protein CDP1, chloroplastic	104883688	AT3G19180	CDP1	Plastid division protein CDP1, chloroplastic [Source:UniProtKB/Swiss-Prot;Acc:Q8VY16]	GO:0043621, GO:0010020, GO:0043572, GO:0009507, GO:0009528	protein self-association, chloroplast fission, plastid fission, chloroplast, plastid inner membrane		8
BVRB_5g102020	0.532964	0.493192	0.773496	56.4291	0.387491	green	probable leucine-rich repeat receptor-like protein kinase At5g63930	104892432				GO:0005886, GO:0005524, GO:0004672, GO:0006468, GO:0005515	plasma membrane, ATP binding, protein kinase activity, protein phosphorylation, protein binding
BVRB_3g051010	0.532879	0.354406	0.597821	17.2154	0.118216	green	hypothetical protein	104888157	AT5G24460		RING-H2 zinc finger protein [Source:UniProtKB/TrEMBL;Acc:Q9FGE4]	GO:0005618	cell wall
BVRB_5g099590	0.53287	0.435219	0.772586	57.4395	0.412321	lightpink4	F-box/kelch-repeat protein At3g61590	104892212				GO:0099402, GO:0005515	plant organ development, protein binding		2
BVRB_8g188650	0.532758	0.380838	0.823744	71.5804	0.513829	lightpink4	protein NRDE2 homolog	104901371	AT3G17740		At3g17740 [Source:UniProtKB/TrEMBL;Acc:Q9LSH4]	GO:0005515	protein binding		4
BVRB_2g031970	0.532681	0.312206	0.80487	60.357	0.414463	green	chromatin modification-related protein eaf-1	104885095	AT3G08790	TOL8	TOM1-like protein 8 [Source:UniProtKB/Swiss-Prot;Acc:Q9C9Y1]	GO:0005886, GO:0005622, GO:0006886	plasma membrane, intracellular, intracellular protein transport		1
BVRB_8g202160	0.532661	0.306418	0.528451	8.98164	0.0616757	green		870843326
BVRB_4g073640	0.532386	0.396891	0.772728	63.7862	0.45788	lightpink4	ankyrin repeat-containing protein P16F5.05c	104890081				GO:0005515	protein binding		1
BVRB_5g118620	0.532289	0.404118	0.431452	4.61843	0.0331527	lightpink4		870858611
BVRB_011820	0.532205	0.391748	0.528654	8.98522	0.0617003	green	hypothetical protein	104884764	AT5G45520		Leucine-rich repeat (LRR) family protein [Source:UniProtKB/TrEMBL;Acc:Q9FHI4]
BVRB_5g121560	0.532193	0.392269	0.676804	30.0241	0.215523	lightpink4	transmembrane protein 205	104894745				GO:0005783	endoplasmic reticulum
BVRB_7g160210	0.532155	0.577481	0.576208	17.746	0.121859	green	PAN domain-containing protein At5g03700	104898480	AT5G03700		PAN domain-containing protein At5g03700 [Source:UniProtKB/Swiss-Prot;Acc:Q9LZR8]	GO:0005886, GO:0005794, GO:0005768, GO:0005802	plasma membrane, Golgi apparatus, endosome, trans-Golgi network		1
BVRB_5g125020	0.5321	0.392394	0.755978	44.472	0.319236	lightpink4	chaperone protein dnaJ 8, chloroplastic	104908091	AT1G80920	ATJ8	Chaperone protein dnaJ 8, chloroplastic [Source:UniProtKB/Swiss-Prot;Acc:Q9SAG8]	GO:0009570, GO:0009416, GO:0005634, GO:0009507	chloroplast stroma, response to light stimulus, nucleus, chloroplast		9
BVRB_8g189190	0.531963	0.24381	0.802183	51.4479	0.353286	green	rhodanese-like domain-containing protein 8, chloroplastic	104901420	AT1G17850	STR8	Rhodanese-like domain-containing protein 8, chloroplastic [Source:UniProtKB/Swiss-Prot;Acc:F4I933]
BVRB_1g007780	0.531949	0.471553	0.685439	30.8341	0.221338	lightpink4	universal stress protein PHOS34	104891270	AT1G09740		Adenine nucleotide alpha hydrolases-like superfamily protein [Source:UniProtKB/TrEMBL;Acc:Q84TF6]				2
BVRB_2g041470	0.531913	0.269464	0.809325	81.4318	0.584546	lightpink4	reactive oxygen species modulator 1	104887517	AT3G07910		AT3g07910/F17A17_25 [Source:UniProtKB/TrEMBL;Acc:Q9SFC3]				8
BVRB_3g060140	0.531588	0.459951	0.536968	15.3311	0.110052	lightpink4	metal tolerance protein C2	104889187	AT3G12100	MTPC2	Uncharacterized protein At3g12100 [Source:UniProtKB/TrEMBL;Acc:Q0WSX7]	GO:0009624, GO:0055085, GO:0016021, GO:0008324, GO:0006812	response to nematode, transmembrane transport, integral component of membrane, cation transmembrane transporter activity, cation transport		5
BVRB_3g056920	0.531584	0.425417	0.558324	12.7875	0.0917929	lightpink4	hypothetical protein isoform B	104888776	AT1G05950		unknown protein; Has 50 Blast hits to 45 proteins in 14 species: Archae - 5; Bacteria - 0; Metazoa - 4; Fungi - 0; Plants - 34; Viruses - 0; Other Eukaryotes - 7 (source: NCBI BLink). [Source:TAIR;Acc:AT1G05950]				1
BVRB_1g021550	0.531575	0.511346	0.512147	10.1554	0.0728992	lightpink4	small RNA degrading nuclease 5	104905711	AT5G25800		Polynucleotidyl transferase, ribonuclease H-like superfamily protein [Source:TAIR;Acc:AT5G25800]	GO:0003676,	nucleic acid binding,		9
BVRB_1g008230	0.531457	0.426976	0.51421	8.64465	0.0593616	green	protein DETOXIFICATION 27	104891562				GO:0055085, GO:0016020, GO:0015238, GO:0015297, GO:0006855	transmembrane transport, membrane, drug transmembrane transporter activity, antiporter activity, drug transmembrane transport
BVRB_5g105160	0.531235	0.378182	0.657592	20.9439	0.143819	green	hypothetical protein	104892819	AT4G16970		Kinase like protein [Source:UniProtKB/TrEMBL;Acc:Q0WPK0]	GO:0004674, GO:0046777, GO:0005524, GO:0004672, GO:0006468	protein serine/threonine kinase activity, protein autophosphorylation, ATP binding, protein kinase activity, protein phosphorylation		24
BVRB_5g098880	0.531174	0.389325	0.459161	6.90211	0.0473959	green	probable protein phosphatase 2C 51	104892159	AT4G11040		Probable protein phosphatase 2C 54 [Source:UniProtKB/Swiss-Prot;Acc:Q9T010]	GO:0003824, GO:0043169, GO:0004722, GO:0006470	catalytic activity, cation binding, protein serine/threonine phosphatase activity, protein dephosphorylation		4
BVRB_7g176610	0.531144	0.386498	0.834314	66.7009	0.458026	green	GDP-mannose transporter GONST3	104900361	AT1G76340	GONST3	GDP-mannose transporter GONST3 [Source:UniProtKB/Swiss-Prot;Acc:Q9S845]	GO:0005794, GO:0015780	Golgi apparatus, nucleotide-sugar transmembrane transport		1
BVRB_4g078280	0.531115	0.40129	0.526605	11.9929	0.0823534	green	protein DELAY OF GERMINATION 1	104890537				GO:0043565, GO:0006351	sequence-specific DNA binding, transcription, DNA-templated		1
BVRB_8g193940	0.531108	0.469366	0.750718	44.6508	0.306611	green	topless-related protein 4	104901995				GO:0006355, GO:0005515	regulation of transcription, DNA-templated, protein binding		5
BVRB_5g123200	0.531098	0.350211	0.85691	98.5237	0.707237	lightpink4	small heat shock protein, chloroplastic	104907853							12
BVRB_9g203870	0.530796	0.384728	0.849534	76.6804	0.526554	green	reticulon-like protein B8	104902687	AT3G10260		Reticulon family protein [Source:TAIR;Acc:AT3G10260]				5
BVRB_1g017230	0.530787	0.588594	0.675561	30.0496	0.215706	lightpink4	10 kDa chaperonin 1, chloroplastic	104905222	AT2G44650	CPN10-2	10 kDa chaperonin 2, chloroplastic [Source:UniProtKB/Swiss-Prot;Acc:O80504]	GO:0005737, GO:0006457	cytoplasm, protein folding		22
BVRB_1g022190	0.530784	0.420252	0.735273	40.3964	0.277397	green	retinoblastoma-related protein	104905787	AT3G12280	RBR1	RBR1 [Source:UniProtKB/TrEMBL;Acc:A0A178VFS5]	GO:0005634, GO:0030154, GO:0009553, GO:0005829, GO:0048366, GO:0009567, GO:0032875, GO:0006349, GO:0003677, GO:0000082, GO:0001558, GO:0001708, GO:0007129, GO:0008356, GO:0009555, GO:0010090, GO:0010377, GO:0022619, GO:0048229, GO:0051726, GO:0051783, GO:1903866, GO:2000036, GO:2000653, GO:0006351, GO:0006357	nucleus, cell differentiation, embryo sac development, cytosol, leaf development, double fertilization forming a zygote and endosperm, regulation of DNA endoreduplication, regulation of gene expression by genetic imprinting, DNA binding, G1/S transition of mitotic cell cycle, regulation of cell growth, cell fate specification, synapsis, asymmetric cell division, pollen development, trichome morph…		39
BVRB_2g047190	0.530537	0.31651	0.856313	81.2508	0.557938	green	translation factor GUF1 homolog, mitochondrial	104906290	AT5G39900		Translation factor GUF1 homolog, mitochondrial [Source:UniProtKB/Swiss-Prot;Acc:Q9FLE4]	GO:0016787, GO:0005525, GO:0003924, GO:0000166, GO:0006412, GO:0005743, GO:0005739, GO:0016020, GO:0043022, GO:0045727, GO:0005759	hydrolase activity, GTP binding, GTPase activity, nucleotide binding, translation, mitochondrial inner membrane, mitochondrion, membrane, ribosome binding, positive regulation of translation, mitochondrial matrix		36
BVRB_6g133110	0.530324	0.496377	0.749522	47.2942	0.339495	lightpink4	serine/threonine-protein kinase ATG1t	104895452	AT1G49180		Serine/threonine-protein kinase ATG1t [Source:UniProtKB/Swiss-Prot;Acc:F4I1N8]	GO:0005524, GO:0004672, GO:0006468	ATP binding, protein kinase activity, protein phosphorylation		9
BVRB_2g040920	0.530185	0.291188	0.898624	100.152	0.687728	green	hypothetical protein	104887444	AT5G13470		At5g13470 [Source:UniProtKB/TrEMBL;Acc:Q9LYQ9]
BVRB_6g152150	0.530085	0.31949	0.856492	93.3043	0.669771	lightpink4	hypothetical protein	104897746	AT5G14020		Endosomal targeting BRO1-like domain-containing protein [Source:UniProtKB/TrEMBL;Acc:Q0WSL5]	GO:0005773	vacuole
BVRB_7g159990	0.530067	0.396582	0.619824	16.3248	0.1121	green	ABC transporter G family member 39-like	104898459	AT2G36380	ABCG34	ABC transporter G family member 34 [Source:UniProtKB/Swiss-Prot;Acc:Q7PC87]	GO:0016020, GO:0005524, GO:0016887	membrane, ATP binding, ATPase activity		2
BVRB_6g130910	0.529975	0.41644	0.760992	42.7791	0.293758	green		870858113
BVRB_4g074320	0.529924	0.404929	0.561899	19.0786	0.13101	green	prohibitin-1, mitochondrial	104890142	AT5G44140	PHB7	Prohibitin-7, mitochondrial [Source:UniProtKB/Swiss-Prot;Acc:Q9FFH5]	GO:0016020	membrane		15
BVRB_4g081240	0.529908	0.318124	0.378975	2.90597	0.0208601	lightpink4	uncharacterized LOC109134679	109134679				GO:0003824,	catalytic activity,
BVRB_8g190450	0.529773	0.430476	0.618549	14.7483	0.101274	green		870851594
BVRB_4g075030	0.529726	0.475507	0.581975	18.9795	0.136241	lightpink4		870863573	AT1G17910	WAKL13	Putative wall-associated receptor kinase-like 13 [Source:UniProtKB/Swiss-Prot;Acc:Q9LMT9]	GO:0005524, GO:0004672, GO:0006468	ATP binding, protein kinase activity, protein phosphorylation
BVRB_3g061010	0.529605	0.482489	0.621515	17.5406	0.120449	green	chaperone protein dnaJ 6	104889259	AT3G12170		Chaperone DnaJ-domain superfamily protein [Source:UniProtKB/TrEMBL;Acc:A0A1I9LLP0]				13
BVRB_9g216480	0.529548	0.47063	0.61333	24.8161	0.170409	green		870848045
BVRB_4g095830	0.529348	0.365676	0.728282	43.1727	0.309909	lightpink4	probable glutathione S-transferase	104907580				GO:0005515	protein binding		2
BVRB_3g064270	0.529292	0.415664	0.800823	65.7855	0.472231	lightpink4	protein RTF1 homolog	104889647	AT1G61040	VIP5	VIP5 [Source:UniProtKB/TrEMBL;Acc:A0A178WDP6]	GO:0003677, GO:0006368, GO:0016570, GO:0016593	DNA binding, transcription elongation from RNA polymerase II promoter, histone modification, Cdc73/Paf1 complex		10
BVRB_6g134480	0.529099	0.449305	0.535565	18.0745	0.124115	green	peptidyl-prolyl cis-trans isomerase CYP40	104895581				GO:0005737, GO:0005829, GO:0010050, GO:0010582, GO:0003755, GO:0000413, GO:0005515	cytoplasm, cytosol, vegetative phase change, floral meristem determinacy, peptidyl-prolyl cis-trans isomerase activity, protein peptidyl-prolyl isomerization, protein binding		11
BVRB_1g017420	0.528984	0.2756	0.761252	42.9778	0.295123	green	uncharacterized LOC104905241	104905241							1
BVRB_1g002370	0.528912	0.460509	0.878453	90.0838	0.618593	green	probable protein S-acyltransferase 12	104904652	AT4G00840	PAT12	Probable protein S-acyltransferase 12 [Source:UniProtKB/Swiss-Prot;Acc:Q5M757]	GO:0019706	protein-cysteine S-palmitoyltransferase activity		2
BVRB_3g070200	0.528879	0.362599	0.757609	42.4856	0.291742	green	SWI/SNF-related matrix-associated actin-dependent regulator of chromatin subfamily A-like protein 1	104906933	AT1G48310	CHR18	chromatin remodeling factor18 [Source:TAIR;Acc:AT1G48310]	GO:0005524	ATP binding		5
BVRB_4g094190	0.528779	0.405316	0.708001	39.528	0.283746	lightpink4	heme-binding protein 2	104907350	AT1G78460		AT1G78460 protein [Source:UniProtKB/TrEMBL;Acc:Q9SYN5]				2
BVRB_6g151010	0.528591	0.317608	0.857415	75.3727	0.517574	green	nuclear pore complex protein NUP54	104897585	AT1G24310	NUP54	Nuclear pore complex protein NUP54 [Source:UniProtKB/Swiss-Prot;Acc:Q8GYF7]	GO:0005730, GO:0005635, GO:0005643	nucleolus, nuclear envelope, nuclear pore		15
BVRB_8g182560	0.528549	0.462485	0.78906	59.1744	0.424774	lightpink4	uncharacterized LOC104900627	104900627
BVRB_2g035460	0.528534	0.274912	0.791209	53.8585	0.369839	green	hypothetical protein isoform A	104886734	AT3G62330		At3g62330 [Source:UniProtKB/TrEMBL;Acc:Q9LZQ7]	GO:0008270, GO:0003676	zinc ion binding, nucleic acid binding
BVRB_8g200410	0.528506	0.515121	0.640904	20.9348	0.143756	green	cardiolipin synthase (CMP-forming), mitochondrial	104882838	AT4G04870	CLS	Cardiolipin synthase (CMP-forming), mitochondrial [Source:UniProtKB/Swiss-Prot;Acc:Q93YW7]	GO:0008808, GO:0030145, GO:0005739, GO:0016020, GO:0016780, GO:0008654	cardiolipin synthase activity, manganese ion binding, mitochondrion, membrane, phosphotransferase activity, for other substituted phosphate groups, phospholipid biosynthetic process		14
BVRB_7g176080	0.528443	0.41164	0.623456	20.2742	0.13922	green	ferredoxin, root R-B1	104900312	AT5G10000	FD4	Probable ferredoxin-4, chloroplastic [Source:UniProtKB/Swiss-Prot;Acc:Q9FIA7]	GO:0009055, GO:0051536, GO:0051537, GO:0022900	electron transfer activity, iron-sulfur cluster binding, 2 iron, 2 sulfur cluster binding, electron transport chain		3
BVRB_7g178840	0.528414	0.406974	0.36687	8.27206	0.0593797	lightpink4	ras GTPase-activating protein-binding protein 1	104908804	AT3G25150		Nuclear transport factor 2 (NTF2) family protein with RNA binding (RRM-RBD-RNP motifs) domain-containing protein [Source:UniProtKB/TrEMBL;Acc:F4J8X6]	GO:0003676, GO:0003723, GO:0003729	nucleic acid binding, RNA binding, mRNA binding		1
BVRB_7g172100	0.528399	0.351084	0.591023	16.3588	0.112333	green	probable pyridoxal 5'-phosphate synthase subunit PDX1	104899952	AT5G01410	PDX13	Pyridoxal 5'-phosphate synthase subunit PDX1.3 [Source:UniProtKB/Swiss-Prot;Acc:Q8L940]	GO:0003824, GO:0042823, GO:0042819	catalytic activity, pyridoxal phosphate biosynthetic process, vitamin B6 biosynthetic process		4
BVRB_7g168720	0.528211	0.409281	0.563727	14.3425	0.0984881	green	UDP-glycosyltransferase 73C1	104899639				GO:0016758	transferase activity, transferring hexosyl groups
BVRB_9g221530	0.528139	0.37244	0.544614	13.5969	0.0976035	lightpink4	magnesium-dependent phosphatase 1	104904736	AT2G14110		At2g14110 [Source:UniProtKB/TrEMBL;Acc:Q6IDA8]	GO:0016791	phosphatase activity
BVRB_6g150660	0.528007	0.458247	0.828172	78.8455	0.565981	lightpink4	stress-associated endoplasmic reticulum protein 2	104897551	AT1G27330		At1g27330 [Source:UniProtKB/TrEMBL;Acc:Q84K46]	GO:0005783	endoplasmic reticulum		5
BVRB_2g032190	0.527933	0.385669	0.604205	17.5596	0.126049	lightpink4		870867126
BVRB_1g004200	0.527764	0.486732	0.625083	25.2766	0.181444	lightpink4	mechanosensitive ion channel protein 1, mitochondrial	104887077	AT4G00290	MSL1	Mechanosensitive ion channel protein 1, mitochondrial [Source:UniProtKB/Swiss-Prot;Acc:Q8VZL4]	GO:0055085, GO:0016020	transmembrane transport, membrane		2
BVRB_4g089330	0.527629	0.362482	0.775057	53.8679	0.369903	green	cell division protein FtsZ homolog 1, chloroplastic	104891767	AT5G55280	FTSZ1	Cell division protein FtsZ homolog 1, chloroplastic [Source:UniProtKB/Swiss-Prot;Acc:Q42545]	GO:0009570, GO:0005525, GO:0003924, GO:0009535, GO:0009507, GO:0009637, GO:0009902, GO:0042802, GO:0010020, GO:0009658, GO:0043621, GO:0043572, GO:0007017, GO:0005874, GO:0005737	chloroplast stroma, GTP binding, GTPase activity, chloroplast thylakoid membrane, chloroplast, response to blue light, chloroplast relocation, identical protein binding, chloroplast fission, chloroplast organization, protein self-association, plastid fission, microtubule-based process, microtubule, cytoplasm		15
BVRB_8g200500	0.527229	0.57709	0.6196	27.3316	0.187682	green	mediator of RNA polymerase II transcription subunit 21	104882846				GO:0050832, GO:0016592, GO:0009817, GO:0043078	defense response to fungus, mediator complex, defense response to fungus, incompatible interaction, polar nucleus		29
BVRB_6g152520	0.526876	0.437516	0.692372	35.6397	0.255834	lightpink4	ganglioside-induced differentiation-associated protein 2	104897775							4
BVRB_6g134300	0.526874	0.385704	0.775577	53.5862	0.367969	green	pentatricopeptide repeat-containing protein DOT4, chloroplastic	104895563				GO:0005515	protein binding
BVRB_6g148240	0.526866	0.330641	0.676457	28.1256	0.193135	green	WAT1-related protein At4g08300	104897285	AT1G44800		WAT1-related protein At1g44800 [Source:UniProtKB/Swiss-Prot;Acc:Q9LPF1]	GO:0022857, GO:0016020, GO:0016021	transmembrane transporter activity, membrane, integral component of membrane		1
BVRB_7g174590	0.52683	0.286963	0.38294	4.46073	0.0306312	green	monofunctional riboflavin biosynthesis protein RIBA 3, chloroplastic	104900175	AT5G59750		Monofunctional riboflavin biosynthesis protein RIBA 3 [Source:UniProtKB/TrEMBL;Acc:F4KJA1]	GO:0009507, GO:0009231, GO:0008686, GO:0003935	chloroplast, riboflavin biosynthetic process, 3,4-dihydroxy-2-butanone-4-phosphate synthase activity, GTP cyclohydrolase II activity		18
BVRB_8g184530	0.526744	0.592732	0.637505	36.0204	0.247347	green	RAN GTPase-activating protein 2	104900811	AT3G63130	RANGAP1	RAN GTPase-activating protein 1 [Source:UniProtKB/Swiss-Prot;Acc:Q9LE82]	GO:0005515	protein binding		25
BVRB_8g183550	0.526506	0.480917	0.727531	42.8151	0.294005	green	isoflavone 2'-hydroxylase-like	104900732				GO:0055114, GO:0020037, GO:0005506, GO:0016705	oxidation-reduction process, heme binding, iron ion binding, oxidoreductase activity, acting on paired donors, with incorporation or reduction of molecular oxygen
BVRB_8g199530	0.526317	0.463298	0.633594	28.7247	0.197248	green	secretory carrier-associated membrane protein 3	104909091	AT1G61250	SCAMP3	Secretory carrier-associated membrane protein 3 [Source:UniProtKB/Swiss-Prot;Acc:Q9M5P2]	GO:0015031, GO:0016021, GO:0031410, GO:0005886, GO:0016020, GO:0030658	protein transport, integral component of membrane, cytoplasmic vesicle, plasma membrane, membrane, transport vesicle membrane		3
ENSRNA049474456	0.52609	0.483623	0.757576	46.649	0.334863	lightpink4
BVRB_7g162010	0.526086	0.366466	0.616774	28.6789	0.205867	lightpink4	uncharacterized LOC104898680	104898680	AT1G48460		At1g48460 [Source:UniProtKB/TrEMBL;Acc:Q5PNY9]
BVRB_9g222850	0.5258	0.477315	0.497735	9.12565	0.0655071	lightpink4	codeine O-demethylase	104904855				GO:0016491, GO:0055114	oxidoreductase activity, oxidation-reduction process
BVRB_9g216370	0.525777	0.411182	0.601006	16.0749	0.110384	green	epimerase family protein SDR39U1 homolog, chloroplastic	104904249	AT2G21280	GC1	NAD(P)-binding Rossmann-fold superfamily protein [Source:TAIR;Acc:AT2G21280]	GO:0042803, GO:0009536, GO:0009941, GO:0009507, GO:0010020, GO:0003824, GO:0050662	protein homodimerization activity, plastid, chloroplast envelope, chloroplast, chloroplast fission, catalytic activity, coenzyme binding		39
BVRB_6g149100	0.525476	0.496384	0.625863	31.545	0.216615	green	spermidine synthase 1	104897409	AT1G23820	SPDSYN1	Spermidine synthase 1 [Source:UniProtKB/Swiss-Prot;Acc:Q9ZUB3]	GO:0003824, GO:0006595	catalytic activity, polyamine metabolic process		20
BVRB_8g197390	0.525462	0.192752	0.668147	20.1331	0.138251	green		870851124
BVRB_9g215200	0.525403	0.392177	0.737625	42.9033	0.307975	lightpink4	uncharacterized LOC109136137	109136137
BVRB_3g070170	0.525267	0.373151	0.520368	9.18977	0.0631049	green	1,4-dihydroxy-2-naphthoyl-CoA thioesterase 1-like	104906930
BVRB_1g016490	0.525065	0.34581	0.666415	30.8034	0.221118	lightpink4	endoplasmin homolog	104905131	AT4G24190	HSP90-7	Endoplasmin homolog [Source:UniProtKB/Swiss-Prot;Acc:Q9STX5]	GO:0016887, GO:0005886, GO:0005739, GO:0009506, GO:0005634, GO:0009409, GO:0009651, GO:0016020, GO:0009507, GO:0005774, GO:0005773, GO:0005783, GO:0048046, GO:0046686, GO:0009306, GO:0009414, GO:0009934, GO:0010075, GO:0034976, GO:0005524, GO:0006457, GO:0051082	ATPase activity, plasma membrane, mitochondrion, plasmodesma, nucleus, response to cold, response to salt stress, membrane, chloroplast, vacuolar membrane, vacuole, endoplasmic reticulum, apoplast, response to cadmium ion, protein secretion, response to water deprivation, regulation of meristem structural organization, regulation of meristem growth, response to endoplasmic reticulum stress, ATP b…		31
BVRB_8g191720	0.525024	0.52833	0.425766	8.54321	0.0586651	green	50S ribosomal protein L35, chloroplastic	109135796	AT2G24090	RPL35	50S ribosomal protein L35, chloroplastic [Source:UniProtKB/Swiss-Prot;Acc:Q8VZ55]	GO:0009507, GO:0003735, GO:0006412, GO:0005622, GO:0005840	chloroplast, structural constituent of ribosome, translation, intracellular, ribosome
BVRB_013030	0.525004	0.4861	0.446076	5.26614	0.0361618	green	hypothetical protein	104884903							3
BVRB_1g001490	0.524997	0.508974	0.754406	58.5039	0.401738	green	protein LYK5	104897396				GO:0005524, GO:0004672, GO:0006468	ATP binding, protein kinase activity, protein phosphorylation
BVRB_3g058320	0.524933	0.514054	0.541784	12.194	0.0875325	lightpink4	dual specificity protein phosphatase 1	104888973	AT3G06110	DSPTP1B	Dual specificity protein phosphatase 1B [Source:UniProtKB/Swiss-Prot;Acc:Q9M8K7]	GO:0005737, GO:0034599, GO:0005886, GO:0005634, GO:0005829, GO:0009651, GO:0006979, GO:0033549, GO:0043407, GO:0010224, GO:0034051, GO:0010193, GO:0016791, GO:0008138, GO:0016311, GO:0006470, GO:0017017, GO:0010225, GO:1902065	cytoplasm, cellular response to oxidative stress, plasma membrane, nucleus, cytosol, response to salt stress, response to oxidative stress, MAP kinase phosphatase activity, negative regulation of MAP kinase activity, response to UV-B, negative regulation of plant-type hypersensitive response, response to ozone, phosphatase activity, protein tyrosine/serine/threonine phosphatase activity, dephosph…		5
BVRB_5g100500	0.524894	0.4184	0.698893	32.1301	0.230641	lightpink4	serine racemase	104892291	AT4G11640	SR	Serine racemase [Source:UniProtKB/Swiss-Prot;Acc:Q2PGG3]	GO:0043621, GO:0003941, GO:0008721, GO:0006563, GO:0070178, GO:0030170, GO:0006520, GO:0030378, GO:0009069	protein self-association, L-serine ammonia-lyase activity, D-serine ammonia-lyase activity, L-serine metabolic process, D-serine metabolic process, pyridoxal phosphate binding, cellular amino acid metabolic process, serine racemase activity, serine family amino acid metabolic process		12
BVRB_3g049080	0.524775	0.590745	0.669379	35.9197	0.257844	lightpink4	actin-depolymerizing factor	104887942				GO:0005622, GO:0003779, GO:0015629, GO:0030042	intracellular, actin binding, actin cytoskeleton, actin filament depolymerization		3
BVRB_6g129360	0.524572	0.35011	0.848812	78.2241	0.537154	green	bZIP transcription factor 11	104895073	AT2G18160	BZIP2	bZIP transcription factor 2 [Source:UniProtKB/Swiss-Prot;Acc:Q9SI15]	GO:0005634, GO:0045893, GO:0043565, GO:0003700, GO:0046982, GO:0009744, GO:0017148, GO:0006355, GO:0080149	nucleus, positive regulation of transcription, DNA-templated, sequence-specific DNA binding, DNA-binding transcription factor activity, protein heterodimerization activity, response to sucrose, negative regulation of translation, regulation of transcription, DNA-templated, sucrose induced translational repression		1
BVRB_9g205120	0.524236	0.577463	0.626519	21.8641	0.150138	green	transmembrane E3 ubiquitin-protein ligase 1	104902826	AT4G28370	FLY1	Transmembrane E3 ubiquitin-protein ligase FLY1 [Source:UniProtKB/Swiss-Prot;Acc:Q5PP23]	GO:0008270	zinc ion binding		14
BVRB_4g086440	0.523975	0.320175	0.768709	54.201	0.389074	lightpink4		870861843
BVRB_9g205900	0.523895	0.535203	0.724998	40.7366	0.292422	lightpink4	E3 ubiquitin-protein ligase MIEL1	104902917	AT5G22920	RZPF34	E3 ubiquitin-protein ligase RZFP34 [Source:UniProtKB/Swiss-Prot;Acc:Q9FFB6]	GO:1902456	regulation of stomatal opening
BVRB_4g078960	0.523862	0.397939	0.5352	10.3855	0.0745506	lightpink4	hypothetical protein isoform A	104890591
BVRB_6g127790	0.523742	0.425449	0.624049	21.7861	0.156388	lightpink4	probable prolyl 4-hydroxylase 9	104894919				, GO:0080147, GO:0016491, GO:0055114, GO:0005506, GO:0016705, GO:0031418	, root hair cell development, oxidoreductase activity, oxidation-reduction process, iron ion binding, oxidoreductase activity, acting on paired donors, with incorporation or reduction of molecular oxygen, L-ascorbic acid binding		2
BVRB_9g215600	0.523718	0.353738	0.835144	71.8733	0.493544	green	epidermal growth factor receptor substrate 15-like 1	104904066	AT1G21630		Calcium-binding EF hand family protein [Source:UniProtKB/TrEMBL;Acc:F4HY32]	GO:0005509, GO:0005515	calcium ion binding, protein binding		13
BVRB_9g216960	0.523662	0.365575	0.684038	31.7804	0.228131	lightpink4	WD repeat-containing protein 13	104904305	AT2G16405		At2g16405 [Source:UniProtKB/TrEMBL;Acc:Q0V845]	GO:0005515	protein binding		4
BVRB_7g165840	0.52356	0.387615	0.580608	18.1919	0.124921	green	serine/threonine-protein phosphatase BSL1	104899264	AT4G03080	BSL1	Serine/threonine-protein phosphatase BSL1 [Source:UniProtKB/Swiss-Prot;Acc:Q8L7U5]	GO:0016787, GO:0004721, GO:0009742, GO:0005515	hydrolase activity, phosphoprotein phosphatase activity, brassinosteroid mediated signaling pathway, protein binding		25
BVRB_9g222120	0.52342	0.377609	0.647387	26.6823	0.191535	lightpink4	hypothetical protein	104904783
BVRB_9g213680	0.523195	0.428624	0.586346	12.18	0.087432	lightpink4	hypothetical protein	104903891	AT4G38500		AT4g38500/F20M13_60 [Source:UniProtKB/TrEMBL;Acc:Q94AV6]	GO:0005794, GO:0005768, GO:0005802, GO:0016021, GO:0016811, GO:0006672	Golgi apparatus, endosome, trans-Golgi network, integral component of membrane, hydrolase activity, acting on carbon-nitrogen (but not peptide) bonds, in linear amides, ceramide metabolic process		9
BVRB_3g059770	0.522811	0.425732	0.655692	31.5006	0.226122	lightpink4	30S ribosomal protein S1, chloroplastic	104889146	AT5G30510	RPS1	30S ribosomal protein S1, chloroplastic [Source:UniProtKB/Swiss-Prot;Acc:Q93VC7]	GO:0009570, GO:0003676	chloroplast stroma, nucleic acid binding		102
BVRB_7g161730	0.522784	0.456141	0.665372	25.6804	0.176344	green	cell division cycle protein 48 homolog	104898659	AT3G53230	CDC48D	Cell division control protein 48 homolog D [Source:UniProtKB/Swiss-Prot;Acc:Q9SCN8]	GO:0016787, GO:0005524	hydrolase activity, ATP binding		28
BVRB_5g111000	0.522552	0.357287	0.474449	7.78584	0.0558895	lightpink4	synaptotagmin-5	104893574	AT3G18370	SYTF	AT3g18370/MYF24_8 [Source:UniProtKB/TrEMBL;Acc:Q93ZM0]	GO:0005783, GO:0008289,	endoplasmic reticulum, lipid binding,		2
BVRB_5g099650	0.522357	0.50342	0.490689	10.646	0.0764206	lightpink4	GDT1-like protein 1, chloroplastic	104892218	AT1G64150	PAM71	Protein PAM71, chloroplastic [Source:UniProtKB/Swiss-Prot;Acc:Q94AX5]	GO:0009535, GO:0010270, GO:0005384, GO:0015095, GO:0006816, GO:0006828,	chloroplast thylakoid membrane, photosystem II oxygen evolving complex assembly, manganese ion transmembrane transporter activity, magnesium ion transmembrane transporter activity, calcium ion transport, manganese ion transport,		7
BVRB_1g006870	0.522333	0.338781	0.356733	5.185	0.0372197	lightpink4	protein YeeZ	104889369	AT1G19690		At1g19690 [Source:UniProtKB/TrEMBL;Acc:Q147R9]	GO:0009507	chloroplast	1	1
BVRB_4g089990	0.522262	0.531729	0.564511	15.4493	0.1109	lightpink4	hypothetical protein	104891826	AT5G55580	MTERF9	Transcription termination factor MTERF9, chloroplastic [Source:UniProtKB/Swiss-Prot;Acc:Q9FM80]	GO:0009651, GO:0009507, GO:0009658, GO:0048364, GO:0048367, GO:0006355, GO:0003690	response to salt stress, chloroplast, chloroplast organization, root development, shoot system development, regulation of transcription, DNA-templated, double-stranded DNA binding		2
BVRB_7g170600	0.522195	0.502446	0.506936	7.29766	0.0523851	lightpink4		870853012
BVRB_5g107020	0.521979	0.424251	0.521539	11.8633	0.0851592	lightpink4		870860008
BVRB_007680	0.5219	0.325511	0.810696	60.0512	0.412363	green	histone-lysine N-methyltransferase setd3	104884331	AT5G14260		Rubisco methyltransferase family protein [Source:UniProtKB/TrEMBL;Acc:Q8VZB5]	GO:0009570, GO:0009507	chloroplast stroma, chloroplast		2
BVRB_3g051080	0.521738	0.424099	0.484759	7.53367	0.0540793	lightpink4	hypothetical protein	104888160	AT1G75120	RRA1	Arabinosyltransferase RRA1 [Source:UniProtKB/Swiss-Prot;Acc:Q9C9Q6]	GO:0071555, GO:0016757, GO:0016740, GO:0005794, GO:0000139, GO:0016021, GO:0016020	cell wall organization, transferase activity, transferring glycosyl groups, transferase activity, Golgi apparatus, Golgi membrane, integral component of membrane, membrane		1
BVRB_6g147020	0.521713	0.42481	0.676777	32.2034	0.231167	lightpink4	uncharacterized LOC104897194	104897194	AT3G09050		8-amino-7-oxononanoate synthase [Source:UniProtKB/TrEMBL;Acc:Q9SS82]	, GO:0009507, GO:0009535	, chloroplast, chloroplast thylakoid membrane
BVRB_8g192640	0.521417	0.491002	0.517117	13.5101	0.092772	green	transmembrane 9 superfamily member 11	104901829	AT5G35160	TMN11	Transmembrane 9 superfamily member [Source:UniProtKB/TrEMBL;Acc:A0A178UDT0]	GO:0005794, GO:0005768, GO:0005802, GO:0016021	Golgi apparatus, endosome, trans-Golgi network, integral component of membrane		2
BVRB_9g217440	0.521364	0.476377	0.759322	52.7432	0.378609	lightpink4	glycine-rich RNA-binding protein	104904353	AT2G21690		Putative glycine-rich RNA binding protein [Source:UniProtKB/TrEMBL;Acc:Q9SJ28]	GO:0003676	nucleic acid binding		5
BVRB_3g065270	0.521357	0.234292	0.611386	14.3556	0.0985778	green	dihydroorotase, mitochondrial	104889763	AT4G22930	PYR4	PYR4 [Source:UniProtKB/TrEMBL;Acc:A0A178V399]	GO:0016787, GO:0016812, GO:0004151, GO:0019856, GO:0009507	hydrolase activity, hydrolase activity, acting on carbon-nitrogen (but not peptide) bonds, in cyclic amides, dihydroorotase activity, pyrimidine nucleobase biosynthetic process, chloroplast		8
BVRB_8g192420	0.52123	0.474855	0.588127	19.0408	0.136681	lightpink4	FIP1[V]-like protein	104901807	AT5G58040	FIPS5	FIP1[V]-like protein [Source:UniProtKB/Swiss-Prot;Acc:F4KDH9]	GO:0003723, GO:0042802	RNA binding, identical protein binding		12
BVRB_8g191630	0.521228	0.438667	0.657511	28.6709	0.20581	lightpink4	pentatricopeptide repeat-containing protein At5g57250, mitochondrial-like	109135771	AT5G57250		Pentatricopeptide repeat-containing protein At5g57250, mitochondrial [Source:UniProtKB/Swiss-Prot;Acc:Q9LVD3]	GO:0005515	protein binding
BVRB_2g028920	0.521116	0.372974	0.810846	82.2238	0.590231	lightpink4	hypothetical protein	104907544	AT3G52040		2,3-bisphosphoglycerate-dependent phosphoglycerate mutase [Source:UniProtKB/TrEMBL;Acc:Q9SV00]				4
BVRB_9g206710	0.520933	0.463433	0.724944	39.6461	0.272245	green	diacylglycerol kinase 5	104903035	AT2G20900	DGK5	Diacylglycerol kinase 5 [Source:UniProtKB/Swiss-Prot;Acc:Q9C5E5]	GO:0007165, GO:0016301, GO:0003951, GO:0007205, GO:0004143	signal transduction, kinase activity, NAD+ kinase activity, protein kinase C-activating G protein-coupled receptor signaling pathway, diacylglycerol kinase activity		18
BVRB_002370	0.520855	0.413005	0.307303	2.84572	0.0204276	lightpink4	ent-kaurene oxidase, chloroplastic	104883634	AT5G25900	KO	Ent-kaurene oxidase, chloroplastic [Source:UniProtKB/Swiss-Prot;Acc:Q93ZB2]	GO:0004497, GO:0016705, GO:0005506, GO:0020037, GO:0055114, GO:0046872, GO:0016491, GO:0016021, GO:0016020, GO:0009686, GO:0010241, GO:0005783, GO:0009707	monooxygenase activity, oxidoreductase activity, acting on paired donors, with incorporation or reduction of molecular oxygen, iron ion binding, heme binding, oxidation-reduction process, metal ion binding, oxidoreductase activity, integral component of membrane, membrane, gibberellin biosynthetic process, ent-kaurene oxidation to kaurenoic acid, endoplasmic reticulum, chloroplast outer membrane	1	10
BVRB_5g100780	0.52068	0.288055	0.640937	21.2064	0.152227	lightpink4	alpha-amylase/trypsin inhibitor	104892316
BVRB_8g186730	0.520629	0.538034	0.657515	27.8105	0.199634	lightpink4	thioredoxin-like protein CXXS1	104901089				GO:0005623, GO:0005829, GO:0015035, GO:0045454, GO:0006662, GO:0003756	cell, cytosol, protein disulfide oxidoreductase activity, cell redox homeostasis, glycerol ether metabolic process, protein disulfide isomerase activity		6
BVRB_2g040500	0.520615	0.44724	0.573227	12.9477	0.0889104	green	inositol hexakisphosphate and diphosphoinositol-pentakisphosphate kinase 1	104887409	AT3G01310		Phosphoglycerate mutase-like family protein [Source:UniProtKB/TrEMBL;Acc:F4J8C7]	GO:0000829	inositol heptakisphosphate kinase activity		3
BVRB_7g176180	0.520544	0.434202	0.454433	6.08058	0.0417545	green	hypothetical protein	104900322							2
BVRB_3g065530	0.520225	0.519784	0.600871	28.081	0.192828	green	Werner Syndrome-like exonuclease	104889780	AT4G13885		Polynucleotidyl transferase, ribonuclease H-like superfamily protein [Source:UniProtKB/TrEMBL;Acc:F4JTU8]	GO:0008408, GO:0006139, GO:0090305, GO:0003676	3'-5' exonuclease activity, nucleobase-containing compound metabolic process, nucleic acid phosphodiester bond hydrolysis, nucleic acid binding		4
BVRB_3g059480	0.519944	0.515794	0.701323	45.3429	0.311363	green	guanosine nucleotide diphosphate dissociation inhibitor 1	104889089	AT3G59920	GDI2	Guanosine nucleotide diphosphate dissociation inhibitor [Source:UniProtKB/TrEMBL;Acc:A0A178VFJ4]	GO:0015031, GO:0007264, GO:0005092, GO:0005093	protein transport, small GTPase mediated signal transduction, GDP-dissociation inhibitor activity, Rab GDP-dissociation inhibitor activity		12
BVRB_8g197280	0.519841	0.287831	0.482137	9.70995	0.0697014	lightpink4	probable RNA-dependent RNA polymerase 3	104902284	AT2G19920		RNA-dependent RNA polymerase family protein [Source:TAIR;Acc:AT2G19920]	GO:0003968	RNA-directed 5'-3' RNA polymerase activity	1	9
BVRB_8g181800	0.519435	0.322164	0.695266	35.4998	0.25483	lightpink4	50S ribosomal protein L34, chloroplastic	104900567	AT1G29070	RPL34	50S ribosomal protein L34, chloroplastic [Source:UniProtKB/Swiss-Prot;Acc:Q9LP37]	GO:0003735, GO:0006412, GO:0005622, GO:0005840	structural constituent of ribosome, translation, intracellular, ribosome		30
BVRB_6g151440	0.519182	0.56479	0.560893	16.4506	0.112964	green	hypothetical protein	104897628	AT1G67600		Acid phosphatase/vanadium-dependent haloperoxidase-related protein [Source:UniProtKB/TrEMBL;Acc:Q9FXC5]
[truncated: 3,685 more rows]

## Sheet: Invert sugar
Gene ID	GS1 invert sugar	GS1 sugar loss	kME	kWithin	kWithin scaled	module	Description	NCBI.ID	AT.ID	AT.name	AT.description	GO.IDs	GO.annotation	DEG at T4	PPI degree	Hub gene
[truncated: 1,522 more rows]
