# Supplementary material for: Integrative transcriptomics reveals genotypic impact on sugar beet storability
Source: Plant Mol Biol. 2020 Aug 4;104(4):359–78. doi: 10.1007/s11103-020-01041-8 (PMC7593311; doi:10.1007/s11103-020-01041-8)
Supplement: Supplementary file 8 — Supplementary file8 (XLSX 12 kb) Table S8 Sugar beet individuals that have more than ten assembled genes of unmapped reads annotated to fungi genera [file 11103_2020_1041_MOESM8_ESM.xlsx]

## Sheet: Tabelle1
Sugar beet individual	Genus	Annotations
62218 (V1@T2)	Colletotrichum	32
62260 (V2@T3)	Alternaria	108
	Bipolaris	42
	Parastagonospora	21
	Pyrenophora	21
	Leptosphaeria	16
	Exserohilum	15
62287 (V5@T4)	Cryptococcus	24
	Aureobasidium	18
62288 (V5@T4)	Botrytis	193
	Trichoderma	23
